# Supplementary material for: Comprehensive analysis of chromothripsis in 2,658 human cancers using whole-genome sequencing
Source: Nat Genet. 2020 Feb 5;52(3):331–41. doi: 10.1038/s41588-019-0576-7 (PMC7058534; doi:10.1038/s41588-019-0576-7)
Supplement: Supplementary file 3 — The results for the statistical criteria implemented to detect chromothripsis for 2,428 patients with SVs. [file 41588_2019_576_MOESM3_ESM.xlsx]

## Sheet: Table_S1_w_fn
donor_unique_id	Chr	Start	End	Intrchr. SVs	Total SVs (intrachr. + transl.)	SVs in sample	Nb. DEL	Nb. DUP	Nb. h2hINV	Nb. t2tINV	Nb. TRA	P fragment joints	P chr breakpoint enrichment	Nb. CN segments	P exponential dist	P exponential dist. cluster	CN segments	Nb. oscillating CN	Nb. oscillaring CN 3 states	CN segments chr.	Nb. oscillating chr.	Nb. oscillating chr 3 states	PGA sample	PGA chr.	PGNA chr.	clustered APOBEC mutations (<2.5 Kb)	CN mode 1	CN mode 2	wgs_exclusion_white_gray	dcc_project_code	Other interacting chromothripsis regions	FDR fragment joints intrachr. SVs and TRA	FDR chr breakpoint enrichment	FDR exponential dist.	FDR exponential dist. cluster	FDR fragment joints intrachr. SVs	chromo	chromo_label	tissue.x	donor_idx	tissue2	purity	ploidy	histo	type_chromothripsis	Nb. breakpoints in chromosome	Fraction SVs in chromothripsis	TP53_mutations	MDM2_CN
BLCA-US::096b4f32-10c1-4737-a0dd-cae04c54ee33	1	33384961	151855802	2	3	136	0	0	0	2	1	0.11	0.75	4	0	0	4	3	4	14	5	8	26.55	42.18	57.82	11	2	1	Whitelist	BLCA-US		0.62	0.92	0	0	0.48	1	No	BLCA-US	096b4f32-10c1-4737-a0dd-cae04c54ee33	BLCA	0.74	1.77	Bladder-TCC	NA	5	0.02	NA	2
BLCA-US::096b4f32-10c1-4737-a0dd-cae04c54ee33	2	123278460	153873571	4	4	136	2	0	1	1	0	0.57	0.76	7	0	0	7	5	7	9	5	5	26.55	4.92	94.97	17	2	3	Whitelist	BLCA-US		0.68	0.92	0	0	0.64	1	No	BLCA-US	096b4f32-10c1-4737-a0dd-cae04c54ee33	BLCA	0.74	1.77	Bladder-TCC	NA	8	0.03	NA	2
BLCA-US::096b4f32-10c1-4737-a0dd-cae04c54ee33	3	31044413	84685234	12	12	136	2	2	4	4	0	0.72	0.04	12	0	0	12	12	12	13	13	13	26.55	27.01	72.81	13	1	2	Whitelist	BLCA-US		0.83	0.14	0	0	0.8	1	High confidence	BLCA-US	096b4f32-10c1-4737-a0dd-cae04c54ee33	BLCA	0.74	1.77	Bladder-TCC	Canonical without polyploidization	24	0.09	NA	2
BLCA-US::096b4f32-10c1-4737-a0dd-cae04c54ee33	4	176301814	177594189	2	2	136	0	0	1	1	0	0.57	1	3	0	0	NA	NA	NA	6	5	5	26.55	5.87	94.03	6	2	1	Whitelist	BLCA-US		0.68	1	0	0	0.64	1	No	BLCA-US	096b4f32-10c1-4737-a0dd-cae04c54ee33	BLCA	0.74	1.77	Bladder-TCC	NA	4	0.01	NA	2
BLCA-US::096b4f32-10c1-4737-a0dd-cae04c54ee33	5	67743249	176695147	14	14	136	2	4	5	3	0	0.7	0	20	0	0	20	14	20	26	18	24	26.55	38.4	58.93	17	2	1	Whitelist	BLCA-US		0.81	0	0	0	0.78	1	High confidence	BLCA-US	096b4f32-10c1-4737-a0dd-cae04c54ee33	BLCA	0.74	1.77	Bladder-TCC	Canonical without polyploidization	28	0.1	NA	2
BLCA-US::096b4f32-10c1-4737-a0dd-cae04c54ee33	6	84881107	166575966	6	6	136	2	0	3	1	0	0.34	0.1	7	0	0	7	7	7	9	9	9	26.55	18.72	81.15	15	2	1	Whitelist	BLCA-US		0.62	0.27	0	0	0.59	1	No	BLCA-US	096b4f32-10c1-4737-a0dd-cae04c54ee33	BLCA	0.74	1.77	Bladder-TCC	NA	12	0.04	NA	2
BLCA-US::096b4f32-10c1-4737-a0dd-cae04c54ee33	7	20274268	50455591	1	2	136	2	0	0	0	0	0.11	0.13	2	0.02	0	NA	NA	NA	NA	NA	NA	26.55	0.03	99.71	6	1	2	Whitelist	BLCA-US		0.54	0.31	0.02	0	0.48	1	No	BLCA-US	096b4f32-10c1-4737-a0dd-cae04c54ee33	BLCA	0.74	1.77	Bladder-TCC	NA	4	0.01	NA	2
BLCA-US::096b4f32-10c1-4737-a0dd-cae04c54ee33	8	26699092	143654659	19	19	136	3	4	6	6	0	0.7	0	1	0	0	NA	NA	NA	4	4	4	26.55	0.41	99.58	13	2	NA	Whitelist	BLCA-US		0.81	0	0	0	0.78	1	No	BLCA-US	096b4f32-10c1-4737-a0dd-cae04c54ee33	BLCA	0.74	1.77	Bladder-TCC	NA	38	0.14	NA	2
BLCA-US::096b4f32-10c1-4737-a0dd-cae04c54ee33	9	21746903	101943231	1	3	136	2	0	0	0	1	0.11	0.5	6	NA	0	6	3	6	7	3	3	26.55	99.43	0.43	3	1	0	Whitelist	BLCA-US		0.62	0.75	NA	0	0.48	1	No	BLCA-US	096b4f32-10c1-4737-a0dd-cae04c54ee33	BLCA	0.74	1.77	Bladder-TCC	NA	5	0.02	NA	2
BLCA-US::096b4f32-10c1-4737-a0dd-cae04c54ee33	10	108244751	109463787	1	1	136	1	0	0	0	0	0.39	0.1	2	NA	NA	NA	NA	NA	NA	NA	NA	26.55	0.9	98.93	1	1	2	Whitelist	BLCA-US		0.62	0.26	NA	NA	0.59	1	No	BLCA-US	096b4f32-10c1-4737-a0dd-cae04c54ee33	BLCA	0.74	1.77	Bladder-TCC	NA	2	0.01	NA	2
BLCA-US::096b4f32-10c1-4737-a0dd-cae04c54ee33	11	108048363	124188831	1	1	136	1	0	0	0	0	0.39	0.22	2	NA	NA	NA	NA	NA	4	4	4	26.55	49.42	46.38	0	1	2	Whitelist	BLCA-US		0.62	0.45	NA	NA	0.59	1	No	BLCA-US	096b4f32-10c1-4737-a0dd-cae04c54ee33	BLCA	0.74	1.77	Bladder-TCC	NA	2	0.01	NA	2
BLCA-US::096b4f32-10c1-4737-a0dd-cae04c54ee33	12	12774197	14667420	2	2	136	0	0	1	1	0	0.57	0.1	2	NA	0	NA	NA	NA	NA	NA	NA	26.55	1.41	98.5	1	1	2	Whitelist	BLCA-US		0.68	0.26	NA	0	0.64	1	No	BLCA-US	096b4f32-10c1-4737-a0dd-cae04c54ee33	BLCA	0.74	1.77	Bladder-TCC	NA	4	0.01	NA	2
BLCA-US::096b4f32-10c1-4737-a0dd-cae04c54ee33	13	42975600	107442606	1	8	136	6	0	0	0	2	0	0.05	10	0	0	10	10	10	11	11	11	26.55	8.13	91.87	26	1	2	Whitelist	BLCA-US		0.06	0.17	0	0	0.03	1	No	BLCA-US	096b4f32-10c1-4737-a0dd-cae04c54ee33	BLCA	0.74	1.77	Bladder-TCC	NA	14	0.05	NA	2
BLCA-US::096b4f32-10c1-4737-a0dd-cae04c54ee33	14	NA	NA	0	0	136	0	0	0	0	0	NA	NA	NA	NA	NA	NA	NA	NA	NA	NA	NA	0	0	0	0	0	0	Whitelist	BLCA-US		NA	NA	NA	NA	NA	1	No	BLCA-US	096b4f32-10c1-4737-a0dd-cae04c54ee33	BLCA	0.74	1.77	Bladder-TCC	NA	0	0	NA	2
BLCA-US::096b4f32-10c1-4737-a0dd-cae04c54ee33	15	NA	NA	0	0	136	0	0	0	0	0	NA	NA	NA	NA	NA	NA	NA	NA	NA	NA	NA	0	0	0	0	0	0	Whitelist	BLCA-US		NA	NA	NA	NA	NA	1	No	BLCA-US	096b4f32-10c1-4737-a0dd-cae04c54ee33	BLCA	0.74	1.77	Bladder-TCC	NA	0	0	NA	2
BLCA-US::096b4f32-10c1-4737-a0dd-cae04c54ee33	16	52399469	79165449	1	1	136	1	0	0	0	0	0.39	0.28	1	NA	NA	NA	NA	NA	NA	NA	NA	26.55	0	99.91	1	2	NA	Whitelist	BLCA-US		0.62	0.52	NA	NA	0.59	1	No	BLCA-US	096b4f32-10c1-4737-a0dd-cae04c54ee33	BLCA	0.74	1.77	Bladder-TCC	NA	2	0.01	NA	2
BLCA-US::096b4f32-10c1-4737-a0dd-cae04c54ee33	17	41971447	58082157	1	2	136	1	0	0	1	0	0.57	1	2	NA	0	NA	NA	NA	6	3	3	26.55	30.32	65.25	4	1	2	Whitelist	BLCA-US		0.68	1	NA	0	0.64	1	No	BLCA-US	096b4f32-10c1-4737-a0dd-cae04c54ee33	BLCA	0.74	1.77	Bladder-TCC	NA	4	0.01	NA	2
BLCA-US::096b4f32-10c1-4737-a0dd-cae04c54ee33	18	36107519	70546588	1	3	136	2	1	0	0	0	0.3	1	3	0	0	NA	NA	NA	5	5	5	26.55	28.23	71.76	5	2	1	Whitelist	BLCA-US		0.62	1	0	0	0.59	1	No	BLCA-US	096b4f32-10c1-4737-a0dd-cae04c54ee33	BLCA	0.74	1.77	Bladder-TCC	NA	6	0.02	NA	2
BLCA-US::096b4f32-10c1-4737-a0dd-cae04c54ee33	19	NA	NA	0	0	136	0	0	0	0	0	NA	0.53	NA	NA	NA	NA	NA	NA	NA	NA	NA	0	0	0	0	0	0	Whitelist	BLCA-US		NA	0.76	NA	NA	NA	1	No	BLCA-US	096b4f32-10c1-4737-a0dd-cae04c54ee33	BLCA	0.74	1.77	Bladder-TCC	NA	0	0	NA	2
BLCA-US::096b4f32-10c1-4737-a0dd-cae04c54ee33	20	14727992	15119744	1	1	136	1	0	0	0	0	0.39	0.38	1	NA	NA	NA	NA	NA	NA	NA	NA	26.55	0	98.93	0	2	NA	Whitelist	BLCA-US		0.62	0.63	NA	NA	0.59	1	No	BLCA-US	096b4f32-10c1-4737-a0dd-cae04c54ee33	BLCA	0.74	1.77	Bladder-TCC	NA	2	0.01	NA	2
BLCA-US::096b4f32-10c1-4737-a0dd-cae04c54ee33	21	25802801	26000737	1	1	136	1	0	0	0	0	0.39	1	1	NA	NA	NA	NA	NA	NA	NA	NA	26.55	0	77.35	0	2	NA	Whitelist	BLCA-US		0.62	1	NA	NA	0.59	1	No	BLCA-US	096b4f32-10c1-4737-a0dd-cae04c54ee33	BLCA	0.74	1.77	Bladder-TCC	NA	2	0.01	NA	2
BLCA-US::096b4f32-10c1-4737-a0dd-cae04c54ee33	22	19879249	36142675	1	3	136	1	0	0	2	0	0.3	0.08	6	0	0	6	6	6	6	6	6	26.55	42.52	57.48	0	1	2	Whitelist	BLCA-US		0.62	0.23	0	0	0.59	1	No	BLCA-US	096b4f32-10c1-4737-a0dd-cae04c54ee33	BLCA	0.74	1.77	Bladder-TCC	NA	6	0.02	NA	2
BLCA-US::096b4f32-10c1-4737-a0dd-cae04c54ee33	X	NA	NA	0	0	136	0	0	0	0	0	NA	NA	NA	NA	NA	NA	NA	NA	NA	NA	NA	0	0	0	0	0	0	Whitelist	BLCA-US		NA	NA	NA	NA	NA	1	No	BLCA-US	096b4f32-10c1-4737-a0dd-cae04c54ee33	BLCA	0.74	1.77	Bladder-TCC	NA	0	0	NA	2
BLCA-US::178b28cd-99c3-48dc-8d09-1ef71b4cee80	1	151302531	192754887	1	4	59	1	1	0	0	2	0.57	1	4	0	0	4	3	4	7	3	5	77.07	100	0	0	3	5	Whitelist	BLCA-US	11	1	1	0	0	0.64	0	No	BLCA-US	178b28cd-99c3-48dc-8d09-1ef71b4cee80	BLCA	0.74	3.17	Bladder-TCC	NA	6	0.05	nonsynonymous_SNV,17_7577538_T_C,CN:2	3
BLCA-US::178b28cd-99c3-48dc-8d09-1ef71b4cee80	2	201691248	202499615	1	1	59	0	1	0	0	0	0.39	0.24	2	NA	NA	NA	NA	NA	5	3	4	77.07	83.05	16.82	0	2	4	Whitelist	BLCA-US		0.62	0.47	NA	NA	0.59	0	No	BLCA-US	178b28cd-99c3-48dc-8d09-1ef71b4cee80	BLCA	0.74	3.17	Bladder-TCC	NA	2	0.02	nonsynonymous_SNV,17_7577538_T_C,CN:2	3
BLCA-US::178b28cd-99c3-48dc-8d09-1ef71b4cee80	3	61032869	115668612	1	2	59	0	2	0	0	0	0.11	0.44	4	NA	0	4	3	4	5	3	5	77.07	99.86	0	0	3	4	Whitelist	BLCA-US		0.54	0.69	NA	0	0.48	0	No	BLCA-US	178b28cd-99c3-48dc-8d09-1ef71b4cee80	BLCA	0.74	3.17	Bladder-TCC	NA	4	0.03	nonsynonymous_SNV,17_7577538_T_C,CN:2	3
BLCA-US::178b28cd-99c3-48dc-8d09-1ef71b4cee80	4	91091306	143356534	1	2	59	2	0	0	0	0	0.11	0.8	4	0	0	4	4	4	5	5	5	77.07	99.91	0.07	0	2	3	Whitelist	BLCA-US		0.54	0.95	0	0	0.48	0	No	BLCA-US	178b28cd-99c3-48dc-8d09-1ef71b4cee80	BLCA	0.74	3.17	Bladder-TCC	NA	4	0.03	nonsynonymous_SNV,17_7577538_T_C,CN:2	3
BLCA-US::178b28cd-99c3-48dc-8d09-1ef71b4cee80	5	148928066	148962117	1	1	59	0	1	0	0	0	0.39	0.59	1	NA	NA	NA	NA	NA	NA	NA	NA	77.07	99.87	0	0	3	NA	Whitelist	BLCA-US		0.62	0.81	NA	NA	0.59	0	No	BLCA-US	178b28cd-99c3-48dc-8d09-1ef71b4cee80	BLCA	0.74	3.17	Bladder-TCC	NA	2	0.02	nonsynonymous_SNV,17_7577538_T_C,CN:2	3
BLCA-US::178b28cd-99c3-48dc-8d09-1ef71b4cee80	6	4320085	41948860	1	3	59	1	1	0	0	1	0.57	1	7	NA	0	7	4	5	9	4	4	77.07	11.46	88.37	0	2	4	Whitelist	BLCA-US		0.87	1	NA	0	0.64	0	No	BLCA-US	178b28cd-99c3-48dc-8d09-1ef71b4cee80	BLCA	0.74	3.17	Bladder-TCC	NA	5	0.04	nonsynonymous_SNV,17_7577538_T_C,CN:2	3
BLCA-US::178b28cd-99c3-48dc-8d09-1ef71b4cee80	7	NA	NA	0	0	59	0	0	0	0	0	NA	0.38	NA	NA	NA	NA	NA	NA	NA	NA	NA	0	0	0	0	0	0	Whitelist	BLCA-US		NA	0.63	NA	NA	NA	0	No	BLCA-US	178b28cd-99c3-48dc-8d09-1ef71b4cee80	BLCA	0.74	3.17	Bladder-TCC	NA	0	0	nonsynonymous_SNV,17_7577538_T_C,CN:2	3
BLCA-US::178b28cd-99c3-48dc-8d09-1ef71b4cee80	8	37212072	42747108	1	3	59	0	1	0	1	1	0.57	0.23	3	0	0	NA	NA	NA	9	9	9	77.07	13.72	82.85	0	2	1	Whitelist	BLCA-US		0.87	0.46	0	0	0.64	0	No	BLCA-US	178b28cd-99c3-48dc-8d09-1ef71b4cee80	BLCA	0.74	3.17	Bladder-TCC	NA	5	0.04	nonsynonymous_SNV,17_7577538_T_C,CN:2	3
BLCA-US::178b28cd-99c3-48dc-8d09-1ef71b4cee80	9	NA	NA	0	0	59	0	0	0	0	0	NA	NA	NA	NA	NA	NA	NA	NA	NA	NA	NA	0	0	0	0	0	0	Whitelist	BLCA-US		NA	NA	NA	NA	NA	0	No	BLCA-US	178b28cd-99c3-48dc-8d09-1ef71b4cee80	BLCA	0.74	3.17	Bladder-TCC	NA	0	0	nonsynonymous_SNV,17_7577538_T_C,CN:2	3
BLCA-US::178b28cd-99c3-48dc-8d09-1ef71b4cee80	10	122817529	123539883	1	1	59	0	1	0	0	0	0.39	0.05	2	0	NA	NA	NA	NA	8	3	4	77.07	42.7	53.89	0	3	5	Whitelist	BLCA-US		0.62	0.17	0	NA	0.59	0	No	BLCA-US	178b28cd-99c3-48dc-8d09-1ef71b4cee80	BLCA	0.74	3.17	Bladder-TCC	NA	2	0.02	nonsynonymous_SNV,17_7577538_T_C,CN:2	3
BLCA-US::178b28cd-99c3-48dc-8d09-1ef71b4cee80	11	49140712	50656929	3	3	59	2	1	0	0	0	0.3	0	10	0	0	10	5	5	27	11	11	77.07	64.74	34.84	0	6	1	Whitelist	BLCA-US		0.62	0	0	0	0.59	0	No	BLCA-US	178b28cd-99c3-48dc-8d09-1ef71b4cee80	BLCA	0.74	3.17	Bladder-TCC	NA	6	0.05	nonsynonymous_SNV,17_7577538_T_C,CN:2	3
BLCA-US::178b28cd-99c3-48dc-8d09-1ef71b4cee80	12	30320743	33670521	2	2	59	0	0	1	1	0	0.57	0.02	3	0	0	NA	NA	NA	6	4	6	77.07	83.5	16.42	0	3	2	Whitelist	BLCA-US		0.68	0.08	0	0	0.64	0	No	BLCA-US	178b28cd-99c3-48dc-8d09-1ef71b4cee80	BLCA	0.74	3.17	Bladder-TCC	NA	4	0.03	nonsynonymous_SNV,17_7577538_T_C,CN:2	3
BLCA-US::178b28cd-99c3-48dc-8d09-1ef71b4cee80	13	NA	NA	0	0	59	0	0	0	0	0	NA	NA	NA	NA	NA	NA	NA	NA	NA	NA	NA	0	0	0	0	0	0	Whitelist	BLCA-US		NA	NA	NA	NA	NA	0	No	BLCA-US	178b28cd-99c3-48dc-8d09-1ef71b4cee80	BLCA	0.74	3.17	Bladder-TCC	NA	0	0	nonsynonymous_SNV,17_7577538_T_C,CN:2	3
BLCA-US::178b28cd-99c3-48dc-8d09-1ef71b4cee80	14	NA	NA	0	0	59	0	0	0	0	0	NA	NA	NA	NA	NA	NA	NA	NA	NA	NA	NA	0	0	0	0	0	0	Whitelist	BLCA-US		NA	NA	NA	NA	NA	0	No	BLCA-US	178b28cd-99c3-48dc-8d09-1ef71b4cee80	BLCA	0.74	3.17	Bladder-TCC	NA	0	0	nonsynonymous_SNV,17_7577538_T_C,CN:2	3
BLCA-US::178b28cd-99c3-48dc-8d09-1ef71b4cee80	15	86117904	86139190	1	1	59	0	1	0	0	0	0.39	1	1	NA	NA	NA	NA	NA	NA	NA	NA	77.07	99.9	0	0	3	NA	Whitelist	BLCA-US		0.62	1	NA	NA	0.59	0	No	BLCA-US	178b28cd-99c3-48dc-8d09-1ef71b4cee80	BLCA	0.74	3.17	Bladder-TCC	NA	2	0.02	nonsynonymous_SNV,17_7577538_T_C,CN:2	3
BLCA-US::178b28cd-99c3-48dc-8d09-1ef71b4cee80	16	13494762	79289629	1	2	59	1	1	0	0	0	0.57	0.67	4	NA	0	4	3	4	5	3	3	77.07	99.99	0	0	4	3	Whitelist	BLCA-US		0.68	0.87	NA	0	0.64	0	No	BLCA-US	178b28cd-99c3-48dc-8d09-1ef71b4cee80	BLCA	0.74	3.17	Bladder-TCC	NA	4	0.03	nonsynonymous_SNV,17_7577538_T_C,CN:2	3
BLCA-US::178b28cd-99c3-48dc-8d09-1ef71b4cee80	17	NA	NA	0	0	59	0	0	0	0	0	NA	NA	NA	NA	NA	NA	NA	NA	NA	NA	NA	0	0	0	0	0	0	Whitelist	BLCA-US		NA	NA	NA	NA	NA	0	No	BLCA-US	178b28cd-99c3-48dc-8d09-1ef71b4cee80	BLCA	0.74	3.17	Bladder-TCC	NA	0	0	nonsynonymous_SNV,17_7577538_T_C,CN:2	3
BLCA-US::178b28cd-99c3-48dc-8d09-1ef71b4cee80	18	NA	NA	0	0	59	0	0	0	0	0	NA	0.21	NA	NA	NA	NA	NA	NA	4	3	3	0	0	0	0	0	0	Whitelist	BLCA-US		NA	0.44	NA	NA	NA	0	No	BLCA-US	178b28cd-99c3-48dc-8d09-1ef71b4cee80	BLCA	0.74	3.17	Bladder-TCC	NA	0	0	nonsynonymous_SNV,17_7577538_T_C,CN:2	3
BLCA-US::178b28cd-99c3-48dc-8d09-1ef71b4cee80	19	NA	NA	0	0	59	0	0	0	0	0	NA	1	NA	NA	NA	NA	NA	NA	NA	NA	NA	0	0	0	0	0	0	Whitelist	BLCA-US		NA	1	NA	NA	NA	0	No	BLCA-US	178b28cd-99c3-48dc-8d09-1ef71b4cee80	BLCA	0.74	3.17	Bladder-TCC	NA	0	0	nonsynonymous_SNV,17_7577538_T_C,CN:2	3
BLCA-US::178b28cd-99c3-48dc-8d09-1ef71b4cee80	20	NA	NA	0	0	59	0	0	0	0	0	NA	NA	NA	NA	NA	NA	NA	NA	NA	NA	NA	0	0	0	0	0	0	Whitelist	BLCA-US		NA	NA	NA	NA	NA	0	No	BLCA-US	178b28cd-99c3-48dc-8d09-1ef71b4cee80	BLCA	0.74	3.17	Bladder-TCC	NA	0	0	nonsynonymous_SNV,17_7577538_T_C,CN:2	3
BLCA-US::178b28cd-99c3-48dc-8d09-1ef71b4cee80	21	NA	NA	0	0	59	0	0	0	0	0	NA	NA	NA	NA	NA	NA	NA	NA	NA	NA	NA	0	0	0	0	0	0	Whitelist	BLCA-US		NA	NA	NA	NA	NA	0	No	BLCA-US	178b28cd-99c3-48dc-8d09-1ef71b4cee80	BLCA	0.74	3.17	Bladder-TCC	NA	0	0	nonsynonymous_SNV,17_7577538_T_C,CN:2	3
BLCA-US::178b28cd-99c3-48dc-8d09-1ef71b4cee80	22	NA	NA	0	0	59	0	0	0	0	0	NA	NA	NA	NA	NA	NA	NA	NA	NA	NA	NA	0	0	0	0	0	0	Whitelist	BLCA-US		NA	NA	NA	NA	NA	0	No	BLCA-US	178b28cd-99c3-48dc-8d09-1ef71b4cee80	BLCA	0.74	3.17	Bladder-TCC	NA	0	0	nonsynonymous_SNV,17_7577538_T_C,CN:2	3
BLCA-US::178b28cd-99c3-48dc-8d09-1ef71b4cee80	X	7451452	7580458	2	2	59	2	0	0	0	0	0.11	0	4	0	0	4	3	4	16	4	8	77.07	99.58	0.19	0	2	4	Whitelist	BLCA-US		0.54	0	0	0	0.48	0	No	BLCA-US	178b28cd-99c3-48dc-8d09-1ef71b4cee80	BLCA	0.74	3.17	Bladder-TCC	NA	4	0.03	nonsynonymous_SNV,17_7577538_T_C,CN:2	3
BLCA-US::1e308b12-0590-4dae-94d0-a539fcf25df7	1	NA	NA	0	0	18	0	0	0	0	0	NA	1	NA	NA	NA	NA	NA	NA	NA	NA	NA	0	0	0	0	0	0	Whitelist	BLCA-US		NA	1	NA	NA	NA	0	No	BLCA-US	1e308b12-0590-4dae-94d0-a539fcf25df7	BLCA	0.8	3.13	Bladder-TCC	NA	0	0	NA	5
BLCA-US::1e308b12-0590-4dae-94d0-a539fcf25df7	2	213680483	214353263	1	1	18	1	0	0	0	0	0.39	1	2	NA	NA	NA	NA	NA	NA	NA	NA	74.78	0.28	99.63	0	1	2	Whitelist	BLCA-US		0.62	1	NA	NA	0.59	0	No	BLCA-US	1e308b12-0590-4dae-94d0-a539fcf25df7	BLCA	0.8	3.13	Bladder-TCC	NA	2	0.06	NA	5
BLCA-US::1e308b12-0590-4dae-94d0-a539fcf25df7	3	NA	NA	0	0	18	0	0	0	0	0	NA	NA	NA	NA	NA	NA	NA	NA	NA	NA	NA	0	0	0	0	0	0	Whitelist	BLCA-US		NA	NA	NA	NA	NA	0	No	BLCA-US	1e308b12-0590-4dae-94d0-a539fcf25df7	BLCA	0.8	3.13	Bladder-TCC	NA	0	0	NA	5
BLCA-US::1e308b12-0590-4dae-94d0-a539fcf25df7	4	1741369	19281894	1	2	18	1	1	0	0	0	0.57	0.34	3	NA	0.04	NA	NA	NA	NA	NA	NA	74.78	98.97	0.81	0	3	2	Whitelist	BLCA-US		0.68	0.59	NA	0.04	0.64	0	No	BLCA-US	1e308b12-0590-4dae-94d0-a539fcf25df7	BLCA	0.8	3.13	Bladder-TCC	NA	4	0.11	NA	5
BLCA-US::1e308b12-0590-4dae-94d0-a539fcf25df7	5	1295168	18433737	6	6	18	2	2	1	1	0	0.88	0	1	0	0	NA	NA	NA	NA	NA	NA	74.78	99.85	0	0	4	NA	Whitelist	BLCA-US		0.93	0	0	0	0.91	0	No	BLCA-US	1e308b12-0590-4dae-94d0-a539fcf25df7	BLCA	0.8	3.13	Bladder-TCC	NA	12	0.33	NA	5
BLCA-US::1e308b12-0590-4dae-94d0-a539fcf25df7	6	NA	NA	0	0	18	0	0	0	0	0	NA	NA	NA	NA	NA	NA	NA	NA	NA	NA	NA	0	0	0	0	0	0	Whitelist	BLCA-US		NA	NA	NA	NA	NA	0	No	BLCA-US	1e308b12-0590-4dae-94d0-a539fcf25df7	BLCA	0.8	3.13	Bladder-TCC	NA	0	0	NA	5
BLCA-US::1e308b12-0590-4dae-94d0-a539fcf25df7	7	10227587	158886431	1	1	18	0	1	0	0	0	0.39	1	2	NA	NA	NA	NA	NA	NA	NA	NA	74.78	99.82	0	1	3	4	Whitelist	BLCA-US		0.62	1	NA	NA	0.59	0	No	BLCA-US	1e308b12-0590-4dae-94d0-a539fcf25df7	BLCA	0.8	3.13	Bladder-TCC	NA	2	0.06	NA	5
BLCA-US::1e308b12-0590-4dae-94d0-a539fcf25df7	8	NA	NA	0	0	18	0	0	0	0	0	NA	0.61	NA	NA	NA	NA	NA	NA	NA	NA	NA	0	0	0	0	0	0	Whitelist	BLCA-US		NA	0.82	NA	NA	NA	0	No	BLCA-US	1e308b12-0590-4dae-94d0-a539fcf25df7	BLCA	0.8	3.13	Bladder-TCC	NA	0	0	NA	5
BLCA-US::1e308b12-0590-4dae-94d0-a539fcf25df7	9	NA	NA	0	0	18	0	0	0	0	0	NA	NA	NA	NA	NA	NA	NA	NA	NA	NA	NA	0	0	0	0	0	0	Whitelist	BLCA-US		NA	NA	NA	NA	NA	0	No	BLCA-US	1e308b12-0590-4dae-94d0-a539fcf25df7	BLCA	0.8	3.13	Bladder-TCC	NA	0	0	NA	5
BLCA-US::1e308b12-0590-4dae-94d0-a539fcf25df7	10	NA	NA	0	0	18	0	0	0	0	0	NA	0.57	NA	NA	NA	NA	NA	NA	NA	NA	NA	0	0	0	0	0	0	Whitelist	BLCA-US		NA	0.8	NA	NA	NA	0	No	BLCA-US	1e308b12-0590-4dae-94d0-a539fcf25df7	BLCA	0.8	3.13	Bladder-TCC	NA	0	0	NA	5
BLCA-US::1e308b12-0590-4dae-94d0-a539fcf25df7	11	NA	NA	0	0	18	0	0	0	0	0	NA	NA	NA	NA	NA	NA	NA	NA	NA	NA	NA	0	0	0	0	0	0	Whitelist	BLCA-US		NA	NA	NA	NA	NA	0	No	BLCA-US	1e308b12-0590-4dae-94d0-a539fcf25df7	BLCA	0.8	3.13	Bladder-TCC	NA	0	0	NA	5
BLCA-US::1e308b12-0590-4dae-94d0-a539fcf25df7	12	NA	NA	0	0	18	0	0	0	0	0	NA	NA	NA	NA	NA	NA	NA	NA	NA	NA	NA	0	0	0	0	0	0	Whitelist	BLCA-US		NA	NA	NA	NA	NA	0	No	BLCA-US	1e308b12-0590-4dae-94d0-a539fcf25df7	BLCA	0.8	3.13	Bladder-TCC	NA	0	0	NA	5
BLCA-US::1e308b12-0590-4dae-94d0-a539fcf25df7	13	NA	NA	0	0	18	0	0	0	0	0	NA	NA	NA	NA	NA	NA	NA	NA	NA	NA	NA	0	0	0	0	0	0	Whitelist	BLCA-US		NA	NA	NA	NA	NA	0	No	BLCA-US	1e308b12-0590-4dae-94d0-a539fcf25df7	BLCA	0.8	3.13	Bladder-TCC	NA	0	0	NA	5
BLCA-US::1e308b12-0590-4dae-94d0-a539fcf25df7	14	NA	NA	0	0	18	0	0	0	0	0	NA	NA	NA	NA	NA	NA	NA	NA	NA	NA	NA	0	0	0	0	0	0	Whitelist	BLCA-US		NA	NA	NA	NA	NA	0	No	BLCA-US	1e308b12-0590-4dae-94d0-a539fcf25df7	BLCA	0.8	3.13	Bladder-TCC	NA	0	0	NA	5
BLCA-US::1e308b12-0590-4dae-94d0-a539fcf25df7	15	58594270	58604912	1	1	18	0	1	0	0	0	0.39	0.4	1	NA	NA	NA	NA	NA	NA	NA	NA	74.78	99.87	0	0	3	NA	Whitelist	BLCA-US		0.62	0.64	NA	NA	0.59	0	No	BLCA-US	1e308b12-0590-4dae-94d0-a539fcf25df7	BLCA	0.8	3.13	Bladder-TCC	NA	2	0.06	NA	5
BLCA-US::1e308b12-0590-4dae-94d0-a539fcf25df7	16	79053417	79112248	1	1	18	1	0	0	0	0	0.39	0.39	2	NA	NA	NA	NA	NA	NA	NA	NA	74.78	99.82	0.07	0	2	3	Whitelist	BLCA-US		0.62	0.63	NA	NA	0.59	0	No	BLCA-US	1e308b12-0590-4dae-94d0-a539fcf25df7	BLCA	0.8	3.13	Bladder-TCC	NA	2	0.06	NA	5
BLCA-US::1e308b12-0590-4dae-94d0-a539fcf25df7	17	NA	NA	0	0	18	0	0	0	0	0	NA	NA	NA	NA	NA	NA	NA	NA	NA	NA	NA	0	0	0	0	0	0	Whitelist	BLCA-US		NA	NA	NA	NA	NA	0	No	BLCA-US	1e308b12-0590-4dae-94d0-a539fcf25df7	BLCA	0.8	3.13	Bladder-TCC	NA	0	0	NA	5
BLCA-US::1e308b12-0590-4dae-94d0-a539fcf25df7	18	NA	NA	0	0	18	0	0	0	0	0	NA	NA	NA	NA	NA	NA	NA	NA	NA	NA	NA	0	0	0	0	0	0	Whitelist	BLCA-US		NA	NA	NA	NA	NA	0	No	BLCA-US	1e308b12-0590-4dae-94d0-a539fcf25df7	BLCA	0.8	3.13	Bladder-TCC	NA	0	0	NA	5
BLCA-US::1e308b12-0590-4dae-94d0-a539fcf25df7	19	NA	NA	0	0	18	0	0	0	0	0	NA	NA	NA	NA	NA	NA	NA	NA	NA	NA	NA	0	0	0	0	0	0	Whitelist	BLCA-US		NA	NA	NA	NA	NA	0	No	BLCA-US	1e308b12-0590-4dae-94d0-a539fcf25df7	BLCA	0.8	3.13	Bladder-TCC	NA	0	0	NA	5
BLCA-US::1e308b12-0590-4dae-94d0-a539fcf25df7	20	NA	NA	0	0	18	0	0	0	0	0	NA	NA	NA	NA	NA	NA	NA	NA	NA	NA	NA	0	0	0	0	0	0	Whitelist	BLCA-US		NA	NA	NA	NA	NA	0	No	BLCA-US	1e308b12-0590-4dae-94d0-a539fcf25df7	BLCA	0.8	3.13	Bladder-TCC	NA	0	0	NA	5
BLCA-US::1e308b12-0590-4dae-94d0-a539fcf25df7	21	NA	NA	0	0	18	0	0	0	0	0	NA	NA	NA	NA	NA	NA	NA	NA	NA	NA	NA	0	0	0	0	0	0	Whitelist	BLCA-US		NA	NA	NA	NA	NA	0	No	BLCA-US	1e308b12-0590-4dae-94d0-a539fcf25df7	BLCA	0.8	3.13	Bladder-TCC	NA	0	0	NA	5
BLCA-US::1e308b12-0590-4dae-94d0-a539fcf25df7	22	40454454	48873957	1	1	18	1	0	0	0	0	0.39	0.19	2	NA	NA	NA	NA	NA	5	4	4	74.78	100	0	0	3	4	Whitelist	BLCA-US		0.62	0.41	NA	NA	0.59	0	No	BLCA-US	1e308b12-0590-4dae-94d0-a539fcf25df7	BLCA	0.8	3.13	Bladder-TCC	NA	2	0.06	NA	5
BLCA-US::1e308b12-0590-4dae-94d0-a539fcf25df7	X	NA	NA	0	0	18	0	0	0	0	0	NA	NA	NA	NA	NA	NA	NA	NA	NA	NA	NA	0	0	0	0	0	0	Whitelist	BLCA-US		NA	NA	NA	NA	NA	0	No	BLCA-US	1e308b12-0590-4dae-94d0-a539fcf25df7	BLCA	0.8	3.13	Bladder-TCC	NA	0	0	NA	5
BLCA-US::24f21425-b001-4986-aedf-5b4dd851c6ad	1	8750767	248002325	1	10	271	1	6	0	1	2	0.01	0.07	15	0	0	15	8	8	18	8	9	57.52	99.63	0	1	4	5	Whitelist	BLCA-US		0.47	0.21	0	0	0.21	0	No	BLCA-US	24f21425-b001-4986-aedf-5b4dd851c6ad	BLCA	0.64	3.43	Bladder-TCC	NA	18	0.03	NA	4
BLCA-US::24f21425-b001-4986-aedf-5b4dd851c6ad	2	9769115	9811205	2	2	271	0	0	1	1	0	0.57	0.44	4	0	0	4	4	4	35	13	13	57.52	54.94	42.38	0	5	6	Whitelist	BLCA-US		0.68	0.69	0	0	0.64	0	No	BLCA-US	24f21425-b001-4986-aedf-5b4dd851c6ad	BLCA	0.64	3.43	Bladder-TCC	NA	4	0.01	NA	4
BLCA-US::24f21425-b001-4986-aedf-5b4dd851c6ad	3	32346989	182866636	1	8	271	2	4	1	0	1	0.17	0.03	18	0	0	18	7	11	19	7	7	57.52	52.6	44.26	0	6	5	Whitelist	BLCA-US		0.54	0.12	0	0	0.59	0	No	BLCA-US	24f21425-b001-4986-aedf-5b4dd851c6ad	BLCA	0.64	3.43	Bladder-TCC	NA	15	0.03	NA	4
BLCA-US::24f21425-b001-4986-aedf-5b4dd851c6ad	4	85889344	189741846	1	3	271	0	3	0	0	0	0.03	0	6	0	0	6	6	6	9	9	9	57.52	2.96	94.58	1	2	3	Whitelist	BLCA-US		0.41	0	0	0	0.33	0	No	BLCA-US	24f21425-b001-4986-aedf-5b4dd851c6ad	BLCA	0.64	3.43	Bladder-TCC	NA	6	0.01	NA	4
BLCA-US::24f21425-b001-4986-aedf-5b4dd851c6ad	5	5481718	45983726	8	10	271	1	1	3	3	2	0.57	0	42	0	0	42	6	9	54	7	7	57.52	25.61	71.73	3	8	9	Whitelist	BLCA-US		0.68	0	0	0	0.64	0	Low confidence	BLCA-US	24f21425-b001-4986-aedf-5b4dd851c6ad	BLCA	0.64	3.43	Bladder-TCC	With other complex events	18	0.03	NA	4
BLCA-US::24f21425-b001-4986-aedf-5b4dd851c6ad	6	143422040	143486620	2	2	271	0	0	1	1	0	0.57	0.03	3	0	0	NA	NA	NA	13	8	8	57.52	28.11	69.04	0	2	3	Whitelist	BLCA-US		0.68	0.11	0	0	0.64	0	No	BLCA-US	24f21425-b001-4986-aedf-5b4dd851c6ad	BLCA	0.64	3.43	Bladder-TCC	NA	4	0.01	NA	4
BLCA-US::24f21425-b001-4986-aedf-5b4dd851c6ad	7	2312288	127735339	1	7	271	1	3	0	0	3	0.11	0.08	11	0	0	11	4	5	12	4	5	57.52	89.86	9.91	1	2	3	Whitelist	BLCA-US		0.62	0.23	0	0	0.48	0	No	BLCA-US	24f21425-b001-4986-aedf-5b4dd851c6ad	BLCA	0.64	3.43	Bladder-TCC	NA	11	0.02	NA	4
BLCA-US::24f21425-b001-4986-aedf-5b4dd851c6ad	8	88431265	90564844	2	2	271	0	2	0	0	0	0.11	0.02	4	0	0	4	4	4	32	5	5	57.52	72.44	24.14	1	4	5	Whitelist	BLCA-US		0.54	0.07	0	0	0.48	0	No	BLCA-US	24f21425-b001-4986-aedf-5b4dd851c6ad	BLCA	0.64	3.43	Bladder-TCC	NA	4	0.01	NA	4
BLCA-US::24f21425-b001-4986-aedf-5b4dd851c6ad	9	5086998	21286063	6	11	271	1	2	2	1	5	0.88	0.11	26	0	0	26	6	6	32	6	6	57.52	63.3	33.62	0	2	8	Whitelist	BLCA-US		0.74	0.29	0	0	0.91	0	Low confidence	BLCA-US	24f21425-b001-4986-aedf-5b4dd851c6ad	BLCA	0.64	3.43	Bladder-TCC	With other complex events	17	0.03	NA	4
BLCA-US::24f21425-b001-4986-aedf-5b4dd851c6ad	10	29644179	104644201	1	6	271	0	3	1	0	2	0.11	0.38	17	0	0	17	4	5	20	5	5	57.52	60.2	36.38	1	4	5	Whitelist	BLCA-US		0.54	0.63	0	0	0.48	0	No	BLCA-US	24f21425-b001-4986-aedf-5b4dd851c6ad	BLCA	0.64	3.43	Bladder-TCC	NA	10	0.02	NA	4
BLCA-US::24f21425-b001-4986-aedf-5b4dd851c6ad	11	55978335	57595966	2	2	271	1	1	0	0	0	0.57	0.19	6	0	0	6	0	3	23	5	6	57.52	22.9	73.12	1	7	3	Whitelist	BLCA-US		0.68	0.41	0	0	0.64	0	No	BLCA-US	24f21425-b001-4986-aedf-5b4dd851c6ad	BLCA	0.64	3.43	Bladder-TCC	NA	4	0.01	NA	4
BLCA-US::24f21425-b001-4986-aedf-5b4dd851c6ad	12	8665445	118666854	1	7	271	1	4	1	0	1	0.11	0.67	11	0	0	11	3	6	19	3	3	57.52	99.92	0	6	4	5	Whitelist	BLCA-US		0.62	0.87	0	0	0.48	0	No	BLCA-US	24f21425-b001-4986-aedf-5b4dd851c6ad	BLCA	0.64	3.43	Bladder-TCC	NA	13	0.02	NA	4
BLCA-US::24f21425-b001-4986-aedf-5b4dd851c6ad	13	28134112	50771388	1	2	271	0	2	0	0	0	0.11	0.09	3	0	0	NA	NA	NA	4	4	4	57.52	24.35	75.65	0	2	3	Whitelist	BLCA-US		0.54	0.25	0	0	0.48	0	No	BLCA-US	24f21425-b001-4986-aedf-5b4dd851c6ad	BLCA	0.64	3.43	Bladder-TCC	NA	4	0.01	NA	4
BLCA-US::24f21425-b001-4986-aedf-5b4dd851c6ad	14	60403716	103656371	1	3	271	0	3	0	0	0	0.03	0.05	5	0	0	5	5	5	6	5	6	57.52	0.14	96.15	0	2	3	Whitelist	BLCA-US		0.41	0.17	0	0	0.33	0	No	BLCA-US	24f21425-b001-4986-aedf-5b4dd851c6ad	BLCA	0.64	3.43	Bladder-TCC	NA	6	0.01	NA	4
BLCA-US::24f21425-b001-4986-aedf-5b4dd851c6ad	15	23020110	88079972	9	15	271	1	3	3	2	6	0.75	0	31	0	0	31	3	6	38	3	6	57.52	95.22	0	1	8	4	Whitelist	BLCA-US		0.62	0	0	0	0.83	0	No	BLCA-US	24f21425-b001-4986-aedf-5b4dd851c6ad	BLCA	0.64	3.43	Bladder-TCC	NA	24	0.04	NA	4
BLCA-US::24f21425-b001-4986-aedf-5b4dd851c6ad	16	67017503	82189566	5	5	271	0	0	2	3	0	0.14	0.04	14	0	0	14	8	10	22	8	10	57.52	95.07	0	0	5	4	Whitelist	BLCA-US		0.62	0.13	0	0	0.59	0	No	BLCA-US	24f21425-b001-4986-aedf-5b4dd851c6ad	BLCA	0.64	3.43	Bladder-TCC	NA	10	0.02	NA	4
BLCA-US::24f21425-b001-4986-aedf-5b4dd851c6ad	17	1995290	68622179	1	5	271	2	3	0	0	0	0.14	0.57	8	0	0	8	3	8	10	4	4	57.52	99.37	0.62	0	3	2	Whitelist	BLCA-US		0.62	0.79	0	0	0.59	0	No	BLCA-US	24f21425-b001-4986-aedf-5b4dd851c6ad	BLCA	0.64	3.43	Bladder-TCC	NA	10	0.02	NA	4
BLCA-US::24f21425-b001-4986-aedf-5b4dd851c6ad	18	20342424	37227667	2	4	271	2	2	0	0	0	0.26	0.71	9	0	0	9	7	9	16	7	7	57.52	95.35	0	0	4	5	Whitelist	BLCA-US		0.62	0.9	0	0	0.59	0	No	BLCA-US	24f21425-b001-4986-aedf-5b4dd851c6ad	BLCA	0.64	3.43	Bladder-TCC	NA	8	0.01	NA	4
BLCA-US::24f21425-b001-4986-aedf-5b4dd851c6ad	19	NA	NA	0	0	271	0	0	0	0	0	NA	0.82	NA	0	NA	NA	NA	NA	5	0	0	0	0	0	0	0	0	Whitelist	BLCA-US		NA	0.97	0	NA	NA	0	No	BLCA-US	24f21425-b001-4986-aedf-5b4dd851c6ad	BLCA	0.64	3.43	Bladder-TCC	NA	0	0	NA	4
BLCA-US::24f21425-b001-4986-aedf-5b4dd851c6ad	20	14216488	54856845	4	10	271	2	0	1	1	6	0.57	0	32	0	0	32	3	5	38	3	5	57.52	92.98	0	1	8	3	Whitelist	BLCA-US	9	0.68	0	0	0	0.64	0	Linked to low confidence	BLCA-US	24f21425-b001-4986-aedf-5b4dd851c6ad	BLCA	0.64	3.43	Bladder-TCC	With other complex events	14	0.03	NA	4
BLCA-US::24f21425-b001-4986-aedf-5b4dd851c6ad	21	31582213	31686688	1	1	271	1	0	0	0	0	0.39	1	2	NA	NA	NA	NA	NA	NA	NA	NA	57.52	0.22	70.07	0	1	2	Whitelist	BLCA-US		0.62	1	NA	NA	0.59	0	No	BLCA-US	24f21425-b001-4986-aedf-5b4dd851c6ad	BLCA	0.64	3.43	Bladder-TCC	NA	2	0	NA	4
BLCA-US::24f21425-b001-4986-aedf-5b4dd851c6ad	22	36244665	41958231	1	4	271	2	0	1	1	0	0.57	0	6	0	0	6	3	6	8	3	3	57.52	90.47	9.53	0	2	3	Whitelist	BLCA-US		0.68	0.01	0	0	0.64	0	No	BLCA-US	24f21425-b001-4986-aedf-5b4dd851c6ad	BLCA	0.64	3.43	Bladder-TCC	NA	8	0.01	NA	4
BLCA-US::24f21425-b001-4986-aedf-5b4dd851c6ad	X	6615453	133296546	1	13	271	8	3	0	0	2	0	0.09	30	0	0	30	7	9	31	7	8	57.52	84.47	15.3	4	2	4	Whitelist	BLCA-US		0.1	0.26	0	0	0.07	0	No	BLCA-US	24f21425-b001-4986-aedf-5b4dd851c6ad	BLCA	0.64	3.43	Bladder-TCC	NA	24	0.04	NA	4
BLCA-US::3ed614e7-f356-4d87-985b-d3bbbae3bb40	1	19030071	246820847	1	27	449	4	2	2	3	16	0.8	0.6	45	0	0	45	4	8	47	4	4	70.55	99.1	0.9	4	3	4	Whitelist	BLCA-US	16_2	0.67	0.81	0	0	0.84	1	Linked to high confidence	BLCA-US	3ed614e7-f356-4d87-985b-d3bbbae3bb40	BLCA	0.74	3.29	Bladder-TCC	With other complex events	38	0.04	NA	0
BLCA-US::3ed614e7-f356-4d87-985b-d3bbbae3bb40	2	14647349	206284285	1	14	449	6	3	0	1	4	0.04	0	23	0	0	23	6	8	25	6	8	70.55	67.45	29.6	0	3	4	Whitelist	BLCA-US	5_8	0.41	0	0	0	0.39	1	Linked to low confidence	BLCA-US	3ed614e7-f356-4d87-985b-d3bbbae3bb40	BLCA	0.74	3.29	Bladder-TCC	With other complex events	24	0.03	NA	0
BLCA-US::3ed614e7-f356-4d87-985b-d3bbbae3bb40	3	10412503	11364506	2	3	449	0	0	1	1	1	0.57	0	3	0	0	NA	NA	NA	16	4	4	70.55	96.85	0	0	8	10	Whitelist	BLCA-US		0.87	0	0	0	0.64	1	No	BLCA-US	3ed614e7-f356-4d87-985b-d3bbbae3bb40	BLCA	0.74	3.29	Bladder-TCC	NA	5	0.01	NA	0
BLCA-US::3ed614e7-f356-4d87-985b-d3bbbae3bb40	4	91567129	165122034	3	3	449	2	1	0	0	0	0.3	0.34	10	0	0	10	5	10	31	5	6	70.55	14.73	82.83	0	2	1	Whitelist	BLCA-US		0.62	0.59	0	0	0.59	1	No	BLCA-US	3ed614e7-f356-4d87-985b-d3bbbae3bb40	BLCA	0.74	3.29	Bladder-TCC	NA	6	0.01	NA	0
BLCA-US::3ed614e7-f356-4d87-985b-d3bbbae3bb40	5	16225772	123920469	1	13	449	4	1	2	1	5	0.39	0.08	22	0	0	22	8	9	23	8	8	70.55	67.87	29.45	8	2	1	Whitelist	BLCA-US	2	0.8	0.23	0	0	0.59	1	No	BLCA-US	3ed614e7-f356-4d87-985b-d3bbbae3bb40	BLCA	0.74	3.29	Bladder-TCC	NA	21	0.02	NA	0
BLCA-US::3ed614e7-f356-4d87-985b-d3bbbae3bb40	6	88317416	123219500	5	6	449	3	1	1	0	1	0.28	0.32	19	0	0	19	3	3	42	5	5	70.55	58.92	40.94	0	2	11	Whitelist	BLCA-US		0.54	0.57	0	0	0.59	1	No	BLCA-US	3ed614e7-f356-4d87-985b-d3bbbae3bb40	BLCA	0.74	3.29	Bladder-TCC	NA	11	0.01	NA	0
BLCA-US::3ed614e7-f356-4d87-985b-d3bbbae3bb40	7	12512048	21119497	6	14	449	2	3	1	0	8	0.34	0.07	22	0	0	22	4	7	39	8	9	70.55	98.73	1.05	0	5	4	Whitelist	BLCA-US		0.54	0.22	0	0	0.59	1	Low confidence	BLCA-US	3ed614e7-f356-4d87-985b-d3bbbae3bb40	BLCA	0.74	3.29	Bladder-TCC	With other complex events	20	0.02	NA	0
BLCA-US::3ed614e7-f356-4d87-985b-d3bbbae3bb40	8	60780756	109595289	23	26	449	9	2	7	5	3	0.2	0	40	0	0	40	6	6	51	8	8	70.55	96.58	0	7	4	5	Whitelist	BLCA-US	2	0.54	0	0	0	0.59	1	Low confidence	BLCA-US	3ed614e7-f356-4d87-985b-d3bbbae3bb40	BLCA	0.74	3.29	Bladder-TCC	With other complex events	49	0.05	NA	0
BLCA-US::3ed614e7-f356-4d87-985b-d3bbbae3bb40	9	25487665	86460519	1	13	449	2	1	1	0	9	0.57	0.54	14	0	0	14	5	6	21	5	6	70.55	96.76	0.13	0	6	7	Whitelist	BLCA-US		0.62	0.77	0	0	0.64	1	No	BLCA-US	3ed614e7-f356-4d87-985b-d3bbbae3bb40	BLCA	0.74	3.29	Bladder-TCC	NA	17	0.02	NA	0
BLCA-US::3ed614e7-f356-4d87-985b-d3bbbae3bb40	10	42525573	129255365	13	29	449	3	7	1	2	16	0.09	0	39	0	0	39	3	6	52	6	8	70.55	42.62	53.92	4	2	6	Whitelist	BLCA-US		0.62	0	0	0	0.48	1	No	BLCA-US	3ed614e7-f356-4d87-985b-d3bbbae3bb40	BLCA	0.74	3.29	Bladder-TCC	NA	42	0.05	NA	0
BLCA-US::3ed614e7-f356-4d87-985b-d3bbbae3bb40	11	8965507	99216923	1	14	449	2	2	0	2	8	0.57	0.82	21	0	0	21	13	13	24	14	14	70.55	62.1	34.07	0	3	2	Whitelist	BLCA-US	16_17_X	0.9	0.96	0	0	0.64	1	Linked to high confidence	BLCA-US	3ed614e7-f356-4d87-985b-d3bbbae3bb40	BLCA	0.74	3.29	Bladder-TCC	Canonical without polyploidization	20	0.02	NA	0
BLCA-US::3ed614e7-f356-4d87-985b-d3bbbae3bb40	12	13507658	119049122	32	38	449	11	10	5	6	6	0.35	0	79	0	0	79	6	9	81	6	6	70.55	54.81	41.45	13	4	2	Whitelist	BLCA-US		0.62	0	0	0	0.59	1	Low confidence	BLCA-US	3ed614e7-f356-4d87-985b-d3bbbae3bb40	BLCA	0.74	3.29	Bladder-TCC	With other complex events	70	0.08	NA	0
BLCA-US::3ed614e7-f356-4d87-985b-d3bbbae3bb40	13	24129863	27326639	5	5	449	1	2	1	1	0	0.9	0.8	4	0	0	4	4	4	15	5	5	70.55	45.59	54.41	0	2	3	Whitelist	BLCA-US		0.93	0.95	0	0	0.92	1	No	BLCA-US	3ed614e7-f356-4d87-985b-d3bbbae3bb40	BLCA	0.74	3.29	Bladder-TCC	NA	10	0.01	NA	0
BLCA-US::3ed614e7-f356-4d87-985b-d3bbbae3bb40	14	67123186	69054065	1	2	449	2	0	0	0	0	0.11	0	3	NA	0	NA	NA	NA	6	3	3	70.55	99.09	0	0	3	1	Whitelist	BLCA-US		0.54	0	NA	0	0.48	1	No	BLCA-US	3ed614e7-f356-4d87-985b-d3bbbae3bb40	BLCA	0.74	3.29	Bladder-TCC	NA	4	0	NA	0
BLCA-US::3ed614e7-f356-4d87-985b-d3bbbae3bb40	15	89645270	89859590	1	1	449	0	1	0	0	0	0.39	0	2	NA	NA	NA	NA	NA	7	4	5	70.55	52.55	42.58	0	3	4	Whitelist	BLCA-US		0.62	0.01	NA	NA	0.59	1	No	BLCA-US	3ed614e7-f356-4d87-985b-d3bbbae3bb40	BLCA	0.74	3.29	Bladder-TCC	NA	2	0	NA	0
BLCA-US::3ed614e7-f356-4d87-985b-d3bbbae3bb40	16	6669849	31591597	5	13	449	1	1	1	2	8	0.9	0.1	22	0	0	22	8	22	30	8	8	70.55	92.89	7.01	0	4	3	Whitelist	BLCA-US	11_X	0.8	0.27	0	0	0.92	1	High confidence	BLCA-US	3ed614e7-f356-4d87-985b-d3bbbae3bb40	BLCA	0.74	3.29	Bladder-TCC	With other complex events	18	0.02	NA	0
BLCA-US::3ed614e7-f356-4d87-985b-d3bbbae3bb40	17	28237017	34001517	9	28	449	0	2	5	2	19	0.13	0	31	0	0	31	5	5	56	5	5	70.55	85.43	10.02	0	9	13	Whitelist	BLCA-US	11_X	0.68	0	0	0	0.55	1	Low confidence	BLCA-US	3ed614e7-f356-4d87-985b-d3bbbae3bb40	BLCA	0.74	3.29	Bladder-TCC	With other complex events	37	0.04	NA	0
BLCA-US::3ed614e7-f356-4d87-985b-d3bbbae3bb40	18	23239188	23514865	1	1	449	1	0	0	0	0	0.39	0.08	2	0	NA	NA	NA	NA	10	4	8	70.55	14.89	80.46	0	3	4	Whitelist	BLCA-US		0.62	0.23	0	NA	0.59	1	No	BLCA-US	3ed614e7-f356-4d87-985b-d3bbbae3bb40	BLCA	0.74	3.29	Bladder-TCC	NA	2	0	NA	0
BLCA-US::3ed614e7-f356-4d87-985b-d3bbbae3bb40	19	28975506	40408070	3	11	449	0	1	1	1	8	0.8	0.01	14	0	0	14	3	4	16	3	3	70.55	91.84	0	0	16	20	Whitelist	BLCA-US		0.74	0.03	0	0	0.84	1	No	BLCA-US	3ed614e7-f356-4d87-985b-d3bbbae3bb40	BLCA	0.74	3.29	Bladder-TCC	NA	14	0.02	NA	0
BLCA-US::3ed614e7-f356-4d87-985b-d3bbbae3bb40	20	14219374	29938696	1	6	449	1	5	0	0	0	0.01	0.74	9	0	0	9	5	6	12	5	6	70.55	92.06	0.91	0	3	4	Whitelist	BLCA-US		0.25	0.91	0	0	0.19	1	No	BLCA-US	3ed614e7-f356-4d87-985b-d3bbbae3bb40	BLCA	0.74	3.29	Bladder-TCC	NA	12	0.01	NA	0
BLCA-US::3ed614e7-f356-4d87-985b-d3bbbae3bb40	21	37282749	37407251	2	3	449	1	0	0	1	1	0.57	0.08	4	0	0	4	3	4	11	3	6	70.55	77.12	0	0	8	3	Whitelist	BLCA-US		0.87	0.23	0	0	0.64	1	No	BLCA-US	3ed614e7-f356-4d87-985b-d3bbbae3bb40	BLCA	0.74	3.29	Bladder-TCC	NA	5	0.01	NA	0
BLCA-US::3ed614e7-f356-4d87-985b-d3bbbae3bb40	22	19474849	40455649	10	18	449	4	3	2	1	8	0.57	0	32	0	0	32	4	6	34	4	6	70.55	72.58	27.42	0	6	4	Whitelist	BLCA-US	12_17	0.64	0	0	0	0.64	1	Low confidence	BLCA-US	3ed614e7-f356-4d87-985b-d3bbbae3bb40	BLCA	0.74	3.29	Bladder-TCC	With other complex events	28	0.03	NA	0
BLCA-US::3ed614e7-f356-4d87-985b-d3bbbae3bb40	X	3858348	76848685	4	8	449	2	1	1	0	4	0.57	0.11	7	0	0	7	7	7	17	9	11	70.55	92.85	6.92	1	1	2	Whitelist	BLCA-US	16	1	0.28	0	0	0.64	1	High confidence	BLCA-US	3ed614e7-f356-4d87-985b-d3bbbae3bb40	BLCA	0.74	3.29	Bladder-TCC	Canonical without polyploidization	12	0.01	NA	0
BLCA-US::419deaac-ea45-4bdd-9fa0-b5cd8429b44f	1	63787493	106220096	1	2	62	2	0	0	0	0	0.11	1	4	0	0	4	4	4	7	7	7	19.79	0.82	99.18	7	1	2	Whitelist	BLCA-US		0.54	1	0	0	0.48	0	No	BLCA-US	419deaac-ea45-4bdd-9fa0-b5cd8429b44f	BLCA	0.66	1.96	Bladder-TCC	NA	4	0.03	NA	2
BLCA-US::419deaac-ea45-4bdd-9fa0-b5cd8429b44f	2	84134803	213944920	1	3	62	3	0	0	0	0	0.03	0.82	4	0	0	4	4	4	6	6	6	19.79	9.87	90.04	3	1	2	Whitelist	BLCA-US		0.41	0.96	0	0	0.33	0	No	BLCA-US	419deaac-ea45-4bdd-9fa0-b5cd8429b44f	BLCA	0.66	1.96	Bladder-TCC	NA	6	0.05	NA	2
BLCA-US::419deaac-ea45-4bdd-9fa0-b5cd8429b44f	3	102568566	102868686	1	1	62	0	0	1	0	0	0.39	0.32	2	NA	NA	NA	NA	NA	NA	NA	NA	19.79	0.15	99.8	2	1	2	Whitelist	BLCA-US		0.62	0.58	NA	NA	0.59	0	No	BLCA-US	419deaac-ea45-4bdd-9fa0-b5cd8429b44f	BLCA	0.66	1.96	Bladder-TCC	NA	2	0.02	NA	2
BLCA-US::419deaac-ea45-4bdd-9fa0-b5cd8429b44f	4	20371406	21723202	1	1	62	1	0	0	0	0	0.39	0.44	2	NA	NA	NA	NA	NA	NA	NA	NA	19.79	0.71	99.28	0	1	2	Whitelist	BLCA-US		0.62	0.69	NA	NA	0.59	0	No	BLCA-US	419deaac-ea45-4bdd-9fa0-b5cd8429b44f	BLCA	0.66	1.96	Bladder-TCC	NA	2	0.02	NA	2
BLCA-US::419deaac-ea45-4bdd-9fa0-b5cd8429b44f	5	22798741	85065167	1	3	62	3	0	0	0	0	0.03	1	8	0	0	8	8	8	9	9	9	19.79	0.93	96.13	1	1	2	Whitelist	BLCA-US		0.41	1	0	0	0.33	0	No	BLCA-US	419deaac-ea45-4bdd-9fa0-b5cd8429b44f	BLCA	0.66	1.96	Bladder-TCC	NA	6	0.05	NA	2
BLCA-US::419deaac-ea45-4bdd-9fa0-b5cd8429b44f	6	143558578	155627098	1	2	62	2	0	0	0	0	0.11	0.59	4	NA	0	4	4	4	5	5	5	19.79	1.34	98.52	0	1	2	Whitelist	BLCA-US		0.54	0.81	NA	0	0.48	0	No	BLCA-US	419deaac-ea45-4bdd-9fa0-b5cd8429b44f	BLCA	0.66	1.96	Bladder-TCC	NA	4	0.03	NA	2
BLCA-US::419deaac-ea45-4bdd-9fa0-b5cd8429b44f	7	NA	NA	0	0	62	0	0	0	0	0	NA	NA	NA	NA	NA	NA	NA	NA	NA	NA	NA	0	0	0	0	0	0	Whitelist	BLCA-US		NA	NA	NA	NA	NA	0	No	BLCA-US	419deaac-ea45-4bdd-9fa0-b5cd8429b44f	BLCA	0.66	1.96	Bladder-TCC	NA	0	0	NA	2
BLCA-US::419deaac-ea45-4bdd-9fa0-b5cd8429b44f	8	NA	NA	0	0	62	0	0	0	0	0	NA	0.77	NA	NA	NA	NA	NA	NA	NA	NA	NA	0	0	0	0	0	0	Whitelist	BLCA-US		NA	0.93	NA	NA	NA	0	No	BLCA-US	419deaac-ea45-4bdd-9fa0-b5cd8429b44f	BLCA	0.66	1.96	Bladder-TCC	NA	0	0	NA	2
BLCA-US::419deaac-ea45-4bdd-9fa0-b5cd8429b44f	9	21790604	125622768	1	2	62	2	0	0	0	0	0.11	0.74	6	0	0	6	3	6	7	3	3	19.79	98.73	1.12	5	1	0	Whitelist	BLCA-US		0.54	0.91	0	0	0.48	0	No	BLCA-US	419deaac-ea45-4bdd-9fa0-b5cd8429b44f	BLCA	0.66	1.96	Bladder-TCC	NA	4	0.03	NA	2
BLCA-US::419deaac-ea45-4bdd-9fa0-b5cd8429b44f	10	72116753	100934605	4	4	62	0	2	1	1	0	0.57	0	7	0	0	7	7	7	13	9	9	19.79	11.11	88.72	1	2	1	Whitelist	BLCA-US		0.68	0	0	0	0.64	0	No	BLCA-US	419deaac-ea45-4bdd-9fa0-b5cd8429b44f	BLCA	0.66	1.96	Bladder-TCC	NA	8	0.06	NA	2
BLCA-US::419deaac-ea45-4bdd-9fa0-b5cd8429b44f	11	114776082	114792851	1	1	62	1	0	0	0	0	0.39	0.37	2	NA	NA	NA	NA	NA	7	7	7	19.79	0.36	99.21	0	1	2	Whitelist	BLCA-US		0.62	0.62	NA	NA	0.59	0	No	BLCA-US	419deaac-ea45-4bdd-9fa0-b5cd8429b44f	BLCA	0.66	1.96	Bladder-TCC	NA	2	0.02	NA	2
BLCA-US::419deaac-ea45-4bdd-9fa0-b5cd8429b44f	12	130143980	132200714	1	2	62	2	0	0	0	0	0.11	1	4	NA	0	4	4	4	5	5	5	19.79	0.31	99.61	5	1	2	Whitelist	BLCA-US		0.54	1	NA	0	0.48	0	No	BLCA-US	419deaac-ea45-4bdd-9fa0-b5cd8429b44f	BLCA	0.66	1.96	Bladder-TCC	NA	4	0.03	NA	2
BLCA-US::419deaac-ea45-4bdd-9fa0-b5cd8429b44f	13	20578507	113387449	1	8	62	6	0	0	0	2	0	0	12	0	0	12	12	12	13	13	13	19.79	95.11	4.89	1	2	3	Whitelist	BLCA-US		0.06	0	0	0	0.03	0	No	BLCA-US	419deaac-ea45-4bdd-9fa0-b5cd8429b44f	BLCA	0.66	1.96	Bladder-TCC	NA	14	0.11	NA	2
BLCA-US::419deaac-ea45-4bdd-9fa0-b5cd8429b44f	14	NA	NA	0	0	62	0	0	0	0	0	NA	NA	NA	NA	NA	NA	NA	NA	NA	NA	NA	0	0	0	0	0	0	Whitelist	BLCA-US		NA	NA	NA	NA	NA	0	No	BLCA-US	419deaac-ea45-4bdd-9fa0-b5cd8429b44f	BLCA	0.66	1.96	Bladder-TCC	NA	0	0	NA	2
BLCA-US::419deaac-ea45-4bdd-9fa0-b5cd8429b44f	15	NA	NA	0	0	62	0	0	0	0	0	NA	0.25	NA	NA	NA	NA	NA	NA	4	4	4	0	0	0	0	0	0	Whitelist	BLCA-US		NA	0.49	NA	NA	NA	0	No	BLCA-US	419deaac-ea45-4bdd-9fa0-b5cd8429b44f	BLCA	0.66	1.96	Bladder-TCC	NA	0	0	NA	2
BLCA-US::419deaac-ea45-4bdd-9fa0-b5cd8429b44f	16	5394195	7308906	1	1	62	1	0	0	0	0	0.39	1	2	NA	NA	NA	NA	NA	NA	NA	NA	19.79	2.12	97.79	0	1	2	Whitelist	BLCA-US		0.62	1	NA	NA	0.59	0	No	BLCA-US	419deaac-ea45-4bdd-9fa0-b5cd8429b44f	BLCA	0.66	1.96	Bladder-TCC	NA	2	0.02	NA	2
BLCA-US::419deaac-ea45-4bdd-9fa0-b5cd8429b44f	17	19173324	21308123	2	9	62	1	1	1	1	5	1	0	11	0	0	11	3	5	15	3	5	19.79	95.57	0	0	7	17	Whitelist	BLCA-US	10	0.97	0	0	0	1	0	No	BLCA-US	419deaac-ea45-4bdd-9fa0-b5cd8429b44f	BLCA	0.66	1.96	Bladder-TCC	NA	13	0.1	NA	2
BLCA-US::419deaac-ea45-4bdd-9fa0-b5cd8429b44f	18	NA	NA	0	0	62	0	0	0	0	0	NA	NA	NA	NA	NA	NA	NA	NA	NA	NA	NA	0	0	0	0	0	0	Whitelist	BLCA-US		NA	NA	NA	NA	NA	0	No	BLCA-US	419deaac-ea45-4bdd-9fa0-b5cd8429b44f	BLCA	0.66	1.96	Bladder-TCC	NA	0	0	NA	2
BLCA-US::419deaac-ea45-4bdd-9fa0-b5cd8429b44f	19	NA	NA	0	0	62	0	0	0	0	0	NA	NA	NA	NA	NA	NA	NA	NA	NA	NA	NA	0	0	0	0	0	0	Whitelist	BLCA-US		NA	NA	NA	NA	NA	0	No	BLCA-US	419deaac-ea45-4bdd-9fa0-b5cd8429b44f	BLCA	0.66	1.96	Bladder-TCC	NA	0	0	NA	2
BLCA-US::419deaac-ea45-4bdd-9fa0-b5cd8429b44f	20	59840428	61357124	1	1	62	1	0	0	0	0	0.39	0.15	2	NA	NA	NA	NA	NA	6	3	3	19.79	49.36	43	0	2	3	Whitelist	BLCA-US		0.62	0.35	NA	NA	0.59	0	No	BLCA-US	419deaac-ea45-4bdd-9fa0-b5cd8429b44f	BLCA	0.66	1.96	Bladder-TCC	NA	2	0.02	NA	2
BLCA-US::419deaac-ea45-4bdd-9fa0-b5cd8429b44f	21	NA	NA	0	0	62	0	0	0	0	0	NA	NA	NA	NA	NA	NA	NA	NA	NA	NA	NA	0	0	0	0	0	0	Whitelist	BLCA-US		NA	NA	NA	NA	NA	0	No	BLCA-US	419deaac-ea45-4bdd-9fa0-b5cd8429b44f	BLCA	0.66	1.96	Bladder-TCC	NA	0	0	NA	2
BLCA-US::419deaac-ea45-4bdd-9fa0-b5cd8429b44f	22	NA	NA	0	0	62	0	0	0	0	0	NA	NA	NA	NA	NA	NA	NA	NA	NA	NA	NA	0	0	0	0	0	0	Whitelist	BLCA-US		NA	NA	NA	NA	NA	0	No	BLCA-US	419deaac-ea45-4bdd-9fa0-b5cd8429b44f	BLCA	0.66	1.96	Bladder-TCC	NA	0	0	NA	2
BLCA-US::419deaac-ea45-4bdd-9fa0-b5cd8429b44f	X	8599191	46043102	2	2	62	0	0	1	1	0	0.57	0.13	4	0	0	4	4	4	5	5	5	19.79	100	0	0	0	1	Whitelist	BLCA-US		0.68	0.32	0	0	0.64	0	No	BLCA-US	419deaac-ea45-4bdd-9fa0-b5cd8429b44f	BLCA	0.66	1.96	Bladder-TCC	NA	4	0.03	NA	2
BLCA-US::493a4ff2-37a5-4b79-928d-83dbfe534556	1	1945816	84318375	1	10	117	5	0	0	0	5	0	0.49	13	0	0	13	9	13	15	10	10	14.29	8.08	91.92	6	1	2	Whitelist	BLCA-US	10	0.24	0.74	0	0	0.07	1	No	BLCA-US	493a4ff2-37a5-4b79-928d-83dbfe534556	BLCA	0.85	2	Bladder-TCC	NA	15	0.06	NA	2
BLCA-US::493a4ff2-37a5-4b79-928d-83dbfe534556	2	7119712	219421359	3	6	117	2	2	1	1	0	0.88	0.09	20	0	0	20	9	20	21	9	9	14.29	1.69	98.2	15	2	1	Whitelist	BLCA-US		0.93	0.26	0	0	0.91	1	No	BLCA-US	493a4ff2-37a5-4b79-928d-83dbfe534556	BLCA	0.85	2	Bladder-TCC	NA	12	0.05	NA	2
BLCA-US::493a4ff2-37a5-4b79-928d-83dbfe534556	3	14406357	159092671	1	4	117	4	0	0	0	0	0.01	0.86	7	0	0	7	4	4	8	4	5	14.29	28.92	70.96	33	2	3	Whitelist	BLCA-US		0.21	0.99	0	0	0.16	1	No	BLCA-US	493a4ff2-37a5-4b79-928d-83dbfe534556	BLCA	0.85	2	Bladder-TCC	NA	8	0.03	NA	2
BLCA-US::493a4ff2-37a5-4b79-928d-83dbfe534556	4	144150885	190874076	24	27	117	6	3	7	8	3	0.51	0	29	0	0	29	9	16	37	9	11	14.29	18.28	81.62	9	2	1	Whitelist	BLCA-US		0.62	0	0	0	0.64	1	High confidence	BLCA-US	493a4ff2-37a5-4b79-928d-83dbfe534556	BLCA	0.85	2	Bladder-TCC	With other complex events	51	0.22	NA	2
BLCA-US::493a4ff2-37a5-4b79-928d-83dbfe534556	5	7171356	108153087	1	3	117	1	2	0	0	0	0.3	0.12	3	0.44	0	NA	NA	NA	NA	NA	NA	14.29	0.66	99.2	13	2	1	Whitelist	BLCA-US		0.62	0.31	0.44	0	0.59	1	No	BLCA-US	493a4ff2-37a5-4b79-928d-83dbfe534556	BLCA	0.85	2	Bladder-TCC	NA	6	0.03	NA	2
BLCA-US::493a4ff2-37a5-4b79-928d-83dbfe534556	6	107696780	109125182	3	5	117	2	0	0	1	2	0.3	1	4	0	0	4	3	4	5	3	3	14.29	0.83	98.93	8	1	0	Whitelist	BLCA-US	12	0.62	1	0	0	0.59	1	No	BLCA-US	493a4ff2-37a5-4b79-928d-83dbfe534556	BLCA	0.85	2	Bladder-TCC	NA	8	0.03	NA	2
BLCA-US::493a4ff2-37a5-4b79-928d-83dbfe534556	7	111861063	111938152	1	1	117	1	0	0	0	0	0.39	0.02	1	NA	NA	NA	NA	NA	NA	NA	NA	14.29	0	99.79	0	2	NA	Whitelist	BLCA-US		0.62	0.09	NA	NA	0.59	1	No	BLCA-US	493a4ff2-37a5-4b79-928d-83dbfe534556	BLCA	0.85	2	Bladder-TCC	NA	2	0.01	NA	2
BLCA-US::493a4ff2-37a5-4b79-928d-83dbfe534556	8	104322780	110757936	8	9	117	2	2	3	1	1	0.8	0	5	0	0	5	3	5	16	5	5	14.29	37.9	61.95	5	3	2	Whitelist	BLCA-US		0.97	0	0	0	0.84	1	No	BLCA-US	493a4ff2-37a5-4b79-928d-83dbfe534556	BLCA	0.85	2	Bladder-TCC	NA	17	0.07	NA	2
BLCA-US::493a4ff2-37a5-4b79-928d-83dbfe534556	9	20864826	22661534	2	2	117	2	0	0	0	0	0.11	0.33	4	NA	0	4	3	4	5	3	3	14.29	1.27	98.05	1	1	0	Whitelist	BLCA-US		0.54	0.59	NA	0	0.48	1	No	BLCA-US	493a4ff2-37a5-4b79-928d-83dbfe534556	BLCA	0.85	2	Bladder-TCC	NA	4	0.02	NA	2
BLCA-US::493a4ff2-37a5-4b79-928d-83dbfe534556	10	100148560	117243097	1	5	117	3	0	0	0	2	0.03	1	7	0	0	7	7	7	7	7	7	14.29	0.74	99.15	3	2	1	Whitelist	BLCA-US	1	0.45	1	0	0	0.33	1	No	BLCA-US	493a4ff2-37a5-4b79-928d-83dbfe534556	BLCA	0.85	2	Bladder-TCC	NA	8	0.03	NA	2
BLCA-US::493a4ff2-37a5-4b79-928d-83dbfe534556	11	NA	NA	0	0	117	0	0	0	0	0	NA	NA	NA	NA	NA	NA	NA	NA	NA	NA	NA	0	0	0	0	0	0	Whitelist	BLCA-US		NA	NA	NA	NA	NA	1	No	BLCA-US	493a4ff2-37a5-4b79-928d-83dbfe534556	BLCA	0.85	2	Bladder-TCC	NA	0	0	NA	2
BLCA-US::493a4ff2-37a5-4b79-928d-83dbfe534556	12	87058877	132081939	1	6	117	3	0	0	1	2	0.11	0.82	8	0	0	8	8	8	10	9	9	14.29	1.35	98.57	2	1	2	Whitelist	BLCA-US		0.54	0.96	0	0	0.48	1	No	BLCA-US	493a4ff2-37a5-4b79-928d-83dbfe534556	BLCA	0.85	2	Bladder-TCC	NA	10	0.04	NA	2
BLCA-US::493a4ff2-37a5-4b79-928d-83dbfe534556	13	46484158	60247387	1	1	117	1	0	0	0	0	0.39	0.2	2	NA	NA	NA	NA	NA	NA	NA	NA	14.29	11.95	87.9	0	1	2	Whitelist	BLCA-US		0.62	0.42	NA	NA	0.59	1	No	BLCA-US	493a4ff2-37a5-4b79-928d-83dbfe534556	BLCA	0.85	2	Bladder-TCC	NA	2	0.01	NA	2
BLCA-US::493a4ff2-37a5-4b79-928d-83dbfe534556	14	NA	NA	0	0	117	0	0	0	0	0	NA	NA	NA	NA	NA	NA	NA	NA	NA	NA	NA	0	0	0	0	0	0	Whitelist	BLCA-US		NA	NA	NA	NA	NA	1	No	BLCA-US	493a4ff2-37a5-4b79-928d-83dbfe534556	BLCA	0.85	2	Bladder-TCC	NA	0	0	NA	2
BLCA-US::493a4ff2-37a5-4b79-928d-83dbfe534556	15	NA	NA	0	0	117	0	0	0	0	0	NA	NA	NA	NA	NA	NA	NA	NA	NA	NA	NA	0	0	0	0	0	0	Whitelist	BLCA-US		NA	NA	NA	NA	NA	1	No	BLCA-US	493a4ff2-37a5-4b79-928d-83dbfe534556	BLCA	0.85	2	Bladder-TCC	NA	0	0	NA	2
BLCA-US::493a4ff2-37a5-4b79-928d-83dbfe534556	16	79036325	79055382	1	1	117	1	0	0	0	0	0.39	0.38	1	NA	NA	NA	NA	NA	NA	NA	NA	14.29	0	99.66	0	2	NA	Whitelist	BLCA-US		0.62	0.63	NA	NA	0.59	1	No	BLCA-US	493a4ff2-37a5-4b79-928d-83dbfe534556	BLCA	0.85	2	Bladder-TCC	NA	2	0.01	NA	2
BLCA-US::493a4ff2-37a5-4b79-928d-83dbfe534556	17	80564263	80782233	1	1	117	1	0	0	0	0	0.39	1	1	0	NA	NA	NA	NA	NA	NA	NA	14.29	44.22	55.26	2	2	NA	Whitelist	BLCA-US		0.62	1	0	NA	0.59	1	No	BLCA-US	493a4ff2-37a5-4b79-928d-83dbfe534556	BLCA	0.85	2	Bladder-TCC	NA	2	0.01	NA	2
BLCA-US::493a4ff2-37a5-4b79-928d-83dbfe534556	18	NA	NA	0	0	117	0	0	0	0	0	NA	0.56	NA	NA	NA	NA	NA	NA	NA	NA	NA	0	0	0	0	0	0	Whitelist	BLCA-US		NA	0.78	NA	NA	NA	1	No	BLCA-US	493a4ff2-37a5-4b79-928d-83dbfe534556	BLCA	0.85	2	Bladder-TCC	NA	0	0	NA	2
BLCA-US::493a4ff2-37a5-4b79-928d-83dbfe534556	19	NA	NA	0	0	117	0	0	0	0	0	NA	NA	NA	NA	NA	NA	NA	NA	NA	NA	NA	0	0	0	0	0	0	Whitelist	BLCA-US		NA	NA	NA	NA	NA	1	No	BLCA-US	493a4ff2-37a5-4b79-928d-83dbfe534556	BLCA	0.85	2	Bladder-TCC	NA	0	0	NA	2
BLCA-US::493a4ff2-37a5-4b79-928d-83dbfe534556	20	NA	NA	0	0	117	0	0	0	0	0	NA	NA	NA	NA	NA	NA	NA	NA	NA	NA	NA	0	0	0	0	0	0	Whitelist	BLCA-US		NA	NA	NA	NA	NA	1	No	BLCA-US	493a4ff2-37a5-4b79-928d-83dbfe534556	BLCA	0.85	2	Bladder-TCC	NA	0	0	NA	2
BLCA-US::493a4ff2-37a5-4b79-928d-83dbfe534556	21	NA	NA	0	0	117	0	0	0	0	0	NA	NA	NA	NA	NA	NA	NA	NA	NA	NA	NA	0	0	0	0	0	0	Whitelist	BLCA-US		NA	NA	NA	NA	NA	1	No	BLCA-US	493a4ff2-37a5-4b79-928d-83dbfe534556	BLCA	0.85	2	Bladder-TCC	NA	0	0	NA	2
BLCA-US::493a4ff2-37a5-4b79-928d-83dbfe534556	22	NA	NA	0	0	117	0	0	0	0	0	NA	NA	NA	NA	NA	NA	NA	NA	NA	NA	NA	0	0	0	0	0	0	Whitelist	BLCA-US		NA	NA	NA	NA	NA	1	No	BLCA-US	493a4ff2-37a5-4b79-928d-83dbfe534556	BLCA	0.85	2	Bladder-TCC	NA	0	0	NA	2
BLCA-US::493a4ff2-37a5-4b79-928d-83dbfe534556	X	9042074	127663861	1	2	117	2	0	0	0	0	0.11	0.13	4	NA	0.04	4	4	4	5	5	5	14.29	99.77	0	2	0	1	Whitelist	BLCA-US		0.54	0.33	NA	0.04	0.48	1	No	BLCA-US	493a4ff2-37a5-4b79-928d-83dbfe534556	BLCA	0.85	2	Bladder-TCC	NA	4	0.02	NA	2
BLCA-US::556fcbc8-172a-4af1-8822-ae036e8d68e8	1	20294004	116867049	4	8	207	1	0	1	2	4	0.57	0	8	0	0	8	5	8	40	6	6	81.53	96.73	0.26	3	3	4	Whitelist	BLCA-US	7	0.62	0.02	0	0	0.64	0	No	BLCA-US	556fcbc8-172a-4af1-8822-ae036e8d68e8	BLCA	0.58	3.53	Bladder-TCC	NA	12	0.03	nonsynonymous_SNV,17_7578190_C_T,CN:3	4
BLCA-US::556fcbc8-172a-4af1-8822-ae036e8d68e8	2	26823818	184311172	2	2	207	1	1	0	0	0	0.57	0.13	10	0	0	10	4	10	15	5	5	81.53	83.65	16.25	8	3	4	Whitelist	BLCA-US		0.68	0.32	0	0	0.64	0	No	BLCA-US	556fcbc8-172a-4af1-8822-ae036e8d68e8	BLCA	0.58	3.53	Bladder-TCC	NA	4	0.01	nonsynonymous_SNV,17_7578190_C_T,CN:3	4
BLCA-US::556fcbc8-172a-4af1-8822-ae036e8d68e8	3	60459944	60824918	3	3	207	3	0	0	0	0	0.03	0.59	5	0	0	5	0	3	16	7	8	81.53	99.82	0.13	0	0	1	Whitelist	BLCA-US		0.41	0.81	0	0	0.33	0	No	BLCA-US	556fcbc8-172a-4af1-8822-ae036e8d68e8	BLCA	0.58	3.53	Bladder-TCC	NA	6	0.01	nonsynonymous_SNV,17_7578190_C_T,CN:3	4
BLCA-US::556fcbc8-172a-4af1-8822-ae036e8d68e8	4	86952991	87688478	1	3	207	3	0	0	0	0	0.03	0.12	3	0	0	NA	NA	NA	6	0	3	81.53	79.9	20	0	1	2	Whitelist	BLCA-US		0.41	0.31	0	0	0.33	0	No	BLCA-US	556fcbc8-172a-4af1-8822-ae036e8d68e8	BLCA	0.58	3.53	Bladder-TCC	NA	6	0.01	nonsynonymous_SNV,17_7578190_C_T,CN:3	4
BLCA-US::556fcbc8-172a-4af1-8822-ae036e8d68e8	5	58873227	167624439	1	6	207	4	2	0	0	0	0.06	0.11	13	0	0	13	4	13	13	4	4	81.53	98.62	1.24	4	3	2	Whitelist	BLCA-US		0.54	0.29	0	0	0.48	0	No	BLCA-US	556fcbc8-172a-4af1-8822-ae036e8d68e8	BLCA	0.58	3.53	Bladder-TCC	NA	12	0.03	nonsynonymous_SNV,17_7578190_C_T,CN:3	4
BLCA-US::556fcbc8-172a-4af1-8822-ae036e8d68e8	6	18975320	21877170	3	6	207	1	0	2	0	3	0.3	1	9	0	0	9	3	4	16	3	6	81.53	99.85	0	0	5	3	Whitelist	BLCA-US		0.93	1	0	0	0.59	0	No	BLCA-US	556fcbc8-172a-4af1-8822-ae036e8d68e8	BLCA	0.58	3.53	Bladder-TCC	NA	9	0.02	nonsynonymous_SNV,17_7578190_C_T,CN:3	4
BLCA-US::556fcbc8-172a-4af1-8822-ae036e8d68e8	7	35783705	146017617	1	5	207	1	0	0	1	3	0.57	0.88	12	0	0	12	7	10	16	7	10	81.53	96.55	0.71	13	6	4	Whitelist	BLCA-US	1	0.93	1	0	0	0.64	0	No	BLCA-US	556fcbc8-172a-4af1-8822-ae036e8d68e8	BLCA	0.58	3.53	Bladder-TCC	NA	7	0.02	nonsynonymous_SNV,17_7578190_C_T,CN:3	4
BLCA-US::556fcbc8-172a-4af1-8822-ae036e8d68e8	8	39397556	107567059	3	3	207	1	0	2	0	0	0.3	0.75	13	0	0	13	5	6	15	5	6	81.53	71.72	24.85	2	5	3	Whitelist	BLCA-US		0.62	0.92	0	0	0.59	0	No	BLCA-US	556fcbc8-172a-4af1-8822-ae036e8d68e8	BLCA	0.58	3.53	Bladder-TCC	NA	6	0.01	nonsynonymous_SNV,17_7578190_C_T,CN:3	4
BLCA-US::556fcbc8-172a-4af1-8822-ae036e8d68e8	9	81687072	108896813	4	9	207	0	2	1	1	5	0.57	0	11	0	0	11	4	7	26	7	9	81.53	99.19	0.11	0	3	4	Whitelist	BLCA-US		0.85	0	0	0	0.64	0	No	BLCA-US	556fcbc8-172a-4af1-8822-ae036e8d68e8	BLCA	0.58	3.53	Bladder-TCC	NA	13	0.03	nonsynonymous_SNV,17_7578190_C_T,CN:3	4
BLCA-US::556fcbc8-172a-4af1-8822-ae036e8d68e8	10	NA	NA	0	0	207	0	0	0	0	0	NA	0.01	NA	NA	NA	NA	NA	NA	5	4	4	0	0	0	0	0	0	Whitelist	BLCA-US		NA	0.03	NA	NA	NA	0	No	BLCA-US	556fcbc8-172a-4af1-8822-ae036e8d68e8	BLCA	0.58	3.53	Bladder-TCC	NA	0	0	nonsynonymous_SNV,17_7578190_C_T,CN:3	4
BLCA-US::556fcbc8-172a-4af1-8822-ae036e8d68e8	11	43215596	134760626	6	6	207	0	1	2	3	0	0.34	0.87	13	0	0	13	5	7	14	5	7	81.53	64.47	31.86	11	5	6	Whitelist	BLCA-US		0.62	1	0	0	0.59	0	No	BLCA-US	556fcbc8-172a-4af1-8822-ae036e8d68e8	BLCA	0.58	3.53	Bladder-TCC	NA	12	0.03	nonsynonymous_SNV,17_7578190_C_T,CN:3	4
BLCA-US::556fcbc8-172a-4af1-8822-ae036e8d68e8	12	25027321	30095802	6	6	207	0	3	0	3	0	0.11	0.1	16	0	0	16	3	4	26	8	8	81.53	96.26	0	0	8	5	Whitelist	BLCA-US		0.54	0.26	0	0	0.48	0	No	BLCA-US	556fcbc8-172a-4af1-8822-ae036e8d68e8	BLCA	0.58	3.53	Bladder-TCC	NA	12	0.03	nonsynonymous_SNV,17_7578190_C_T,CN:3	4
BLCA-US::556fcbc8-172a-4af1-8822-ae036e8d68e8	13	19572059	38773114	1	11	207	2	1	1	3	4	0.67	0	18	0	0	18	4	5	23	5	7	81.53	50.98	49.02	0	4	5	Whitelist	BLCA-US		0.68	0	0	0	0.74	0	No	BLCA-US	556fcbc8-172a-4af1-8822-ae036e8d68e8	BLCA	0.58	3.53	Bladder-TCC	NA	18	0.04	nonsynonymous_SNV,17_7578190_C_T,CN:3	4
BLCA-US::556fcbc8-172a-4af1-8822-ae036e8d68e8	14	69986812	70326714	2	2	207	0	0	1	1	0	0.57	0.23	2	0	0	NA	NA	NA	7	3	5	81.53	81.23	0.06	0	1	3	Whitelist	BLCA-US		0.68	0.46	0	0	0.64	0	No	BLCA-US	556fcbc8-172a-4af1-8822-ae036e8d68e8	BLCA	0.58	3.53	Bladder-TCC	NA	4	0.01	nonsynonymous_SNV,17_7578190_C_T,CN:3	4
BLCA-US::556fcbc8-172a-4af1-8822-ae036e8d68e8	15	49451331	69967653	2	12	207	2	1	1	0	8	0.57	0	13	0	0	13	6	6	42	6	8	81.53	75.28	24.62	1	4	3	Whitelist	BLCA-US	9	0.68	0	0	0	0.64	0	No	BLCA-US	556fcbc8-172a-4af1-8822-ae036e8d68e8	BLCA	0.58	3.53	Bladder-TCC	NA	16	0.04	nonsynonymous_SNV,17_7578190_C_T,CN:3	4
BLCA-US::556fcbc8-172a-4af1-8822-ae036e8d68e8	16	84556794	85711261	2	2	207	2	0	0	0	0	0.11	0.51	3	0	0	NA	NA	NA	13	3	3	81.53	74.38	25.57	0	2	4	Whitelist	BLCA-US		0.54	0.75	0	0	0.48	0	No	BLCA-US	556fcbc8-172a-4af1-8822-ae036e8d68e8	BLCA	0.58	3.53	Bladder-TCC	NA	4	0.01	nonsynonymous_SNV,17_7578190_C_T,CN:3	4
BLCA-US::556fcbc8-172a-4af1-8822-ae036e8d68e8	17	54577328	56234034	1	1	207	1	0	0	0	0	0.39	0.39	2	NA	NA	NA	NA	NA	6	6	6	81.53	95.57	0	0	3	4	Whitelist	BLCA-US		0.62	0.63	NA	NA	0.59	0	No	BLCA-US	556fcbc8-172a-4af1-8822-ae036e8d68e8	BLCA	0.58	3.53	Bladder-TCC	NA	2	0	nonsynonymous_SNV,17_7578190_C_T,CN:3	4
BLCA-US::556fcbc8-172a-4af1-8822-ae036e8d68e8	18	52510413	52945984	1	1	207	1	0	0	0	0	0.39	0.39	2	NA	NA	NA	NA	NA	NA	NA	NA	81.53	99.35	0.56	0	2	3	Whitelist	BLCA-US		0.62	0.63	NA	NA	0.59	0	No	BLCA-US	556fcbc8-172a-4af1-8822-ae036e8d68e8	BLCA	0.58	3.53	Bladder-TCC	NA	2	0	nonsynonymous_SNV,17_7578190_C_T,CN:3	4
BLCA-US::556fcbc8-172a-4af1-8822-ae036e8d68e8	19	NA	NA	0	0	207	0	0	0	0	0	NA	NA	NA	NA	NA	NA	NA	NA	NA	NA	NA	0	0	0	0	0	0	Whitelist	BLCA-US		NA	NA	NA	NA	NA	0	No	BLCA-US	556fcbc8-172a-4af1-8822-ae036e8d68e8	BLCA	0.58	3.53	Bladder-TCC	NA	0	0	nonsynonymous_SNV,17_7578190_C_T,CN:3	4
BLCA-US::556fcbc8-172a-4af1-8822-ae036e8d68e8	20	35624547	35791538	2	2	207	0	0	1	1	0	0.57	1	2	0	0	NA	NA	NA	5	5	5	81.53	99.01	0	3	3	4	Whitelist	BLCA-US		0.68	1	0	0	0.64	0	No	BLCA-US	556fcbc8-172a-4af1-8822-ae036e8d68e8	BLCA	0.58	3.53	Bladder-TCC	NA	4	0.01	nonsynonymous_SNV,17_7578190_C_T,CN:3	4
BLCA-US::556fcbc8-172a-4af1-8822-ae036e8d68e8	21	32656675	32894952	1	1	207	1	0	0	0	0	0.39	0.33	2	0	NA	NA	NA	NA	NA	NA	NA	81.53	69.99	0	1	6	7	Whitelist	BLCA-US		0.62	0.58	0	NA	0.59	0	No	BLCA-US	556fcbc8-172a-4af1-8822-ae036e8d68e8	BLCA	0.58	3.53	Bladder-TCC	NA	2	0	nonsynonymous_SNV,17_7578190_C_T,CN:3	4
BLCA-US::556fcbc8-172a-4af1-8822-ae036e8d68e8	22	30465610	35170134	2	3	207	0	0	1	1	1	0.57	0	5	0	0	5	0	3	15	3	4	81.53	61.55	38.45	0	2	4	Whitelist	BLCA-US		0.87	0	0	0	0.64	0	No	BLCA-US	556fcbc8-172a-4af1-8822-ae036e8d68e8	BLCA	0.58	3.53	Bladder-TCC	NA	5	0.01	nonsynonymous_SNV,17_7578190_C_T,CN:3	4
BLCA-US::556fcbc8-172a-4af1-8822-ae036e8d68e8	X	32096699	63967548	1	1	207	1	0	0	0	0	0.39	0.02	2	0	NA	NA	NA	NA	16	3	6	81.53	22.93	73.25	1	1	2	Whitelist	BLCA-US		0.62	0.09	0	NA	0.59	0	No	BLCA-US	556fcbc8-172a-4af1-8822-ae036e8d68e8	BLCA	0.58	3.53	Bladder-TCC	NA	2	0	nonsynonymous_SNV,17_7578190_C_T,CN:3	4
BLCA-US::56d8a1b8-1268-4362-a7f1-77b76fbf1b59	1	60702848	61084580	1	1	13	1	0	0	0	0	0.39	1	2	NA	NA	NA	NA	NA	NA	NA	NA	10.02	0.15	99.51	0	1	2	Whitelist	BLCA-US		0.62	1	NA	NA	0.59	0	No	BLCA-US	56d8a1b8-1268-4362-a7f1-77b76fbf1b59	BLCA	0.91	1.88	Bladder-TCC	NA	2	0.08	NA	2
BLCA-US::56d8a1b8-1268-4362-a7f1-77b76fbf1b59	2	204976392	231811832	1	1	13	0	0	1	0	0	0.39	1	1	NA	NA	NA	NA	NA	NA	NA	NA	10.02	0	99.9	0	2	NA	Whitelist	BLCA-US		0.62	1	NA	NA	0.59	0	No	BLCA-US	56d8a1b8-1268-4362-a7f1-77b76fbf1b59	BLCA	0.91	1.88	Bladder-TCC	NA	2	0.08	NA	2
BLCA-US::56d8a1b8-1268-4362-a7f1-77b76fbf1b59	3	NA	NA	0	0	13	0	0	0	0	0	NA	0.23	NA	NA	NA	NA	NA	NA	NA	NA	NA	0	0	0	0	0	0	Whitelist	BLCA-US		NA	0.46	NA	NA	NA	0	No	BLCA-US	56d8a1b8-1268-4362-a7f1-77b76fbf1b59	BLCA	0.91	1.88	Bladder-TCC	NA	0	0	NA	2
BLCA-US::56d8a1b8-1268-4362-a7f1-77b76fbf1b59	4	NA	NA	0	0	13	0	0	0	0	0	NA	NA	NA	NA	NA	NA	NA	NA	NA	NA	NA	0	0	0	0	0	0	Whitelist	BLCA-US		NA	NA	NA	NA	NA	0	No	BLCA-US	56d8a1b8-1268-4362-a7f1-77b76fbf1b59	BLCA	0.91	1.88	Bladder-TCC	NA	0	0	NA	2
BLCA-US::56d8a1b8-1268-4362-a7f1-77b76fbf1b59	5	79259485	178300915	1	2	13	0	0	1	1	0	0.57	0.19	4	NA	0	4	3	4	5	3	3	10.02	6.06	93.81	0	2	1	Whitelist	BLCA-US		0.68	0.42	NA	0	0.64	0	No	BLCA-US	56d8a1b8-1268-4362-a7f1-77b76fbf1b59	BLCA	0.91	1.88	Bladder-TCC	NA	4	0.15	NA	2
BLCA-US::56d8a1b8-1268-4362-a7f1-77b76fbf1b59	6	NA	NA	0	0	13	0	0	0	0	0	NA	0.55	NA	NA	NA	NA	NA	NA	NA	NA	NA	0	0	0	0	0	0	Whitelist	BLCA-US		NA	0.78	NA	NA	NA	0	No	BLCA-US	56d8a1b8-1268-4362-a7f1-77b76fbf1b59	BLCA	0.91	1.88	Bladder-TCC	NA	0	0	NA	2
BLCA-US::56d8a1b8-1268-4362-a7f1-77b76fbf1b59	7	NA	NA	0	0	13	0	0	0	0	0	NA	NA	NA	NA	NA	NA	NA	NA	NA	NA	NA	0	0	0	0	0	0	Whitelist	BLCA-US		NA	NA	NA	NA	NA	0	No	BLCA-US	56d8a1b8-1268-4362-a7f1-77b76fbf1b59	BLCA	0.91	1.88	Bladder-TCC	NA	0	0	NA	2
BLCA-US::56d8a1b8-1268-4362-a7f1-77b76fbf1b59	8	NA	NA	0	0	13	0	0	0	0	0	NA	NA	NA	NA	NA	NA	NA	NA	NA	NA	NA	0	0	0	0	0	0	Whitelist	BLCA-US		NA	NA	NA	NA	NA	0	No	BLCA-US	56d8a1b8-1268-4362-a7f1-77b76fbf1b59	BLCA	0.91	1.88	Bladder-TCC	NA	0	0	NA	2
BLCA-US::56d8a1b8-1268-4362-a7f1-77b76fbf1b59	9	20369881	78644786	1	2	13	2	0	0	0	0	0.11	0.09	4	NA	0	4	4	4	5	5	5	10.02	99.96	0	0	0	1	Whitelist	BLCA-US		0.54	0.25	NA	0	0.48	0	No	BLCA-US	56d8a1b8-1268-4362-a7f1-77b76fbf1b59	BLCA	0.91	1.88	Bladder-TCC	NA	4	0.15	NA	2
BLCA-US::56d8a1b8-1268-4362-a7f1-77b76fbf1b59	10	30552331	32306244	1	1	13	1	0	0	0	0	0.39	0.46	1	NA	NA	NA	NA	NA	NA	NA	NA	10.02	0	99.81	1	2	NA	Whitelist	BLCA-US		0.62	0.7	NA	NA	0.59	0	No	BLCA-US	56d8a1b8-1268-4362-a7f1-77b76fbf1b59	BLCA	0.91	1.88	Bladder-TCC	NA	2	0.08	NA	2
BLCA-US::56d8a1b8-1268-4362-a7f1-77b76fbf1b59	11	NA	NA	0	0	13	0	0	0	0	0	NA	NA	NA	NA	NA	NA	NA	NA	NA	NA	NA	0	0	0	0	0	0	Whitelist	BLCA-US		NA	NA	NA	NA	NA	0	No	BLCA-US	56d8a1b8-1268-4362-a7f1-77b76fbf1b59	BLCA	0.91	1.88	Bladder-TCC	NA	0	0	NA	2
BLCA-US::56d8a1b8-1268-4362-a7f1-77b76fbf1b59	12	46250671	46406982	1	1	13	1	0	0	0	0	0.39	0.46	1	NA	NA	NA	NA	NA	NA	NA	NA	10.02	0	99.88	0	2	NA	Whitelist	BLCA-US		0.62	0.71	NA	NA	0.59	0	No	BLCA-US	56d8a1b8-1268-4362-a7f1-77b76fbf1b59	BLCA	0.91	1.88	Bladder-TCC	NA	2	0.08	NA	2
BLCA-US::56d8a1b8-1268-4362-a7f1-77b76fbf1b59	13	95724732	105671057	1	3	13	1	0	0	0	2	0.39	0.01	4	NA	0	4	4	4	5	5	5	10.02	4.99	95.01	7	1	2	Whitelist	BLCA-US		0.87	0.04	NA	0	0.59	0	No	BLCA-US	56d8a1b8-1268-4362-a7f1-77b76fbf1b59	BLCA	0.91	1.88	Bladder-TCC	NA	4	0.15	NA	2
BLCA-US::56d8a1b8-1268-4362-a7f1-77b76fbf1b59	14	NA	NA	0	0	13	0	0	0	0	0	NA	NA	NA	NA	NA	NA	NA	NA	NA	NA	NA	0	0	0	0	0	0	Whitelist	BLCA-US		NA	NA	NA	NA	NA	0	No	BLCA-US	56d8a1b8-1268-4362-a7f1-77b76fbf1b59	BLCA	0.91	1.88	Bladder-TCC	NA	0	0	NA	2
BLCA-US::56d8a1b8-1268-4362-a7f1-77b76fbf1b59	15	NA	NA	0	0	13	0	0	0	0	0	NA	NA	NA	NA	NA	NA	NA	NA	NA	NA	NA	0	0	0	0	0	0	Whitelist	BLCA-US		NA	NA	NA	NA	NA	0	No	BLCA-US	56d8a1b8-1268-4362-a7f1-77b76fbf1b59	BLCA	0.91	1.88	Bladder-TCC	NA	0	0	NA	2
BLCA-US::56d8a1b8-1268-4362-a7f1-77b76fbf1b59	16	NA	NA	0	0	13	0	0	0	0	0	NA	NA	NA	NA	NA	NA	NA	NA	NA	NA	NA	0	0	0	0	0	0	Whitelist	BLCA-US		NA	NA	NA	NA	NA	0	No	BLCA-US	56d8a1b8-1268-4362-a7f1-77b76fbf1b59	BLCA	0.91	1.88	Bladder-TCC	NA	0	0	NA	2
BLCA-US::56d8a1b8-1268-4362-a7f1-77b76fbf1b59	17	NA	NA	0	0	13	0	0	0	0	0	NA	NA	NA	NA	NA	NA	NA	NA	NA	NA	NA	0	0	0	0	0	0	Whitelist	BLCA-US		NA	NA	NA	NA	NA	0	No	BLCA-US	56d8a1b8-1268-4362-a7f1-77b76fbf1b59	BLCA	0.91	1.88	Bladder-TCC	NA	0	0	NA	2
BLCA-US::56d8a1b8-1268-4362-a7f1-77b76fbf1b59	18	NA	NA	0	0	13	0	0	0	0	0	NA	NA	NA	NA	NA	NA	NA	NA	NA	NA	NA	0	0	0	0	0	0	Whitelist	BLCA-US		NA	NA	NA	NA	NA	0	No	BLCA-US	56d8a1b8-1268-4362-a7f1-77b76fbf1b59	BLCA	0.91	1.88	Bladder-TCC	NA	0	0	NA	2
BLCA-US::56d8a1b8-1268-4362-a7f1-77b76fbf1b59	19	NA	NA	0	0	13	0	0	0	0	0	NA	NA	NA	NA	NA	NA	NA	NA	NA	NA	NA	0	0	0	0	0	0	Whitelist	BLCA-US		NA	NA	NA	NA	NA	0	No	BLCA-US	56d8a1b8-1268-4362-a7f1-77b76fbf1b59	BLCA	0.91	1.88	Bladder-TCC	NA	0	0	NA	2
BLCA-US::56d8a1b8-1268-4362-a7f1-77b76fbf1b59	20	NA	NA	0	0	13	0	0	0	0	0	NA	0.25	NA	NA	NA	NA	NA	NA	NA	NA	NA	0	0	0	0	0	0	Whitelist	BLCA-US		NA	0.49	NA	NA	NA	0	No	BLCA-US	56d8a1b8-1268-4362-a7f1-77b76fbf1b59	BLCA	0.91	1.88	Bladder-TCC	NA	0	0	NA	2
BLCA-US::56d8a1b8-1268-4362-a7f1-77b76fbf1b59	21	NA	NA	0	0	13	0	0	0	0	0	NA	NA	NA	NA	NA	NA	NA	NA	NA	NA	NA	0	0	0	0	0	0	Whitelist	BLCA-US		NA	NA	NA	NA	NA	0	No	BLCA-US	56d8a1b8-1268-4362-a7f1-77b76fbf1b59	BLCA	0.91	1.88	Bladder-TCC	NA	0	0	NA	2
BLCA-US::56d8a1b8-1268-4362-a7f1-77b76fbf1b59	22	NA	NA	0	0	13	0	0	0	0	0	NA	NA	NA	NA	NA	NA	NA	NA	NA	NA	NA	0	0	0	0	0	0	Whitelist	BLCA-US		NA	NA	NA	NA	NA	0	No	BLCA-US	56d8a1b8-1268-4362-a7f1-77b76fbf1b59	BLCA	0.91	1.88	Bladder-TCC	NA	0	0	NA	2
BLCA-US::56d8a1b8-1268-4362-a7f1-77b76fbf1b59	X	NA	NA	0	0	13	0	0	0	0	0	NA	NA	NA	NA	NA	NA	NA	NA	NA	NA	NA	0	0	0	0	0	0	Whitelist	BLCA-US		NA	NA	NA	NA	NA	0	No	BLCA-US	56d8a1b8-1268-4362-a7f1-77b76fbf1b59	BLCA	0.91	1.88	Bladder-TCC	NA	0	0	NA	2
BLCA-US::5d54c742-5a8e-4c40-8d62-95e75e210ab8	1	39492660	116722898	18	24	175	2	4	6	6	6	0.49	0	39	0	0	39	4	5	42	4	5	77.66	99.47	0.53	22	3	23	Whitelist	BLCA-US	4	0.68	0	0	0	0.64	1	Low confidence	BLCA-US	5d54c742-5a8e-4c40-8d62-95e75e210ab8	BLCA	0.6	3.23	Bladder-TCC	With other complex events	42	0.12	nonsynonymous_SNV,17_7577539_A_G,CN:3	3
BLCA-US::5d54c742-5a8e-4c40-8d62-95e75e210ab8	2	NA	NA	0	0	175	0	0	0	0	0	NA	NA	NA	NA	NA	NA	NA	NA	NA	NA	NA	0	0	0	0	0	0	Whitelist	BLCA-US		NA	NA	NA	NA	NA	1	No	BLCA-US	5d54c742-5a8e-4c40-8d62-95e75e210ab8	BLCA	0.6	3.23	Bladder-TCC	NA	0	0	nonsynonymous_SNV,17_7577539_A_G,CN:3	3
BLCA-US::5d54c742-5a8e-4c40-8d62-95e75e210ab8	3	NA	NA	0	0	175	0	0	0	0	0	NA	0.07	NA	0	NA	NA	NA	NA	NA	NA	NA	0	0	0	0	0	0	Whitelist	BLCA-US		NA	0.21	0	NA	NA	1	No	BLCA-US	5d54c742-5a8e-4c40-8d62-95e75e210ab8	BLCA	0.6	3.23	Bladder-TCC	NA	0	0	nonsynonymous_SNV,17_7577539_A_G,CN:3	3
BLCA-US::5d54c742-5a8e-4c40-8d62-95e75e210ab8	4	72403638	190385402	20	29	175	2	6	6	6	9	0.49	0	37	0	0	37	9	10	44	9	9	77.66	43.02	56.87	6	2	1	Whitelist	BLCA-US	14	0.62	0	0	0	0.64	1	High confidence	BLCA-US	5d54c742-5a8e-4c40-8d62-95e75e210ab8	BLCA	0.6	3.23	Bladder-TCC	With other complex events	49	0.14	nonsynonymous_SNV,17_7577539_A_G,CN:3	3
BLCA-US::5d54c742-5a8e-4c40-8d62-95e75e210ab8	5	53081802	91886031	1	4	175	2	0	1	0	1	0.3	0.27	4	0	0	4	3	4	6	4	4	77.66	26.92	70.42	4	2	0	Whitelist	BLCA-US		0.68	0.52	0	0	0.59	1	No	BLCA-US	5d54c742-5a8e-4c40-8d62-95e75e210ab8	BLCA	0.6	3.23	Bladder-TCC	NA	7	0.02	nonsynonymous_SNV,17_7577539_A_G,CN:3	3
BLCA-US::5d54c742-5a8e-4c40-8d62-95e75e210ab8	6	146601601	147198912	3	6	175	0	1	2	0	3	0.3	0	8	0	0	8	0	3	27	6	8	77.66	99.85	0	10	12	13	Whitelist	BLCA-US	4	0.93	0.01	0	0	0.59	1	Linked to high confidence	BLCA-US	5d54c742-5a8e-4c40-8d62-95e75e210ab8	BLCA	0.6	3.23	Bladder-TCC	With other complex events	9	0.03	nonsynonymous_SNV,17_7577539_A_G,CN:3	3
BLCA-US::5d54c742-5a8e-4c40-8d62-95e75e210ab8	7	NA	NA	0	0	175	0	0	0	0	0	NA	0	NA	NA	NA	NA	NA	NA	NA	NA	NA	0	0	0	0	0	0	Whitelist	BLCA-US		NA	0.01	NA	NA	NA	1	No	BLCA-US	5d54c742-5a8e-4c40-8d62-95e75e210ab8	BLCA	0.6	3.23	Bladder-TCC	NA	0	0	nonsynonymous_SNV,17_7577539_A_G,CN:3	3
BLCA-US::5d54c742-5a8e-4c40-8d62-95e75e210ab8	8	34674137	43378509	1	7	175	2	0	0	2	3	0.26	0.61	10	0	0	10	4	6	11	4	4	77.66	99.89	0	0	4	5	Whitelist	BLCA-US		0.68	0.82	0	0	0.59	1	No	BLCA-US	5d54c742-5a8e-4c40-8d62-95e75e210ab8	BLCA	0.6	3.23	Bladder-TCC	NA	11	0.03	nonsynonymous_SNV,17_7577539_A_G,CN:3	3
BLCA-US::5d54c742-5a8e-4c40-8d62-95e75e210ab8	9	21397958	21435617	1	1	175	0	0	1	0	0	0.39	0.69	1	0	NA	NA	NA	NA	4	0	0	77.66	49.45	49.87	0	4	NA	Whitelist	BLCA-US		0.62	0.89	0	NA	0.59	1	No	BLCA-US	5d54c742-5a8e-4c40-8d62-95e75e210ab8	BLCA	0.6	3.23	Bladder-TCC	NA	2	0.01	nonsynonymous_SNV,17_7577539_A_G,CN:3	3
BLCA-US::5d54c742-5a8e-4c40-8d62-95e75e210ab8	10	NA	NA	0	0	175	0	0	0	0	0	NA	0.03	NA	NA	NA	NA	NA	NA	5	3	3	0	0	0	0	0	0	Whitelist	BLCA-US		NA	0.1	NA	NA	NA	1	No	BLCA-US	5d54c742-5a8e-4c40-8d62-95e75e210ab8	BLCA	0.6	3.23	Bladder-TCC	NA	0	0	nonsynonymous_SNV,17_7577539_A_G,CN:3	3
BLCA-US::5d54c742-5a8e-4c40-8d62-95e75e210ab8	11	31360527	50598866	2	3	175	1	1	0	0	1	0.57	0.05	6	0	0	6	3	6	17	5	6	77.66	36.77	59.17	0	1	2	Whitelist	BLCA-US		0.62	0.15	0	0	0.64	1	No	BLCA-US	5d54c742-5a8e-4c40-8d62-95e75e210ab8	BLCA	0.6	3.23	Bladder-TCC	NA	5	0.01	nonsynonymous_SNV,17_7577539_A_G,CN:3	3
BLCA-US::5d54c742-5a8e-4c40-8d62-95e75e210ab8	12	15725603	31961309	5	8	175	1	0	2	2	3	0.53	0.01	13	0	0	13	7	13	18	7	8	77.66	91.5	8.49	1	3	2	Whitelist	BLCA-US		0.87	0.05	0	0	0.64	1	High confidence	BLCA-US	5d54c742-5a8e-4c40-8d62-95e75e210ab8	BLCA	0.6	3.23	Bladder-TCC	With other complex events	13	0.04	nonsynonymous_SNV,17_7577539_A_G,CN:3	3
BLCA-US::5d54c742-5a8e-4c40-8d62-95e75e210ab8	13	NA	NA	0	0	175	0	0	0	0	0	NA	NA	NA	NA	NA	NA	NA	NA	NA	NA	NA	0	0	0	0	0	0	Whitelist	BLCA-US		NA	NA	NA	NA	NA	1	No	BLCA-US	5d54c742-5a8e-4c40-8d62-95e75e210ab8	BLCA	0.6	3.23	Bladder-TCC	NA	0	0	nonsynonymous_SNV,17_7577539_A_G,CN:3	3
BLCA-US::5d54c742-5a8e-4c40-8d62-95e75e210ab8	14	53927912	83098832	2	5	175	0	0	1	1	3	0.57	0.08	7	0	0	7	4	7	9	5	5	77.66	89.13	9.96	0	3	2	Whitelist	BLCA-US		0.68	0.22	0	0	0.64	1	Linked to high confidence	BLCA-US	5d54c742-5a8e-4c40-8d62-95e75e210ab8	BLCA	0.6	3.23	Bladder-TCC	With other complex events	7	0.02	nonsynonymous_SNV,17_7577539_A_G,CN:3	3
BLCA-US::5d54c742-5a8e-4c40-8d62-95e75e210ab8	15	27078752	94689213	9	12	175	0	1	3	5	3	0.09	0	5	0	0	5	3	5	7	5	5	77.66	84.42	0	13	4	3	Whitelist	BLCA-US	12	0.62	0	0	0	0.48	1	Linked to high confidence	BLCA-US	5d54c742-5a8e-4c40-8d62-95e75e210ab8	BLCA	0.6	3.23	Bladder-TCC	After polyploidization	21	0.06	nonsynonymous_SNV,17_7577539_A_G,CN:3	3
BLCA-US::5d54c742-5a8e-4c40-8d62-95e75e210ab8	16	6476371	25976386	1	6	175	4	1	0	0	1	0.04	0	12	0	0	12	7	12	21	7	7	77.66	87.92	11.99	4	3	2	Whitelist	BLCA-US		0.54	0.01	0	0	0.36	1	No	BLCA-US	5d54c742-5a8e-4c40-8d62-95e75e210ab8	BLCA	0.6	3.23	Bladder-TCC	NA	11	0.03	nonsynonymous_SNV,17_7577539_A_G,CN:3	3
BLCA-US::5d54c742-5a8e-4c40-8d62-95e75e210ab8	17	61155060	70220790	2	2	175	0	1	1	0	0	0.57	0	4	0	0	4	3	4	22	3	4	77.66	86.38	9.17	0	5	3	Whitelist	BLCA-US		0.68	0.01	0	0	0.64	1	No	BLCA-US	5d54c742-5a8e-4c40-8d62-95e75e210ab8	BLCA	0.6	3.23	Bladder-TCC	NA	4	0.01	nonsynonymous_SNV,17_7577539_A_G,CN:3	3
BLCA-US::5d54c742-5a8e-4c40-8d62-95e75e210ab8	18	24060936	68986262	1	4	175	0	1	1	0	2	0.57	0.81	3	0	0	NA	NA	NA	6	0	3	77.66	94.37	0.99	13	3	4	Whitelist	BLCA-US		0.68	0.96	0	0	0.64	1	No	BLCA-US	5d54c742-5a8e-4c40-8d62-95e75e210ab8	BLCA	0.6	3.23	Bladder-TCC	NA	6	0.02	nonsynonymous_SNV,17_7577539_A_G,CN:3	3
BLCA-US::5d54c742-5a8e-4c40-8d62-95e75e210ab8	19	NA	NA	0	0	175	0	0	0	0	0	NA	NA	NA	NA	NA	NA	NA	NA	NA	NA	NA	0	0	0	0	0	0	Whitelist	BLCA-US		NA	NA	NA	NA	NA	1	No	BLCA-US	5d54c742-5a8e-4c40-8d62-95e75e210ab8	BLCA	0.6	3.23	Bladder-TCC	NA	0	0	nonsynonymous_SNV,17_7577539_A_G,CN:3	3
BLCA-US::5d54c742-5a8e-4c40-8d62-95e75e210ab8	20	8489185	8658145	1	1	175	1	0	0	0	0	0.39	0.6	2	NA	NA	NA	NA	NA	NA	NA	NA	77.66	99.01	0	1	3	4	Whitelist	BLCA-US		0.62	0.81	NA	NA	0.59	1	No	BLCA-US	5d54c742-5a8e-4c40-8d62-95e75e210ab8	BLCA	0.6	3.23	Bladder-TCC	NA	2	0.01	nonsynonymous_SNV,17_7577539_A_G,CN:3	3
BLCA-US::5d54c742-5a8e-4c40-8d62-95e75e210ab8	21	NA	NA	0	0	175	0	0	0	0	0	NA	NA	NA	NA	NA	NA	NA	NA	NA	NA	NA	0	0	0	0	0	0	Whitelist	BLCA-US		NA	NA	NA	NA	NA	1	No	BLCA-US	5d54c742-5a8e-4c40-8d62-95e75e210ab8	BLCA	0.6	3.23	Bladder-TCC	NA	0	0	nonsynonymous_SNV,17_7577539_A_G,CN:3	3
BLCA-US::5d54c742-5a8e-4c40-8d62-95e75e210ab8	22	NA	NA	0	0	175	0	0	0	0	0	NA	0.73	NA	NA	NA	NA	NA	NA	NA	NA	NA	0	0	0	0	0	0	Whitelist	BLCA-US		NA	0.9	NA	NA	NA	1	No	BLCA-US	5d54c742-5a8e-4c40-8d62-95e75e210ab8	BLCA	0.6	3.23	Bladder-TCC	NA	0	0	nonsynonymous_SNV,17_7577539_A_G,CN:3	3
BLCA-US::5d54c742-5a8e-4c40-8d62-95e75e210ab8	X	69478750	73836093	2	2	175	0	0	0	2	0	0.11	0.86	5	0	0	5	0	4	13	4	4	77.66	28.4	71.6	0	4	6	Whitelist	BLCA-US		0.54	1	0	0	0.48	1	No	BLCA-US	5d54c742-5a8e-4c40-8d62-95e75e210ab8	BLCA	0.6	3.23	Bladder-TCC	NA	4	0.01	nonsynonymous_SNV,17_7577539_A_G,CN:3	3
BLCA-US::797a71ee-372d-41e5-aeee-5ab3c4661110	1	42305320	42605449	2	2	145	2	0	0	0	0	0.11	0.01	3	0	0	NA	NA	NA	NA	NA	NA	75.89	100	0	0	4	3	Whitelist	BLCA-US		0.54	0.03	0	0	0.48	1	No	BLCA-US	797a71ee-372d-41e5-aeee-5ab3c4661110	BLCA	0.93	3.26	Bladder-TCC	NA	4	0.01	nonsynonymous_SNV,17_7578211_T_C,CN:2	3
BLCA-US::797a71ee-372d-41e5-aeee-5ab3c4661110	2	123740473	129875571	2	6	145	1	0	0	1	4	0.57	0.55	7	0	0	7	3	3	30	9	9	75.89	54.48	45.41	0	3	4	Whitelist	BLCA-US		0.62	0.78	0	0	0.64	1	No	BLCA-US	797a71ee-372d-41e5-aeee-5ab3c4661110	BLCA	0.93	3.26	Bladder-TCC	NA	8	0.03	nonsynonymous_SNV,17_7578211_T_C,CN:2	3
BLCA-US::797a71ee-372d-41e5-aeee-5ab3c4661110	3	59944991	60561069	3	4	145	3	0	0	0	1	0.03	0.03	5	0	0	5	3	5	16	3	4	75.89	96.74	0.09	0	2	3	Whitelist	BLCA-US		0.54	0.12	0	0	0.33	1	No	BLCA-US	797a71ee-372d-41e5-aeee-5ab3c4661110	BLCA	0.93	3.26	Bladder-TCC	NA	7	0.02	nonsynonymous_SNV,17_7578211_T_C,CN:2	3
BLCA-US::797a71ee-372d-41e5-aeee-5ab3c4661110	4	24568683	24594030	1	1	145	1	0	0	0	0	0.39	0.07	1	0	NA	NA	NA	NA	NA	NA	NA	75.89	99.99	0	0	3	NA	Whitelist	BLCA-US		0.62	0.2	0	NA	0.59	1	No	BLCA-US	797a71ee-372d-41e5-aeee-5ab3c4661110	BLCA	0.93	3.26	Bladder-TCC	NA	2	0.01	nonsynonymous_SNV,17_7578211_T_C,CN:2	3
BLCA-US::797a71ee-372d-41e5-aeee-5ab3c4661110	5	20792209	82131886	1	3	145	2	0	0	0	1	0.11	0.86	4	0	0	4	0	3	5	3	3	75.89	97.31	0	2	1	3	Whitelist	BLCA-US		0.62	1	0	0	0.48	1	No	BLCA-US	797a71ee-372d-41e5-aeee-5ab3c4661110	BLCA	0.93	3.26	Bladder-TCC	NA	5	0.02	nonsynonymous_SNV,17_7578211_T_C,CN:2	3
BLCA-US::797a71ee-372d-41e5-aeee-5ab3c4661110	6	163806734	163945785	4	4	145	4	0	0	0	0	0.01	0	1	0	0	NA	NA	NA	23	4	4	75.89	82.6	14.57	1	4	NA	Whitelist	BLCA-US		0.21	0.02	0	0	0.16	1	No	BLCA-US	797a71ee-372d-41e5-aeee-5ab3c4661110	BLCA	0.93	3.26	Bladder-TCC	NA	8	0.03	nonsynonymous_SNV,17_7578211_T_C,CN:2	3
BLCA-US::797a71ee-372d-41e5-aeee-5ab3c4661110	7	NA	NA	0	0	145	0	0	0	0	0	NA	NA	NA	NA	NA	NA	NA	NA	NA	NA	NA	0	0	0	0	0	0	Whitelist	BLCA-US		NA	NA	NA	NA	NA	1	No	BLCA-US	797a71ee-372d-41e5-aeee-5ab3c4661110	BLCA	0.93	3.26	Bladder-TCC	NA	0	0	nonsynonymous_SNV,17_7578211_T_C,CN:2	3
BLCA-US::797a71ee-372d-41e5-aeee-5ab3c4661110	8	141663255	141891907	1	2	145	2	0	0	0	0	0.11	0.13	2	0	0	NA	NA	NA	4	4	4	75.89	99.99	0	1	3	4	Whitelist	BLCA-US		0.54	0.32	0	0	0.48	1	No	BLCA-US	797a71ee-372d-41e5-aeee-5ab3c4661110	BLCA	0.93	3.26	Bladder-TCC	NA	4	0.01	nonsynonymous_SNV,17_7578211_T_C,CN:2	3
BLCA-US::797a71ee-372d-41e5-aeee-5ab3c4661110	9	97181989	137273253	1	2	145	2	0	0	0	0	0.11	0.52	4	0	0	4	4	4	7	6	6	75.89	84.56	14.74	0	3	4	Whitelist	BLCA-US		0.54	0.76	0	0	0.48	1	No	BLCA-US	797a71ee-372d-41e5-aeee-5ab3c4661110	BLCA	0.93	3.26	Bladder-TCC	NA	4	0.01	nonsynonymous_SNV,17_7578211_T_C,CN:2	3
BLCA-US::797a71ee-372d-41e5-aeee-5ab3c4661110	10	62490710	109620291	1	7	145	1	1	1	1	3	1	0.32	9	0	0	9	3	7	14	3	4	75.89	40.91	58.87	0	2	3	Whitelist	BLCA-US		0.96	0.57	0	0	1	1	No	BLCA-US	797a71ee-372d-41e5-aeee-5ab3c4661110	BLCA	0.93	3.26	Bladder-TCC	NA	11	0.04	nonsynonymous_SNV,17_7578211_T_C,CN:2	3
BLCA-US::797a71ee-372d-41e5-aeee-5ab3c4661110	11	NA	NA	0	0	145	0	0	0	0	0	NA	NA	NA	NA	NA	NA	NA	NA	8	8	8	0	0	0	0	0	0	Whitelist	BLCA-US		NA	NA	NA	NA	NA	1	No	BLCA-US	797a71ee-372d-41e5-aeee-5ab3c4661110	BLCA	0.93	3.26	Bladder-TCC	NA	0	0	nonsynonymous_SNV,17_7578211_T_C,CN:2	3
BLCA-US::797a71ee-372d-41e5-aeee-5ab3c4661110	12	116575783	116691078	1	1	145	1	0	0	0	0	0.39	0.17	2	NA	NA	NA	NA	NA	6	4	6	75.89	72.13	27.79	0	2	3	Whitelist	BLCA-US		0.62	0.38	NA	NA	0.59	1	No	BLCA-US	797a71ee-372d-41e5-aeee-5ab3c4661110	BLCA	0.93	3.26	Bladder-TCC	NA	2	0.01	nonsynonymous_SNV,17_7578211_T_C,CN:2	3
BLCA-US::797a71ee-372d-41e5-aeee-5ab3c4661110	13	21033268	104354353	14	29	145	4	3	2	5	15	0.7	0	41	0	0	41	10	27	42	10	12	75.89	49.26	50.74	12	2	3	Whitelist	BLCA-US	20	0.68	0	0	0	0.78	1	High confidence	BLCA-US	797a71ee-372d-41e5-aeee-5ab3c4661110	BLCA	0.93	3.26	Bladder-TCC	With other complex events	43	0.15	nonsynonymous_SNV,17_7578211_T_C,CN:2	3
BLCA-US::797a71ee-372d-41e5-aeee-5ab3c4661110	14	102568817	102616396	1	1	145	1	0	0	0	0	0.39	0.34	1	NA	NA	NA	NA	NA	NA	NA	NA	75.89	99.09	0	0	3	NA	Whitelist	BLCA-US		0.62	0.59	NA	NA	0.59	1	No	BLCA-US	797a71ee-372d-41e5-aeee-5ab3c4661110	BLCA	0.93	3.26	Bladder-TCC	NA	2	0.01	nonsynonymous_SNV,17_7578211_T_C,CN:2	3
BLCA-US::797a71ee-372d-41e5-aeee-5ab3c4661110	15	35259852	69103437	1	3	145	1	0	1	1	0	0.8	1	3	0	0	NA	NA	NA	5	5	5	75.89	99.25	0.65	1	3	2	Whitelist	BLCA-US		0.87	1	0	0	0.84	1	No	BLCA-US	797a71ee-372d-41e5-aeee-5ab3c4661110	BLCA	0.93	3.26	Bladder-TCC	NA	6	0.02	nonsynonymous_SNV,17_7578211_T_C,CN:2	3
BLCA-US::797a71ee-372d-41e5-aeee-5ab3c4661110	16	9041141	72965548	1	3	145	2	1	0	0	0	0.3	0.29	11	0	0	11	4	5	14	4	6	75.89	92.16	7.68	5	3	5	Whitelist	BLCA-US		0.62	0.54	0	0	0.59	1	No	BLCA-US	797a71ee-372d-41e5-aeee-5ab3c4661110	BLCA	0.93	3.26	Bladder-TCC	NA	6	0.02	nonsynonymous_SNV,17_7578211_T_C,CN:2	3
BLCA-US::797a71ee-372d-41e5-aeee-5ab3c4661110	17	70429745	70699640	4	5	145	3	0	1	0	1	0.11	0	7	0	0	7	3	6	39	7	9	75.89	39.51	55.21	0	5	6	Whitelist	BLCA-US		0.62	0	0	0	0.48	1	No	BLCA-US	797a71ee-372d-41e5-aeee-5ab3c4661110	BLCA	0.93	3.26	Bladder-TCC	NA	9	0.03	nonsynonymous_SNV,17_7578211_T_C,CN:2	3
BLCA-US::797a71ee-372d-41e5-aeee-5ab3c4661110	18	NA	NA	0	0	145	0	0	0	0	0	NA	NA	NA	NA	NA	NA	NA	NA	NA	NA	NA	0	0	0	0	0	0	Whitelist	BLCA-US		NA	NA	NA	NA	NA	1	No	BLCA-US	797a71ee-372d-41e5-aeee-5ab3c4661110	BLCA	0.93	3.26	Bladder-TCC	NA	0	0	nonsynonymous_SNV,17_7578211_T_C,CN:2	3
BLCA-US::797a71ee-372d-41e5-aeee-5ab3c4661110	19	10724434	41284317	1	4	145	3	1	0	0	0	0.11	0.22	11	0	0	11	5	9	12	5	5	75.89	61.82	29.65	8	7	8	Whitelist	BLCA-US		0.54	0.44	0	0	0.48	1	No	BLCA-US	797a71ee-372d-41e5-aeee-5ab3c4661110	BLCA	0.93	3.26	Bladder-TCC	NA	8	0.03	nonsynonymous_SNV,17_7578211_T_C,CN:2	3
BLCA-US::797a71ee-372d-41e5-aeee-5ab3c4661110	20	24187366	56783859	6	14	145	3	1	2	0	8	0.34	0	16	0	0	16	16	16	20	18	18	75.89	90.58	1.71	7	3	4	Whitelist	BLCA-US	13	0.62	0	0	0	0.59	1	High confidence	BLCA-US	797a71ee-372d-41e5-aeee-5ab3c4661110	BLCA	0.93	3.26	Bladder-TCC	After polyploidization	20	0.07	nonsynonymous_SNV,17_7578211_T_C,CN:2	3
BLCA-US::797a71ee-372d-41e5-aeee-5ab3c4661110	21	NA	NA	0	0	145	0	0	0	0	0	NA	NA	NA	NA	NA	NA	NA	NA	4	4	4	0	0	0	0	0	0	Whitelist	BLCA-US		NA	NA	NA	NA	NA	1	No	BLCA-US	797a71ee-372d-41e5-aeee-5ab3c4661110	BLCA	0.93	3.26	Bladder-TCC	NA	0	0	nonsynonymous_SNV,17_7578211_T_C,CN:2	3
BLCA-US::797a71ee-372d-41e5-aeee-5ab3c4661110	22	NA	NA	0	0	145	0	0	0	0	0	NA	NA	NA	NA	NA	NA	NA	NA	NA	NA	NA	0	0	0	0	0	0	Whitelist	BLCA-US		NA	NA	NA	NA	NA	1	No	BLCA-US	797a71ee-372d-41e5-aeee-5ab3c4661110	BLCA	0.93	3.26	Bladder-TCC	NA	0	0	nonsynonymous_SNV,17_7578211_T_C,CN:2	3
BLCA-US::797a71ee-372d-41e5-aeee-5ab3c4661110	X	106936711	107083366	1	1	145	1	0	0	0	0	0.39	0.01	2	NA	NA	NA	NA	NA	4	4	4	75.89	1.83	98.17	0	1	2	Whitelist	BLCA-US		0.62	0.05	NA	NA	0.59	1	No	BLCA-US	797a71ee-372d-41e5-aeee-5ab3c4661110	BLCA	0.93	3.26	Bladder-TCC	NA	2	0.01	nonsynonymous_SNV,17_7578211_T_C,CN:2	3
BLCA-US::7fee9d6f-c0ea-43c2-89c2-66d965a077a8	1	NA	NA	0	0	42	0	0	0	0	0	NA	0.38	NA	0	NA	NA	NA	NA	NA	NA	NA	0	0	0	0	0	0	Whitelist	BLCA-US		NA	0.63	0	NA	NA	0	No	BLCA-US	7fee9d6f-c0ea-43c2-89c2-66d965a077a8	BLCA	0.99	1.85	Bladder-TCC	NA	0	0	NA	2
BLCA-US::7fee9d6f-c0ea-43c2-89c2-66d965a077a8	2	14430150	14457746	1	1	42	1	0	0	0	0	0.39	0.26	2	NA	NA	NA	NA	NA	5	5	5	14.13	0.11	99.8	0	1	2	Whitelist	BLCA-US		0.62	0.5	NA	NA	0.59	0	No	BLCA-US	7fee9d6f-c0ea-43c2-89c2-66d965a077a8	BLCA	0.99	1.85	Bladder-TCC	NA	2	0.02	NA	2
BLCA-US::7fee9d6f-c0ea-43c2-89c2-66d965a077a8	3	59981351	60085718	1	1	42	1	0	0	0	0	0.39	0.77	1	NA	NA	NA	NA	NA	NA	NA	NA	14.13	0	99.86	0	2	NA	Whitelist	BLCA-US		0.62	0.93	NA	NA	0.59	0	No	BLCA-US	7fee9d6f-c0ea-43c2-89c2-66d965a077a8	BLCA	0.99	1.85	Bladder-TCC	NA	2	0.02	NA	2
BLCA-US::7fee9d6f-c0ea-43c2-89c2-66d965a077a8	4	1845963	29626771	3	4	42	1	0	1	1	1	0.8	0	4	0	0	4	3	4	9	7	7	14.13	3.6	96.36	0	2	1	Whitelist	BLCA-US		1	0	0	0	0.84	0	No	BLCA-US	7fee9d6f-c0ea-43c2-89c2-66d965a077a8	BLCA	0.99	1.85	Bladder-TCC	NA	7	0.08	NA	2
BLCA-US::7fee9d6f-c0ea-43c2-89c2-66d965a077a8	5	59501705	59516746	1	1	42	0	1	0	0	0	0.39	0.52	1	NA	NA	NA	NA	NA	NA	NA	NA	14.13	0	99.87	0	2	NA	Whitelist	BLCA-US		0.62	0.76	NA	NA	0.59	0	No	BLCA-US	7fee9d6f-c0ea-43c2-89c2-66d965a077a8	BLCA	0.99	1.85	Bladder-TCC	NA	2	0.02	NA	2
BLCA-US::7fee9d6f-c0ea-43c2-89c2-66d965a077a8	6	36264069	39615933	1	1	42	1	0	0	0	0	0.39	0.74	2	NA	NA	NA	NA	NA	5	5	5	14.13	8.22	91.6	0	1	2	Whitelist	BLCA-US		0.62	0.91	NA	NA	0.59	0	No	BLCA-US	7fee9d6f-c0ea-43c2-89c2-66d965a077a8	BLCA	0.99	1.85	Bladder-TCC	NA	2	0.02	NA	2
BLCA-US::7fee9d6f-c0ea-43c2-89c2-66d965a077a8	7	102693408	103327478	1	1	42	1	0	0	0	0	0.39	0.49	2	0	NA	NA	NA	NA	NA	NA	NA	14.13	0.4	99.38	5	1	2	Whitelist	BLCA-US		0.62	0.74	0	NA	0.59	0	No	BLCA-US	7fee9d6f-c0ea-43c2-89c2-66d965a077a8	BLCA	0.99	1.85	Bladder-TCC	NA	2	0.02	NA	2
BLCA-US::7fee9d6f-c0ea-43c2-89c2-66d965a077a8	8	92070376	140245184	1	2	42	2	0	0	0	0	0.11	0.16	2	0	0	NA	NA	NA	NA	NA	NA	14.13	0.62	99.37	4	1	2	Whitelist	BLCA-US		0.54	0.37	0	0	0.48	0	No	BLCA-US	7fee9d6f-c0ea-43c2-89c2-66d965a077a8	BLCA	0.99	1.85	Bladder-TCC	NA	4	0.05	NA	2
BLCA-US::7fee9d6f-c0ea-43c2-89c2-66d965a077a8	9	8710209	35387067	1	3	42	1	0	1	1	0	0.8	0.08	7	0	0	7	3	7	8	4	4	14.13	92.86	6.44	12	1	2	Whitelist	BLCA-US		0.87	0.23	0	0	0.84	0	No	BLCA-US	7fee9d6f-c0ea-43c2-89c2-66d965a077a8	BLCA	0.99	1.85	Bladder-TCC	NA	6	0.07	NA	2
BLCA-US::7fee9d6f-c0ea-43c2-89c2-66d965a077a8	10	NA	NA	0	0	42	0	0	0	0	0	NA	1	NA	NA	NA	NA	NA	NA	NA	NA	NA	0	0	0	0	0	0	Whitelist	BLCA-US		NA	1	NA	NA	NA	0	No	BLCA-US	7fee9d6f-c0ea-43c2-89c2-66d965a077a8	BLCA	0.99	1.85	Bladder-TCC	NA	0	0	NA	2
BLCA-US::7fee9d6f-c0ea-43c2-89c2-66d965a077a8	11	NA	NA	0	0	42	0	0	0	0	0	NA	0.72	NA	NA	NA	NA	NA	NA	NA	NA	NA	0	0	0	0	0	0	Whitelist	BLCA-US		NA	0.9	NA	NA	NA	0	No	BLCA-US	7fee9d6f-c0ea-43c2-89c2-66d965a077a8	BLCA	0.99	1.85	Bladder-TCC	NA	0	0	NA	2
BLCA-US::7fee9d6f-c0ea-43c2-89c2-66d965a077a8	12	99436890	133381181	2	2	42	1	0	0	1	0	0.57	0.13	4	0	0	4	4	4	6	6	6	14.13	3.6	96.03	1	1	2	Whitelist	BLCA-US		0.68	0.32	0	0	0.64	0	No	BLCA-US	7fee9d6f-c0ea-43c2-89c2-66d965a077a8	BLCA	0.99	1.85	Bladder-TCC	NA	4	0.05	NA	2
BLCA-US::7fee9d6f-c0ea-43c2-89c2-66d965a077a8	13	37377983	72125413	1	2	42	2	0	0	0	0	0.11	0.66	4	NA	0	4	4	4	5	5	5	14.13	0.43	99.57	0	1	2	Whitelist	BLCA-US		0.54	0.86	NA	0	0.48	0	No	BLCA-US	7fee9d6f-c0ea-43c2-89c2-66d965a077a8	BLCA	0.99	1.85	Bladder-TCC	NA	4	0.05	NA	2
BLCA-US::7fee9d6f-c0ea-43c2-89c2-66d965a077a8	14	NA	NA	0	0	42	0	0	0	0	0	NA	NA	NA	NA	NA	NA	NA	NA	NA	NA	NA	0	0	0	0	0	0	Whitelist	BLCA-US		NA	NA	NA	NA	NA	0	No	BLCA-US	7fee9d6f-c0ea-43c2-89c2-66d965a077a8	BLCA	0.99	1.85	Bladder-TCC	NA	0	0	NA	2
BLCA-US::7fee9d6f-c0ea-43c2-89c2-66d965a077a8	15	NA	NA	0	0	42	0	0	0	0	0	NA	1	NA	NA	NA	NA	NA	NA	NA	NA	NA	0	0	0	0	0	0	Whitelist	BLCA-US		NA	1	NA	NA	NA	0	No	BLCA-US	7fee9d6f-c0ea-43c2-89c2-66d965a077a8	BLCA	0.99	1.85	Bladder-TCC	NA	0	0	NA	2
BLCA-US::7fee9d6f-c0ea-43c2-89c2-66d965a077a8	16	NA	NA	0	0	42	0	0	0	0	0	NA	NA	NA	NA	NA	NA	NA	NA	NA	NA	NA	0	0	0	0	0	0	Whitelist	BLCA-US		NA	NA	NA	NA	NA	0	No	BLCA-US	7fee9d6f-c0ea-43c2-89c2-66d965a077a8	BLCA	0.99	1.85	Bladder-TCC	NA	0	0	NA	2
BLCA-US::7fee9d6f-c0ea-43c2-89c2-66d965a077a8	17	NA	NA	0	0	42	0	0	0	0	0	NA	1	NA	NA	NA	NA	NA	NA	NA	NA	NA	0	0	0	0	0	0	Whitelist	BLCA-US		NA	1	NA	NA	NA	0	No	BLCA-US	7fee9d6f-c0ea-43c2-89c2-66d965a077a8	BLCA	0.99	1.85	Bladder-TCC	NA	0	0	NA	2
BLCA-US::7fee9d6f-c0ea-43c2-89c2-66d965a077a8	18	NA	NA	0	0	42	0	0	0	0	0	NA	1	NA	NA	NA	NA	NA	NA	NA	NA	NA	0	0	0	0	0	0	Whitelist	BLCA-US		NA	1	NA	NA	NA	0	No	BLCA-US	7fee9d6f-c0ea-43c2-89c2-66d965a077a8	BLCA	0.99	1.85	Bladder-TCC	NA	0	0	NA	2
BLCA-US::7fee9d6f-c0ea-43c2-89c2-66d965a077a8	19	NA	NA	0	0	42	0	0	0	0	0	NA	0.57	NA	NA	NA	NA	NA	NA	NA	NA	NA	0	0	0	0	0	0	Whitelist	BLCA-US		NA	0.79	NA	NA	NA	0	No	BLCA-US	7fee9d6f-c0ea-43c2-89c2-66d965a077a8	BLCA	0.99	1.85	Bladder-TCC	NA	0	0	NA	2
BLCA-US::7fee9d6f-c0ea-43c2-89c2-66d965a077a8	20	NA	NA	0	0	42	0	0	0	0	0	NA	NA	NA	NA	NA	NA	NA	NA	NA	NA	NA	0	0	0	0	0	0	Whitelist	BLCA-US		NA	NA	NA	NA	NA	0	No	BLCA-US	7fee9d6f-c0ea-43c2-89c2-66d965a077a8	BLCA	0.99	1.85	Bladder-TCC	NA	0	0	NA	2
BLCA-US::7fee9d6f-c0ea-43c2-89c2-66d965a077a8	21	NA	NA	0	0	42	0	0	0	0	0	NA	0.4	NA	NA	NA	NA	NA	NA	NA	NA	NA	0	0	0	0	0	0	Whitelist	BLCA-US		NA	0.65	NA	NA	NA	0	No	BLCA-US	7fee9d6f-c0ea-43c2-89c2-66d965a077a8	BLCA	0.99	1.85	Bladder-TCC	NA	0	0	NA	2
BLCA-US::7fee9d6f-c0ea-43c2-89c2-66d965a077a8	22	NA	NA	0	0	42	0	0	0	0	0	NA	NA	NA	NA	NA	NA	NA	NA	NA	NA	NA	0	0	0	0	0	0	Whitelist	BLCA-US		NA	NA	NA	NA	NA	0	No	BLCA-US	7fee9d6f-c0ea-43c2-89c2-66d965a077a8	BLCA	0.99	1.85	Bladder-TCC	NA	0	0	NA	2
BLCA-US::7fee9d6f-c0ea-43c2-89c2-66d965a077a8	X	NA	NA	0	0	42	0	0	0	0	0	NA	NA	NA	NA	NA	NA	NA	NA	NA	NA	NA	0	0	0	0	0	0	Whitelist	BLCA-US		NA	NA	NA	NA	NA	0	No	BLCA-US	7fee9d6f-c0ea-43c2-89c2-66d965a077a8	BLCA	0.99	1.85	Bladder-TCC	NA	0	0	NA	2
BLCA-US::8c1dd7f7-b74a-4fa2-b6a7-86f0348d2567	1	72196042	98403292	1	3	80	1	1	0	0	1	0.57	0.53	1	0	0	NA	NA	NA	NA	NA	NA	7.05	0	99.68	0	2	NA	Whitelist	BLCA-US		0.62	0.76	0	0	0.64	0	No	BLCA-US	8c1dd7f7-b74a-4fa2-b6a7-86f0348d2567	BLCA	0.84	2.09	Bladder-TCC	NA	5	0.03	NA	2
BLCA-US::8c1dd7f7-b74a-4fa2-b6a7-86f0348d2567	2	141584579	142115557	2	2	80	2	0	0	0	0	0.11	0.32	7	0	0	7	6	7	12	6	9	7.05	0.31	99.6	0	0	1	Whitelist	BLCA-US		0.54	0.57	0	0	0.48	0	No	BLCA-US	8c1dd7f7-b74a-4fa2-b6a7-86f0348d2567	BLCA	0.84	2.09	Bladder-TCC	NA	4	0.02	NA	2
BLCA-US::8c1dd7f7-b74a-4fa2-b6a7-86f0348d2567	3	60333723	60485494	2	2	80	2	0	0	0	0	0.11	0.01	4	0	0	4	3	4	11	8	8	7.05	0.23	99.72	1	1	0	Whitelist	BLCA-US		0.54	0.06	0	0	0.48	0	No	BLCA-US	8c1dd7f7-b74a-4fa2-b6a7-86f0348d2567	BLCA	0.84	2.09	Bladder-TCC	NA	4	0.02	NA	2
BLCA-US::8c1dd7f7-b74a-4fa2-b6a7-86f0348d2567	4	87415070	164460176	1	4	80	3	1	0	0	0	0.11	0.66	8	0	0	8	6	8	9	7	7	7.05	0.14	99.85	1	2	1	Whitelist	BLCA-US		0.54	0.87	0	0	0.48	0	No	BLCA-US	8c1dd7f7-b74a-4fa2-b6a7-86f0348d2567	BLCA	0.84	2.09	Bladder-TCC	NA	8	0.05	NA	2
BLCA-US::8c1dd7f7-b74a-4fa2-b6a7-86f0348d2567	5	59338652	59478628	1	1	80	1	0	0	0	0	0.39	0.06	2	NA	NA	NA	NA	NA	NA	NA	NA	7.05	0.08	99.79	0	1	2	Whitelist	BLCA-US		0.62	0.19	NA	NA	0.59	0	No	BLCA-US	8c1dd7f7-b74a-4fa2-b6a7-86f0348d2567	BLCA	0.84	2.09	Bladder-TCC	NA	2	0.01	NA	2
BLCA-US::8c1dd7f7-b74a-4fa2-b6a7-86f0348d2567	6	NA	NA	0	0	80	0	0	0	0	0	NA	0.09	NA	NA	NA	NA	NA	NA	NA	NA	NA	0	0	0	0	0	0	Whitelist	BLCA-US		NA	0.26	NA	NA	NA	0	No	BLCA-US	8c1dd7f7-b74a-4fa2-b6a7-86f0348d2567	BLCA	0.84	2.09	Bladder-TCC	NA	0	0	NA	2
BLCA-US::8c1dd7f7-b74a-4fa2-b6a7-86f0348d2567	7	5163068	112416677	10	10	80	2	3	3	2	0	0.94	0	35	0	0	35	5	5	40	5	5	7.05	43.47	56.27	1	2	9	Whitelist	BLCA-US		0.96	0	0	0	0.96	0	Low confidence	BLCA-US	8c1dd7f7-b74a-4fa2-b6a7-86f0348d2567	BLCA	0.84	2.09	Bladder-TCC	With other complex events	20	0.12	NA	2
BLCA-US::8c1dd7f7-b74a-4fa2-b6a7-86f0348d2567	8	3571782	3989005	2	2	80	2	0	0	0	0	0.11	0.02	2	0	0	NA	NA	NA	14	7	7	7.05	67.74	28.84	0	1	2	Whitelist	BLCA-US		0.54	0.08	0	0	0.48	0	No	BLCA-US	8c1dd7f7-b74a-4fa2-b6a7-86f0348d2567	BLCA	0.84	2.09	Bladder-TCC	NA	4	0.02	NA	2
BLCA-US::8c1dd7f7-b74a-4fa2-b6a7-86f0348d2567	9	21901569	140183715	1	4	80	2	2	0	0	0	0.26	0.56	8	0	0	8	5	7	9	5	5	7.05	1.31	97.96	0	2	3	Whitelist	BLCA-US		0.62	0.78	0	0	0.59	0	No	BLCA-US	8c1dd7f7-b74a-4fa2-b6a7-86f0348d2567	BLCA	0.84	2.09	Bladder-TCC	NA	8	0.05	NA	2
BLCA-US::8c1dd7f7-b74a-4fa2-b6a7-86f0348d2567	10	79135301	79203645	1	1	80	1	0	0	0	0	0.39	0.27	2	NA	NA	NA	NA	NA	NA	NA	NA	7.05	0.05	99.84	1	1	2	Whitelist	BLCA-US		0.62	0.52	NA	NA	0.59	0	No	BLCA-US	8c1dd7f7-b74a-4fa2-b6a7-86f0348d2567	BLCA	0.84	2.09	Bladder-TCC	NA	2	0.01	NA	2
BLCA-US::8c1dd7f7-b74a-4fa2-b6a7-86f0348d2567	11	NA	NA	0	0	80	0	0	0	0	0	NA	0.59	NA	NA	NA	NA	NA	NA	NA	NA	NA	0	0	0	0	0	0	Whitelist	BLCA-US		NA	0.81	NA	NA	NA	0	No	BLCA-US	8c1dd7f7-b74a-4fa2-b6a7-86f0348d2567	BLCA	0.84	2.09	Bladder-TCC	NA	0	0	NA	2
BLCA-US::8c1dd7f7-b74a-4fa2-b6a7-86f0348d2567	12	NA	NA	0	0	80	0	0	0	0	0	NA	0.19	NA	NA	NA	NA	NA	NA	NA	NA	NA	0	0	0	0	0	0	Whitelist	BLCA-US		NA	0.41	NA	NA	NA	0	No	BLCA-US	8c1dd7f7-b74a-4fa2-b6a7-86f0348d2567	BLCA	0.84	2.09	Bladder-TCC	NA	0	0	NA	2
BLCA-US::8c1dd7f7-b74a-4fa2-b6a7-86f0348d2567	13	NA	NA	0	0	80	0	0	0	0	0	NA	0.53	NA	NA	NA	NA	NA	NA	NA	NA	NA	0	0	0	0	0	0	Whitelist	BLCA-US		NA	0.76	NA	NA	NA	0	No	BLCA-US	8c1dd7f7-b74a-4fa2-b6a7-86f0348d2567	BLCA	0.84	2.09	Bladder-TCC	NA	0	0	NA	2
BLCA-US::8c1dd7f7-b74a-4fa2-b6a7-86f0348d2567	14	67638673	67782311	1	1	80	0	1	0	0	0	0.39	1	2	NA	NA	NA	NA	NA	4	3	3	7.05	45.37	53.71	0	3	4	Whitelist	BLCA-US		0.62	1	NA	NA	0.59	0	No	BLCA-US	8c1dd7f7-b74a-4fa2-b6a7-86f0348d2567	BLCA	0.84	2.09	Bladder-TCC	NA	2	0.01	NA	2
BLCA-US::8c1dd7f7-b74a-4fa2-b6a7-86f0348d2567	15	NA	NA	0	0	80	0	0	0	0	0	NA	0.73	NA	NA	NA	NA	NA	NA	NA	NA	NA	0	0	0	0	0	0	Whitelist	BLCA-US		NA	0.9	NA	NA	NA	0	No	BLCA-US	8c1dd7f7-b74a-4fa2-b6a7-86f0348d2567	BLCA	0.84	2.09	Bladder-TCC	NA	0	0	NA	2
BLCA-US::8c1dd7f7-b74a-4fa2-b6a7-86f0348d2567	16	4110445	83830643	1	2	80	0	2	0	0	0	0.11	1	4	NA	0.04	4	4	4	5	5	5	7.05	0.4	99.5	1	2	3	Whitelist	BLCA-US		0.54	1	NA	0.04	0.48	0	No	BLCA-US	8c1dd7f7-b74a-4fa2-b6a7-86f0348d2567	BLCA	0.84	2.09	Bladder-TCC	NA	4	0.02	NA	2
BLCA-US::8c1dd7f7-b74a-4fa2-b6a7-86f0348d2567	17	NA	NA	0	0	80	0	0	0	0	0	NA	NA	NA	NA	NA	NA	NA	NA	NA	NA	NA	0	0	0	0	0	0	Whitelist	BLCA-US		NA	NA	NA	NA	NA	0	No	BLCA-US	8c1dd7f7-b74a-4fa2-b6a7-86f0348d2567	BLCA	0.84	2.09	Bladder-TCC	NA	0	0	NA	2
BLCA-US::8c1dd7f7-b74a-4fa2-b6a7-86f0348d2567	18	NA	NA	0	0	80	0	0	0	0	0	NA	NA	NA	NA	NA	NA	NA	NA	NA	NA	NA	0	0	0	0	0	0	Whitelist	BLCA-US		NA	NA	NA	NA	NA	0	No	BLCA-US	8c1dd7f7-b74a-4fa2-b6a7-86f0348d2567	BLCA	0.84	2.09	Bladder-TCC	NA	0	0	NA	2
BLCA-US::8c1dd7f7-b74a-4fa2-b6a7-86f0348d2567	19	NA	NA	0	0	80	0	0	0	0	0	NA	NA	NA	NA	NA	NA	NA	NA	NA	NA	NA	0	0	0	0	0	0	Whitelist	BLCA-US		NA	NA	NA	NA	NA	0	No	BLCA-US	8c1dd7f7-b74a-4fa2-b6a7-86f0348d2567	BLCA	0.84	2.09	Bladder-TCC	NA	0	0	NA	2
BLCA-US::8c1dd7f7-b74a-4fa2-b6a7-86f0348d2567	20	8082125	34184225	1	3	80	3	0	0	0	0	0.03	0.25	4	0	0	4	4	4	5	5	5	7.05	0.45	98.58	0	1	2	Whitelist	BLCA-US		0.41	0.49	0	0	0.33	0	No	BLCA-US	8c1dd7f7-b74a-4fa2-b6a7-86f0348d2567	BLCA	0.84	2.09	Bladder-TCC	NA	6	0.04	NA	2
BLCA-US::8c1dd7f7-b74a-4fa2-b6a7-86f0348d2567	21	NA	NA	0	0	80	0	0	0	0	0	NA	NA	NA	NA	NA	NA	NA	NA	NA	NA	NA	0	0	0	0	0	0	Whitelist	BLCA-US		NA	NA	NA	NA	NA	0	No	BLCA-US	8c1dd7f7-b74a-4fa2-b6a7-86f0348d2567	BLCA	0.84	2.09	Bladder-TCC	NA	0	0	NA	2
BLCA-US::8c1dd7f7-b74a-4fa2-b6a7-86f0348d2567	22	NA	NA	0	0	80	0	0	0	0	0	NA	NA	NA	NA	NA	NA	NA	NA	NA	NA	NA	0	0	0	0	0	0	Whitelist	BLCA-US		NA	NA	NA	NA	NA	0	No	BLCA-US	8c1dd7f7-b74a-4fa2-b6a7-86f0348d2567	BLCA	0.84	2.09	Bladder-TCC	NA	0	0	NA	2
BLCA-US::8c1dd7f7-b74a-4fa2-b6a7-86f0348d2567	X	NA	NA	0	0	80	0	0	0	0	0	NA	NA	NA	NA	NA	NA	NA	NA	NA	NA	NA	0	0	0	0	0	0	Whitelist	BLCA-US		NA	NA	NA	NA	NA	0	No	BLCA-US	8c1dd7f7-b74a-4fa2-b6a7-86f0348d2567	BLCA	0.84	2.09	Bladder-TCC	NA	0	0	NA	2
BLCA-US::904a8757-e0c5-41ef-b583-c8f170caaac1	1	153700997	160630766	2	4	274	1	0	1	0	2	0.57	0.06	6	0	0	6	0	4	11	3	5	64.79	99.97	0	4	4	5	Whitelist	BLCA-US	8	1	0.18	0	0	0.64	1	Linked to high confidence	BLCA-US	904a8757-e0c5-41ef-b583-c8f170caaac1	BLCA	0.6	2.92	Bladder-TCC	With other complex events	6	0.01	nonsynonymous_SNV,17_7578449_T_C,CN:2	4
BLCA-US::904a8757-e0c5-41ef-b583-c8f170caaac1	2	230026514	240452275	2	2	274	1	1	0	0	0	0.57	0.33	4	0	0	4	3	4	24	7	7	64.79	70.02	27.28	5	2	1	Whitelist	BLCA-US		0.68	0.58	0	0	0.64	1	No	BLCA-US	904a8757-e0c5-41ef-b583-c8f170caaac1	BLCA	0.6	2.92	Bladder-TCC	NA	4	0.01	nonsynonymous_SNV,17_7578449_T_C,CN:2	4
BLCA-US::904a8757-e0c5-41ef-b583-c8f170caaac1	3	1555799	137115914	1	10	274	7	0	0	0	3	0	0.16	13	0	0	13	7	7	14	7	8	64.79	96.52	3.43	36	3	2	Whitelist	BLCA-US		0.07	0.36	0	0	0.01	1	No	BLCA-US	904a8757-e0c5-41ef-b583-c8f170caaac1	BLCA	0.6	2.92	Bladder-TCC	NA	17	0.03	nonsynonymous_SNV,17_7578449_T_C,CN:2	4
BLCA-US::904a8757-e0c5-41ef-b583-c8f170caaac1	4	181460492	181837835	3	3	274	3	0	0	0	0	0.03	0.23	4	0	0	4	3	4	12	4	4	64.79	99.75	0.15	17	2	1	Whitelist	BLCA-US		0.41	0.46	0	0	0.33	1	No	BLCA-US	904a8757-e0c5-41ef-b583-c8f170caaac1	BLCA	0.6	2.92	Bladder-TCC	NA	6	0.01	nonsynonymous_SNV,17_7578449_T_C,CN:2	4
BLCA-US::904a8757-e0c5-41ef-b583-c8f170caaac1	5	16163504	91253144	1	3	274	1	2	0	0	0	0.3	0.04	4	0	0	4	4	4	4	4	4	64.79	25.48	71.82	13	2	3	Whitelist	BLCA-US		0.62	0.15	0	0	0.59	1	No	BLCA-US	904a8757-e0c5-41ef-b583-c8f170caaac1	BLCA	0.6	2.92	Bladder-TCC	NA	6	0.01	nonsynonymous_SNV,17_7578449_T_C,CN:2	4
BLCA-US::904a8757-e0c5-41ef-b583-c8f170caaac1	6	97784151	135377810	1	2	274	0	2	0	0	0	0.11	0	1	0	0	NA	NA	NA	4	4	4	64.79	96.81	0	18	3	NA	Whitelist	BLCA-US		0.54	0.01	0	0	0.48	1	No	BLCA-US	904a8757-e0c5-41ef-b583-c8f170caaac1	BLCA	0.6	2.92	Bladder-TCC	NA	4	0.01	nonsynonymous_SNV,17_7578449_T_C,CN:2	4
BLCA-US::904a8757-e0c5-41ef-b583-c8f170caaac1	7	67027597	102763105	11	42	274	3	2	4	2	31	0.8	0	15	0	0	15	3	5	21	3	3	64.79	49.37	50.51	5	2	4	Whitelist	BLCA-US		0.87	0	0	0	0.84	1	No	BLCA-US	904a8757-e0c5-41ef-b583-c8f170caaac1	BLCA	0.6	2.92	Bladder-TCC	NA	53	0.1	nonsynonymous_SNV,17_7578449_T_C,CN:2	4
BLCA-US::904a8757-e0c5-41ef-b583-c8f170caaac1	8	5291228	33089595	12	13	274	4	1	4	3	1	0.57	0.01	14	0	0	14	11	14	28	11	15	64.79	74.93	21.53	6	2	4	Whitelist	BLCA-US		0.68	0.03	0	0	0.64	1	High confidence	BLCA-US	904a8757-e0c5-41ef-b583-c8f170caaac1	BLCA	0.6	2.92	Bladder-TCC	Before polyploidization	25	0.05	nonsynonymous_SNV,17_7578449_T_C,CN:2	4
BLCA-US::904a8757-e0c5-41ef-b583-c8f170caaac1	9	9818519	96905212	1	4	274	2	1	0	0	1	0.3	0.08	7	0.03	0	7	3	7	8	4	4	64.79	7.34	91.97	24	2	3	Whitelist	BLCA-US		0.68	0.24	0.03	0	0.59	1	No	BLCA-US	904a8757-e0c5-41ef-b583-c8f170caaac1	BLCA	0.6	2.92	Bladder-TCC	NA	7	0.01	nonsynonymous_SNV,17_7578449_T_C,CN:2	4
BLCA-US::904a8757-e0c5-41ef-b583-c8f170caaac1	10	8065655	8077077	1	1	274	0	0	1	0	0	0.39	0.01	1	NA	NA	NA	NA	NA	6	4	5	64.79	39.01	60.81	0	4	NA	Whitelist	BLCA-US		0.62	0.04	NA	NA	0.59	1	No	BLCA-US	904a8757-e0c5-41ef-b583-c8f170caaac1	BLCA	0.6	2.92	Bladder-TCC	NA	2	0	nonsynonymous_SNV,17_7578449_T_C,CN:2	4
BLCA-US::904a8757-e0c5-41ef-b583-c8f170caaac1	11	70052278	70316839	2	4	274	0	0	0	2	2	0.11	0.15	4	0	0	4	0	3	18	3	4	64.79	4.81	94.63	0	29	30	Whitelist	BLCA-US		0.54	0.35	0	0	0.48	1	No	BLCA-US	904a8757-e0c5-41ef-b583-c8f170caaac1	BLCA	0.6	2.92	Bladder-TCC	NA	6	0.01	nonsynonymous_SNV,17_7578449_T_C,CN:2	4
BLCA-US::904a8757-e0c5-41ef-b583-c8f170caaac1	12	133748402	133759333	1	1	274	0	1	0	0	0	0.39	0	1	NA	NA	NA	NA	NA	NA	NA	NA	64.79	96.19	0	11	4	NA	Whitelist	BLCA-US		0.62	0	NA	NA	0.59	1	No	BLCA-US	904a8757-e0c5-41ef-b583-c8f170caaac1	BLCA	0.6	2.92	Bladder-TCC	NA	2	0	nonsynonymous_SNV,17_7578449_T_C,CN:2	4
BLCA-US::904a8757-e0c5-41ef-b583-c8f170caaac1	13	99518209	99576425	1	1	274	0	1	0	0	0	0.39	0.18	1	NA	NA	NA	NA	NA	NA	NA	NA	64.79	59.58	40.42	0	2	NA	Whitelist	BLCA-US		0.62	0.4	NA	NA	0.59	1	No	BLCA-US	904a8757-e0c5-41ef-b583-c8f170caaac1	BLCA	0.6	2.92	Bladder-TCC	NA	2	0	nonsynonymous_SNV,17_7578449_T_C,CN:2	4
BLCA-US::904a8757-e0c5-41ef-b583-c8f170caaac1	14	NA	NA	0	0	274	0	0	0	0	0	NA	NA	NA	NA	NA	NA	NA	NA	NA	NA	NA	0	0	0	0	0	0	Whitelist	BLCA-US		NA	NA	NA	NA	NA	1	No	BLCA-US	904a8757-e0c5-41ef-b583-c8f170caaac1	BLCA	0.6	2.92	Bladder-TCC	NA	0	0	nonsynonymous_SNV,17_7578449_T_C,CN:2	4
BLCA-US::904a8757-e0c5-41ef-b583-c8f170caaac1	15	35211373	35228878	1	1	274	0	1	0	0	0	0.39	0.01	2	NA	NA	NA	NA	NA	NA	NA	NA	64.79	100	0	0	4	5	Whitelist	BLCA-US		0.62	0.04	NA	NA	0.59	1	No	BLCA-US	904a8757-e0c5-41ef-b583-c8f170caaac1	BLCA	0.6	2.92	Bladder-TCC	NA	2	0	nonsynonymous_SNV,17_7578449_T_C,CN:2	4
BLCA-US::904a8757-e0c5-41ef-b583-c8f170caaac1	16	70993199	81194914	2	2	274	0	0	1	1	0	0.57	0.02	12	0	0	12	5	6	27	6	6	64.79	85.5	9.98	1	4	7	Whitelist	BLCA-US		0.68	0.09	0	0	0.64	1	Linked to low confidence	BLCA-US	904a8757-e0c5-41ef-b583-c8f170caaac1	BLCA	0.6	2.92	Bladder-TCC	With other complex events	4	0.01	nonsynonymous_SNV,17_7578449_T_C,CN:2	4
BLCA-US::904a8757-e0c5-41ef-b583-c8f170caaac1	17	34199415	58666962	29	74	274	5	9	7	8	45	0.75	0	17	0	0	17	4	4	22	5	7	64.79	76.56	23.42	5	3	49	Whitelist	BLCA-US	16	0.98	0	0	0	0.83	1	Low confidence	BLCA-US	904a8757-e0c5-41ef-b583-c8f170caaac1	BLCA	0.6	2.92	Bladder-TCC	With other complex events	103	0.19	nonsynonymous_SNV,17_7578449_T_C,CN:2	4
BLCA-US::904a8757-e0c5-41ef-b583-c8f170caaac1	18	NA	NA	0	0	274	0	0	0	0	0	NA	NA	NA	NA	NA	NA	NA	NA	4	4	4	0	0	0	0	0	0	Whitelist	BLCA-US		NA	NA	NA	NA	NA	1	No	BLCA-US	904a8757-e0c5-41ef-b583-c8f170caaac1	BLCA	0.6	2.92	Bladder-TCC	NA	0	0	nonsynonymous_SNV,17_7578449_T_C,CN:2	4
BLCA-US::904a8757-e0c5-41ef-b583-c8f170caaac1	19	NA	NA	0	0	274	0	0	0	0	0	NA	1	NA	0	NA	NA	NA	NA	5	3	3	0	0	0	0	0	0	Whitelist	BLCA-US		NA	1	0	NA	NA	1	No	BLCA-US	904a8757-e0c5-41ef-b583-c8f170caaac1	BLCA	0.6	2.92	Bladder-TCC	NA	0	0	nonsynonymous_SNV,17_7578449_T_C,CN:2	4
BLCA-US::904a8757-e0c5-41ef-b583-c8f170caaac1	20	8259129	14942490	1	2	274	2	0	0	0	0	0.11	1	3	0.1	0	NA	NA	NA	6	3	3	64.79	91.47	0	0	4	3	Whitelist	BLCA-US		0.54	1	0.1	0	0.48	1	No	BLCA-US	904a8757-e0c5-41ef-b583-c8f170caaac1	BLCA	0.6	2.92	Bladder-TCC	NA	4	0.01	nonsynonymous_SNV,17_7578449_T_C,CN:2	4
BLCA-US::904a8757-e0c5-41ef-b583-c8f170caaac1	21	14511470	48074038	39	40	274	12	11	8	8	1	0.73	0	43	0	0	43	14	16	43	14	16	64.79	61.71	15.52	25	3	2	Whitelist	BLCA-US		0.87	0	0	0	0.81	1	High confidence	BLCA-US	904a8757-e0c5-41ef-b583-c8f170caaac1	BLCA	0.6	2.92	Bladder-TCC	With other complex events	79	0.14	nonsynonymous_SNV,17_7578449_T_C,CN:2	4
BLCA-US::904a8757-e0c5-41ef-b583-c8f170caaac1	22	32991210	41707960	1	4	274	1	1	0	0	2	0.57	0.27	4	0	0	4	4	4	5	5	5	64.79	84.55	15.45	0	2	3	Whitelist	BLCA-US		0.68	0.51	0	0	0.64	1	No	BLCA-US	904a8757-e0c5-41ef-b583-c8f170caaac1	BLCA	0.6	2.92	Bladder-TCC	NA	6	0.01	nonsynonymous_SNV,17_7578449_T_C,CN:2	4
BLCA-US::904a8757-e0c5-41ef-b583-c8f170caaac1	X	7449991	128782797	1	3	274	1	2	0	0	0	0.3	0	9	0	0	9	5	7	10	5	7	64.79	48.11	51.89	21	1	3	Whitelist	BLCA-US		0.62	0.02	0	0	0.59	1	No	BLCA-US	904a8757-e0c5-41ef-b583-c8f170caaac1	BLCA	0.6	2.92	Bladder-TCC	NA	6	0.01	nonsynonymous_SNV,17_7578449_T_C,CN:2	4
BLCA-US::932bcdd4-5145-49e8-9a95-8a546396f572	1	45736185	46230513	1	1	65	0	1	0	0	0	0.39	0	2	0	NA	NA	NA	NA	10	6	6	84.16	99.98	0	0	4	5	Whitelist	BLCA-US		0.62	0	0	NA	0.59	0	No	BLCA-US	932bcdd4-5145-49e8-9a95-8a546396f572	BLCA	0.81	3.56	Bladder-TCC	NA	2	0.02	nonsynonymous_SNV,17_7577127_T_C,CN:2	4
BLCA-US::932bcdd4-5145-49e8-9a95-8a546396f572	2	128353855	192784266	2	6	65	0	2	1	1	2	0.57	0	11	0	0	11	4	4	13	4	4	84.16	56.51	43.39	8	2	4	Whitelist	BLCA-US		0.62	0	0	0	0.64	0	No	BLCA-US	932bcdd4-5145-49e8-9a95-8a546396f572	BLCA	0.81	3.56	Bladder-TCC	NA	10	0.08	nonsynonymous_SNV,17_7577127_T_C,CN:2	4
BLCA-US::932bcdd4-5145-49e8-9a95-8a546396f572	3	38504426	196762643	1	5	65	2	2	0	1	0	0.53	0.46	11	0	0	11	3	6	12	4	6	84.16	99.86	0	44	5	6	Whitelist	BLCA-US		0.68	0.7	0	0	0.64	0	No	BLCA-US	932bcdd4-5145-49e8-9a95-8a546396f572	BLCA	0.81	3.56	Bladder-TCC	NA	10	0.08	nonsynonymous_SNV,17_7577127_T_C,CN:2	4
BLCA-US::932bcdd4-5145-49e8-9a95-8a546396f572	4	101717199	101805592	1	1	65	0	1	0	0	0	0.39	0.32	2	NA	NA	NA	NA	NA	NA	NA	NA	84.16	99.78	0	0	3	4	Whitelist	BLCA-US		0.62	0.58	NA	NA	0.59	0	No	BLCA-US	932bcdd4-5145-49e8-9a95-8a546396f572	BLCA	0.81	3.56	Bladder-TCC	NA	2	0.02	nonsynonymous_SNV,17_7577127_T_C,CN:2	4
BLCA-US::932bcdd4-5145-49e8-9a95-8a546396f572	5	NA	NA	0	0	65	0	0	0	0	0	NA	NA	NA	NA	NA	NA	NA	NA	NA	NA	NA	0	0	0	0	0	0	Whitelist	BLCA-US		NA	NA	NA	NA	NA	0	No	BLCA-US	932bcdd4-5145-49e8-9a95-8a546396f572	BLCA	0.81	3.56	Bladder-TCC	NA	0	0	nonsynonymous_SNV,17_7577127_T_C,CN:2	4
BLCA-US::932bcdd4-5145-49e8-9a95-8a546396f572	6	NA	NA	0	0	65	0	0	0	0	0	NA	NA	NA	NA	NA	NA	NA	NA	NA	NA	NA	0	0	0	0	0	0	Whitelist	BLCA-US		NA	NA	NA	NA	NA	0	No	BLCA-US	932bcdd4-5145-49e8-9a95-8a546396f572	BLCA	0.81	3.56	Bladder-TCC	NA	0	0	nonsynonymous_SNV,17_7577127_T_C,CN:2	4
BLCA-US::932bcdd4-5145-49e8-9a95-8a546396f572	7	NA	NA	0	0	65	0	0	0	0	0	NA	NA	NA	NA	NA	NA	NA	NA	NA	NA	NA	0	0	0	0	0	0	Whitelist	BLCA-US		NA	NA	NA	NA	NA	0	No	BLCA-US	932bcdd4-5145-49e8-9a95-8a546396f572	BLCA	0.81	3.56	Bladder-TCC	NA	0	0	nonsynonymous_SNV,17_7577127_T_C,CN:2	4
BLCA-US::932bcdd4-5145-49e8-9a95-8a546396f572	8	21548102	22450769	1	1	65	0	1	0	0	0	0.39	0.26	2	NA	NA	NA	NA	NA	NA	NA	NA	84.16	99.99	0	0	4	6	Whitelist	BLCA-US		0.62	0.51	NA	NA	0.59	0	No	BLCA-US	932bcdd4-5145-49e8-9a95-8a546396f572	BLCA	0.81	3.56	Bladder-TCC	NA	2	0.02	nonsynonymous_SNV,17_7577127_T_C,CN:2	4
BLCA-US::932bcdd4-5145-49e8-9a95-8a546396f572	9	NA	NA	0	0	65	0	0	0	0	0	NA	1	NA	NA	NA	NA	NA	NA	NA	NA	NA	0	0	0	0	0	0	Whitelist	BLCA-US		NA	1	NA	NA	NA	0	No	BLCA-US	932bcdd4-5145-49e8-9a95-8a546396f572	BLCA	0.81	3.56	Bladder-TCC	NA	0	0	nonsynonymous_SNV,17_7577127_T_C,CN:2	4
BLCA-US::932bcdd4-5145-49e8-9a95-8a546396f572	10	5342660	124207189	1	3	65	0	2	0	0	1	0.11	1	5	NA	0.01	5	3	5	6	4	4	84.16	99.82	0	40	5	4	Whitelist	BLCA-US		0.41	1	NA	0.01	0.48	0	No	BLCA-US	932bcdd4-5145-49e8-9a95-8a546396f572	BLCA	0.81	3.56	Bladder-TCC	NA	5	0.04	nonsynonymous_SNV,17_7577127_T_C,CN:2	4
BLCA-US::932bcdd4-5145-49e8-9a95-8a546396f572	11	66483189	70226201	3	14	65	2	0	1	0	11	0.3	0	15	0	0	15	3	4	19	3	3	84.16	52.67	46.9	0	12	5	Whitelist	BLCA-US		0.81	0	0	0	0.59	0	No	BLCA-US	932bcdd4-5145-49e8-9a95-8a546396f572	BLCA	0.81	3.56	Bladder-TCC	NA	17	0.13	nonsynonymous_SNV,17_7577127_T_C,CN:2	4
BLCA-US::932bcdd4-5145-49e8-9a95-8a546396f572	12	NA	NA	0	0	65	0	0	0	0	0	NA	NA	NA	NA	NA	NA	NA	NA	NA	NA	NA	0	0	0	0	0	0	Whitelist	BLCA-US		NA	NA	NA	NA	NA	0	No	BLCA-US	932bcdd4-5145-49e8-9a95-8a546396f572	BLCA	0.81	3.56	Bladder-TCC	NA	0	0	nonsynonymous_SNV,17_7577127_T_C,CN:2	4
BLCA-US::932bcdd4-5145-49e8-9a95-8a546396f572	13	NA	NA	0	0	65	0	0	0	0	0	NA	NA	NA	NA	NA	NA	NA	NA	NA	NA	NA	0	0	0	0	0	0	Whitelist	BLCA-US		NA	NA	NA	NA	NA	0	No	BLCA-US	932bcdd4-5145-49e8-9a95-8a546396f572	BLCA	0.81	3.56	Bladder-TCC	NA	0	0	nonsynonymous_SNV,17_7577127_T_C,CN:2	4
BLCA-US::932bcdd4-5145-49e8-9a95-8a546396f572	14	23333219	23918104	1	1	65	0	1	0	0	0	0.39	0.73	2	NA	NA	NA	NA	NA	NA	NA	NA	84.16	99.09	0	0	4	5	Whitelist	BLCA-US		0.62	0.9	NA	NA	0.59	0	No	BLCA-US	932bcdd4-5145-49e8-9a95-8a546396f572	BLCA	0.81	3.56	Bladder-TCC	NA	2	0.02	nonsynonymous_SNV,17_7577127_T_C,CN:2	4
BLCA-US::932bcdd4-5145-49e8-9a95-8a546396f572	15	38592655	39186819	1	1	65	0	1	0	0	0	0.39	0.7	2	NA	NA	NA	NA	NA	4	3	3	84.16	99.9	0	0	4	5	Whitelist	BLCA-US		0.62	0.9	NA	NA	0.59	0	No	BLCA-US	932bcdd4-5145-49e8-9a95-8a546396f572	BLCA	0.81	3.56	Bladder-TCC	NA	2	0.02	nonsynonymous_SNV,17_7577127_T_C,CN:2	4
BLCA-US::932bcdd4-5145-49e8-9a95-8a546396f572	16	NA	NA	0	0	65	0	0	0	0	0	NA	NA	NA	NA	NA	NA	NA	NA	4	3	4	0	0	0	0	0	0	Whitelist	BLCA-US		NA	NA	NA	NA	NA	0	No	BLCA-US	932bcdd4-5145-49e8-9a95-8a546396f572	BLCA	0.81	3.56	Bladder-TCC	NA	0	0	nonsynonymous_SNV,17_7577127_T_C,CN:2	4
BLCA-US::932bcdd4-5145-49e8-9a95-8a546396f572	17	48913055	49149787	1	1	65	0	1	0	0	0	0.39	0.1	2	0	NA	NA	NA	NA	10	5	8	84.16	68.22	27.34	0	4	5	Whitelist	BLCA-US		0.62	0.26	0	NA	0.59	0	No	BLCA-US	932bcdd4-5145-49e8-9a95-8a546396f572	BLCA	0.81	3.56	Bladder-TCC	NA	2	0.02	nonsynonymous_SNV,17_7577127_T_C,CN:2	4
BLCA-US::932bcdd4-5145-49e8-9a95-8a546396f572	18	61255705	61808728	1	1	65	0	1	0	0	0	0.39	1	2	NA	NA	NA	NA	NA	NA	NA	NA	84.16	99.96	0	0	4	5	Whitelist	BLCA-US		0.62	1	NA	NA	0.59	0	No	BLCA-US	932bcdd4-5145-49e8-9a95-8a546396f572	BLCA	0.81	3.56	Bladder-TCC	NA	2	0.02	nonsynonymous_SNV,17_7577127_T_C,CN:2	4
BLCA-US::932bcdd4-5145-49e8-9a95-8a546396f572	19	36391447	36576328	1	1	65	0	1	0	0	0	0.39	0.14	2	NA	NA	NA	NA	NA	6	3	5	84.16	92.39	7.44	0	3	5	Whitelist	BLCA-US		0.62	0.33	NA	NA	0.59	0	No	BLCA-US	932bcdd4-5145-49e8-9a95-8a546396f572	BLCA	0.81	3.56	Bladder-TCC	NA	2	0.02	nonsynonymous_SNV,17_7577127_T_C,CN:2	4
BLCA-US::932bcdd4-5145-49e8-9a95-8a546396f572	20	35651823	36214723	1	1	65	0	1	0	0	0	0.39	1	2	NA	NA	NA	NA	NA	NA	NA	NA	84.16	99.02	0	0	4	5	Whitelist	BLCA-US		0.62	1	NA	NA	0.59	0	No	BLCA-US	932bcdd4-5145-49e8-9a95-8a546396f572	BLCA	0.81	3.56	Bladder-TCC	NA	2	0.02	nonsynonymous_SNV,17_7577127_T_C,CN:2	4
BLCA-US::932bcdd4-5145-49e8-9a95-8a546396f572	21	NA	NA	0	0	65	0	0	0	0	0	NA	0.19	NA	NA	NA	NA	NA	NA	NA	NA	NA	0	0	0	0	0	0	Whitelist	BLCA-US		NA	0.41	NA	NA	NA	0	No	BLCA-US	932bcdd4-5145-49e8-9a95-8a546396f572	BLCA	0.81	3.56	Bladder-TCC	NA	0	0	nonsynonymous_SNV,17_7577127_T_C,CN:2	4
BLCA-US::932bcdd4-5145-49e8-9a95-8a546396f572	22	21721087	21930466	1	1	65	0	1	0	0	0	0.39	0.54	1	NA	NA	NA	NA	NA	NA	NA	NA	84.16	100	0	0	6	NA	Whitelist	BLCA-US		0.62	0.77	NA	NA	0.59	0	No	BLCA-US	932bcdd4-5145-49e8-9a95-8a546396f572	BLCA	0.81	3.56	Bladder-TCC	NA	2	0.02	nonsynonymous_SNV,17_7577127_T_C,CN:2	4
BLCA-US::932bcdd4-5145-49e8-9a95-8a546396f572	X	NA	NA	0	0	65	0	0	0	0	0	NA	NA	NA	NA	NA	NA	NA	NA	NA	NA	NA	0	0	0	0	0	0	Whitelist	BLCA-US		NA	NA	NA	NA	NA	0	No	BLCA-US	932bcdd4-5145-49e8-9a95-8a546396f572	BLCA	0.81	3.56	Bladder-TCC	NA	0	0	nonsynonymous_SNV,17_7577127_T_C,CN:2	4
BLCA-US::9c274536-3ca1-4f0e-93a8-1688074d862f	1	31678120	32256839	3	3	270	1	2	0	0	0	0.3	0.04	5	0	0	5	0	4	18	4	4	77.48	84.53	15.47	0	2	3	Whitelist	BLCA-US		0.62	0.14	0	0	0.59	0	No	BLCA-US	9c274536-3ca1-4f0e-93a8-1688074d862f	BLCA	0.71	3.43	Bladder-TCC	NA	6	0.01	frameshift_insertion,17_7579315_C_-,CN:3	4
BLCA-US::9c274536-3ca1-4f0e-93a8-1688074d862f	2	141810078	165326330	1	6	270	1	1	1	0	3	0.8	0.83	8	0	0	8	4	4	12	4	5	77.48	97.31	0	14	6	7	Whitelist	BLCA-US		0.93	0.97	0	0	0.84	0	No	BLCA-US	9c274536-3ca1-4f0e-93a8-1688074d862f	BLCA	0.71	3.43	Bladder-TCC	NA	9	0.02	frameshift_insertion,17_7579315_C_-,CN:3	4
BLCA-US::9c274536-3ca1-4f0e-93a8-1688074d862f	3	161274132	161294859	2	2	270	1	1	0	0	0	0.57	0	2	0	0	NA	NA	NA	10	3	3	77.48	79.67	20.3	4	6	7	Whitelist	BLCA-US		0.68	0.01	0	0	0.64	0	No	BLCA-US	9c274536-3ca1-4f0e-93a8-1688074d862f	BLCA	0.71	3.43	Bladder-TCC	NA	4	0.01	frameshift_insertion,17_7579315_C_-,CN:3	4
BLCA-US::9c274536-3ca1-4f0e-93a8-1688074d862f	4	20348313	91466089	1	2	270	0	2	0	0	0	0.11	0	3	0	0	NA	NA	NA	4	3	3	77.48	99.9	0	17	3	4	Whitelist	BLCA-US		0.54	0	0	0	0.48	0	No	BLCA-US	9c274536-3ca1-4f0e-93a8-1688074d862f	BLCA	0.71	3.43	Bladder-TCC	NA	4	0.01	frameshift_insertion,17_7579315_C_-,CN:3	4
BLCA-US::9c274536-3ca1-4f0e-93a8-1688074d862f	5	14580436	15469166	1	1	270	1	0	0	0	0	0.39	0	2	NA	NA	NA	NA	NA	NA	NA	NA	77.48	99.86	0	2	1	3	Whitelist	BLCA-US		0.62	0	NA	NA	0.59	0	No	BLCA-US	9c274536-3ca1-4f0e-93a8-1688074d862f	BLCA	0.71	3.43	Bladder-TCC	NA	2	0	frameshift_insertion,17_7579315_C_-,CN:3	4
BLCA-US::9c274536-3ca1-4f0e-93a8-1688074d862f	6	13528745	27870962	2	5	270	0	0	1	1	3	0.57	0.25	24	0	0	24	3	5	30	3	5	77.48	37.38	62.49	0	7	8	Whitelist	BLCA-US		0.62	0.49	0	0	0.64	0	No	BLCA-US	9c274536-3ca1-4f0e-93a8-1688074d862f	BLCA	0.71	3.43	Bladder-TCC	NA	7	0.01	frameshift_insertion,17_7579315_C_-,CN:3	4
BLCA-US::9c274536-3ca1-4f0e-93a8-1688074d862f	7	33145840	33709470	1	1	270	1	0	0	0	0	0.39	0	2	0.01	NA	NA	NA	NA	NA	NA	NA	77.48	99.41	0.35	2	2	3	Whitelist	BLCA-US		0.62	0.01	0.01	NA	0.59	0	No	BLCA-US	9c274536-3ca1-4f0e-93a8-1688074d862f	BLCA	0.71	3.43	Bladder-TCC	NA	2	0	frameshift_insertion,17_7579315_C_-,CN:3	4
BLCA-US::9c274536-3ca1-4f0e-93a8-1688074d862f	8	40629167	102330843	20	34	270	6	2	6	6	14	0.49	0	39	0	0	39	6	8	54	6	8	77.48	96.58	0	26	7	6	Whitelist	BLCA-US		0.68	0	0	0	0.64	0	Low confidence	BLCA-US	9c274536-3ca1-4f0e-93a8-1688074d862f	BLCA	0.71	3.43	Bladder-TCC	With other complex events	54	0.1	frameshift_insertion,17_7579315_C_-,CN:3	4
BLCA-US::9c274536-3ca1-4f0e-93a8-1688074d862f	9	28418196	116185768	1	3	270	0	2	0	0	1	0.11	0.08	7	0	0	7	4	7	10	7	7	77.48	51.23	48.07	4	3	2	Whitelist	BLCA-US		0.62	0.24	0	0	0.48	0	No	BLCA-US	9c274536-3ca1-4f0e-93a8-1688074d862f	BLCA	0.71	3.43	Bladder-TCC	NA	5	0.01	frameshift_insertion,17_7579315_C_-,CN:3	4
BLCA-US::9c274536-3ca1-4f0e-93a8-1688074d862f	10	9775573	38103725	2	4	270	1	1	1	1	0	1	0.38	12	0	0	12	4	6	16	6	6	77.48	96.62	0	10	6	4	Whitelist	BLCA-US		1	0.63	0	0	1	0	No	BLCA-US	9c274536-3ca1-4f0e-93a8-1688074d862f	BLCA	0.71	3.43	Bladder-TCC	NA	8	0.01	frameshift_insertion,17_7579315_C_-,CN:3	4
BLCA-US::9c274536-3ca1-4f0e-93a8-1688074d862f	11	58799118	69868742	20	30	270	4	2	6	8	10	0.26	0	21	0	0	21	3	4	34	5	6	77.48	18.27	81.17	10	2	40	Whitelist	BLCA-US	17	0.62	0	0	0	0.59	0	Linked to low confidence	BLCA-US	9c274536-3ca1-4f0e-93a8-1688074d862f	BLCA	0.71	3.43	Bladder-TCC	With other complex events	50	0.09	frameshift_insertion,17_7579315_C_-,CN:3	4
BLCA-US::9c274536-3ca1-4f0e-93a8-1688074d862f	12	11952302	57894297	1	2	270	0	2	0	0	0	0.11	0.39	2	0	0	NA	NA	NA	10	4	4	77.48	99.92	0	17	4	5	Whitelist	BLCA-US		0.54	0.63	0	0	0.48	0	No	BLCA-US	9c274536-3ca1-4f0e-93a8-1688074d862f	BLCA	0.71	3.43	Bladder-TCC	NA	4	0.01	frameshift_insertion,17_7579315_C_-,CN:3	4
BLCA-US::9c274536-3ca1-4f0e-93a8-1688074d862f	13	26024199	86050864	1	2	270	0	1	0	1	0	0.57	0.01	3	NA	0	NA	NA	NA	4	3	3	77.48	77.4	22.6	12	3	4	Whitelist	BLCA-US		0.68	0.05	NA	0	0.64	0	No	BLCA-US	9c274536-3ca1-4f0e-93a8-1688074d862f	BLCA	0.71	3.43	Bladder-TCC	NA	4	0.01	frameshift_insertion,17_7579315_C_-,CN:3	4
BLCA-US::9c274536-3ca1-4f0e-93a8-1688074d862f	14	68117597	103931923	1	4	270	1	1	0	0	2	0.57	0.16	4	0	0	4	3	4	5	3	3	77.48	98.75	0.34	10	3	2	Whitelist	BLCA-US		1	0.36	0	0	0.64	0	No	BLCA-US	9c274536-3ca1-4f0e-93a8-1688074d862f	BLCA	0.71	3.43	Bladder-TCC	NA	6	0.01	frameshift_insertion,17_7579315_C_-,CN:3	4
BLCA-US::9c274536-3ca1-4f0e-93a8-1688074d862f	15	51884301	52146110	1	1	270	0	1	0	0	0	0.39	0.13	2	NA	NA	NA	NA	NA	6	3	4	77.48	87.62	7.6	0	3	4	Whitelist	BLCA-US		0.62	0.33	NA	NA	0.59	0	No	BLCA-US	9c274536-3ca1-4f0e-93a8-1688074d862f	BLCA	0.71	3.43	Bladder-TCC	NA	2	0	frameshift_insertion,17_7579315_C_-,CN:3	4
BLCA-US::9c274536-3ca1-4f0e-93a8-1688074d862f	16	NA	NA	0	0	270	0	0	0	0	0	NA	0.06	NA	NA	NA	NA	NA	NA	NA	NA	NA	0	0	0	0	0	0	Whitelist	BLCA-US		NA	0.17	NA	NA	NA	0	No	BLCA-US	9c274536-3ca1-4f0e-93a8-1688074d862f	BLCA	0.71	3.43	Bladder-TCC	NA	0	0	frameshift_insertion,17_7579315_C_-,CN:3	4
BLCA-US::9c274536-3ca1-4f0e-93a8-1688074d862f	17	11629450	33500976	37	45	270	10	9	8	10	8	0.96	0	34	0	0	34	6	7	47	6	8	77.48	91.51	4.04	18	2	5	Whitelist	BLCA-US		0.98	0	0	0	0.97	0	Low confidence	BLCA-US	9c274536-3ca1-4f0e-93a8-1688074d862f	BLCA	0.71	3.43	Bladder-TCC	With other complex events	82	0.15	frameshift_insertion,17_7579315_C_-,CN:3	4
BLCA-US::9c274536-3ca1-4f0e-93a8-1688074d862f	18	18605555	18621300	1	1	270	1	0	0	0	0	0.39	0.06	1	NA	NA	NA	NA	NA	NA	NA	NA	77.48	99.96	0	0	3	NA	Whitelist	BLCA-US		0.62	0.18	NA	NA	0.59	0	No	BLCA-US	9c274536-3ca1-4f0e-93a8-1688074d862f	BLCA	0.71	3.43	Bladder-TCC	NA	2	0	frameshift_insertion,17_7579315_C_-,CN:3	4
BLCA-US::9c274536-3ca1-4f0e-93a8-1688074d862f	19	20166621	58928613	1	11	270	1	1	0	2	7	0.57	0	11	0	0	11	3	4	16	3	5	77.48	92.39	0.27	41	5	4	Whitelist	BLCA-US	17	0.68	0	0	0	0.64	0	Linked to low confidence	BLCA-US	9c274536-3ca1-4f0e-93a8-1688074d862f	BLCA	0.71	3.43	Bladder-TCC	With other complex events	15	0.03	frameshift_insertion,17_7579315_C_-,CN:3	4
BLCA-US::9c274536-3ca1-4f0e-93a8-1688074d862f	20	55785201	55817854	2	2	270	1	1	0	0	0	0.57	0.14	3	NA	0	NA	NA	NA	5	3	3	77.48	93.62	0	0	6	7	Whitelist	BLCA-US		0.68	0.33	NA	0	0.64	0	No	BLCA-US	9c274536-3ca1-4f0e-93a8-1688074d862f	BLCA	0.71	3.43	Bladder-TCC	NA	4	0.01	frameshift_insertion,17_7579315_C_-,CN:3	4
BLCA-US::9c274536-3ca1-4f0e-93a8-1688074d862f	21	20194615	20299715	2	2	270	1	1	0	0	0	0.57	0	3	0	0	NA	NA	NA	15	3	4	77.48	70.71	0	0	27	29	Whitelist	BLCA-US		0.68	0	0	0	0.64	0	No	BLCA-US	9c274536-3ca1-4f0e-93a8-1688074d862f	BLCA	0.71	3.43	Bladder-TCC	NA	4	0.01	frameshift_insertion,17_7579315_C_-,CN:3	4
BLCA-US::9c274536-3ca1-4f0e-93a8-1688074d862f	22	NA	NA	0	0	270	0	0	0	0	0	NA	0.78	NA	NA	NA	NA	NA	NA	NA	NA	NA	0	0	0	0	0	0	Whitelist	BLCA-US		NA	0.93	NA	NA	NA	0	No	BLCA-US	9c274536-3ca1-4f0e-93a8-1688074d862f	BLCA	0.71	3.43	Bladder-TCC	NA	0	0	frameshift_insertion,17_7579315_C_-,CN:3	4
BLCA-US::9c274536-3ca1-4f0e-93a8-1688074d862f	X	NA	NA	0	0	270	0	0	0	0	0	NA	0.04	NA	0.22	NA	NA	NA	NA	4	0	3	0	0	0	0	0	0	Whitelist	BLCA-US		NA	0.13	0.23	NA	NA	0	No	BLCA-US	9c274536-3ca1-4f0e-93a8-1688074d862f	BLCA	0.71	3.43	Bladder-TCC	NA	0	0	frameshift_insertion,17_7579315_C_-,CN:3	4
BLCA-US::a658becf-3934-49f2-9e74-291dca61d4bb	1	73173202	73302761	1	1	98	1	0	0	0	0	0.39	0.02	1	NA	NA	NA	NA	NA	NA	NA	NA	75	96.98	0	0	3	NA	Whitelist	BLCA-US		0.62	0.09	NA	NA	0.59	0	No	BLCA-US	a658becf-3934-49f2-9e74-291dca61d4bb	BLCA	0.69	3.11	Bladder-TCC	NA	2	0.01	nonsynonymous_SNV,17_7578208_C_T,CN:3	3
BLCA-US::a658becf-3934-49f2-9e74-291dca61d4bb	2	188408454	241407845	1	3	98	1	2	0	0	0	0.3	0.85	8	0	0	8	5	7	9	5	7	75	86.33	13.57	1	2	3	Whitelist	BLCA-US		0.62	0.99	0	0	0.59	0	No	BLCA-US	a658becf-3934-49f2-9e74-291dca61d4bb	BLCA	0.69	3.11	Bladder-TCC	NA	6	0.03	nonsynonymous_SNV,17_7578208_C_T,CN:3	3
BLCA-US::a658becf-3934-49f2-9e74-291dca61d4bb	3	7299716	88508104	3	6	98	0	1	1	1	3	0.8	0.07	11	0	0	11	6	6	17	7	7	75	42.79	54.14	2	2	3	Whitelist	BLCA-US		0.62	0.21	0	0	0.84	0	No	BLCA-US	a658becf-3934-49f2-9e74-291dca61d4bb	BLCA	0.69	3.11	Bladder-TCC	NA	9	0.05	nonsynonymous_SNV,17_7578208_C_T,CN:3	3
BLCA-US::a658becf-3934-49f2-9e74-291dca61d4bb	4	13138718	65219796	1	2	98	1	1	0	0	0	0.57	0.07	4	NA	0	4	3	4	5	3	3	75	99.96	0.02	0	3	2	Whitelist	BLCA-US		0.68	0.2	NA	0	0.64	0	No	BLCA-US	a658becf-3934-49f2-9e74-291dca61d4bb	BLCA	0.69	3.11	Bladder-TCC	NA	4	0.02	nonsynonymous_SNV,17_7578208_C_T,CN:3	3
BLCA-US::a658becf-3934-49f2-9e74-291dca61d4bb	5	174436974	176039216	3	3	98	1	0	0	2	0	0.3	0.83	2	0	0	NA	NA	NA	6	3	3	75	25.61	71.72	0	2	3	Whitelist	BLCA-US		0.62	0.97	0	0	0.59	0	No	BLCA-US	a658becf-3934-49f2-9e74-291dca61d4bb	BLCA	0.69	3.11	Bladder-TCC	NA	6	0.03	nonsynonymous_SNV,17_7578208_C_T,CN:3	3
BLCA-US::a658becf-3934-49f2-9e74-291dca61d4bb	6	19958206	22511114	4	5	98	1	2	0	1	1	0.57	0.09	8	0	0	8	0	3	13	3	3	75	92.63	7.13	0	2	26	Whitelist	BLCA-US		0.68	0.24	0	0	0.64	0	No	BLCA-US	a658becf-3934-49f2-9e74-291dca61d4bb	BLCA	0.69	3.11	Bladder-TCC	NA	9	0.05	nonsynonymous_SNV,17_7578208_C_T,CN:3	3
BLCA-US::a658becf-3934-49f2-9e74-291dca61d4bb	7	7608926	62630300	15	17	98	0	9	5	1	2	0	0	31	0	0	31	3	4	34	4	4	75	97.45	0	14	3	5	Whitelist	BLCA-US		0.25	0	0	0	0.12	0	No	BLCA-US	a658becf-3934-49f2-9e74-291dca61d4bb	BLCA	0.69	3.11	Bladder-TCC	NA	32	0.16	nonsynonymous_SNV,17_7578208_C_T,CN:3	3
BLCA-US::a658becf-3934-49f2-9e74-291dca61d4bb	8	133392692	133992887	3	3	98	1	1	0	1	0	0.8	1	4	0	0	4	4	4	7	4	4	75	66.99	29.58	2	3	4	Whitelist	BLCA-US		0.87	1	0	0	0.84	0	No	BLCA-US	a658becf-3934-49f2-9e74-291dca61d4bb	BLCA	0.69	3.11	Bladder-TCC	NA	6	0.03	nonsynonymous_SNV,17_7578208_C_T,CN:3	3
BLCA-US::a658becf-3934-49f2-9e74-291dca61d4bb	9	NA	NA	0	0	98	0	0	0	0	0	NA	0.6	NA	NA	NA	NA	NA	NA	6	6	6	0	0	0	0	0	0	Whitelist	BLCA-US		NA	0.81	NA	NA	NA	0	No	BLCA-US	a658becf-3934-49f2-9e74-291dca61d4bb	BLCA	0.69	3.11	Bladder-TCC	NA	0	0	nonsynonymous_SNV,17_7578208_C_T,CN:3	3
BLCA-US::a658becf-3934-49f2-9e74-291dca61d4bb	10	18475831	81186784	2	2	98	1	0	1	0	0	0.57	0.46	6	0	0	6	3	3	8	3	3	75	42.39	54.28	0	6	11	Whitelist	BLCA-US		0.68	0.71	0	0	0.64	0	No	BLCA-US	a658becf-3934-49f2-9e74-291dca61d4bb	BLCA	0.69	3.11	Bladder-TCC	NA	4	0.02	nonsynonymous_SNV,17_7578208_C_T,CN:3	3
BLCA-US::a658becf-3934-49f2-9e74-291dca61d4bb	11	31469518	31587454	1	1	98	1	0	0	0	0	0.39	1	2	NA	NA	NA	NA	NA	5	3	3	75	99.49	0.09	1	2	3	Whitelist	BLCA-US		0.62	1	NA	NA	0.59	0	No	BLCA-US	a658becf-3934-49f2-9e74-291dca61d4bb	BLCA	0.69	3.11	Bladder-TCC	NA	2	0.01	nonsynonymous_SNV,17_7578208_C_T,CN:3	3
BLCA-US::a658becf-3934-49f2-9e74-291dca61d4bb	12	NA	NA	0	0	98	0	0	0	0	0	NA	NA	NA	NA	NA	NA	NA	NA	NA	NA	NA	0	0	0	0	0	0	Whitelist	BLCA-US		NA	NA	NA	NA	NA	0	No	BLCA-US	a658becf-3934-49f2-9e74-291dca61d4bb	BLCA	0.69	3.11	Bladder-TCC	NA	0	0	nonsynonymous_SNV,17_7578208_C_T,CN:3	3
BLCA-US::a658becf-3934-49f2-9e74-291dca61d4bb	13	55679488	55691163	2	2	98	0	0	1	1	0	0.57	0.15	1	0	0	NA	NA	NA	4	0	3	75	97.13	2.87	0	4	NA	Whitelist	BLCA-US		0.68	0.36	0	0	0.64	0	No	BLCA-US	a658becf-3934-49f2-9e74-291dca61d4bb	BLCA	0.69	3.11	Bladder-TCC	NA	4	0.02	nonsynonymous_SNV,17_7578208_C_T,CN:3	3
BLCA-US::a658becf-3934-49f2-9e74-291dca61d4bb	14	NA	NA	0	0	98	0	0	0	0	0	NA	0.38	NA	NA	NA	NA	NA	NA	NA	NA	NA	0	0	0	0	0	0	Whitelist	BLCA-US		NA	0.63	NA	NA	NA	0	No	BLCA-US	a658becf-3934-49f2-9e74-291dca61d4bb	BLCA	0.69	3.11	Bladder-TCC	NA	0	0	nonsynonymous_SNV,17_7578208_C_T,CN:3	3
BLCA-US::a658becf-3934-49f2-9e74-291dca61d4bb	15	NA	NA	0	0	98	0	0	0	0	0	NA	NA	NA	NA	NA	NA	NA	NA	NA	NA	NA	0	0	0	0	0	0	Whitelist	BLCA-US		NA	NA	NA	NA	NA	0	No	BLCA-US	a658becf-3934-49f2-9e74-291dca61d4bb	BLCA	0.69	3.11	Bladder-TCC	NA	0	0	nonsynonymous_SNV,17_7578208_C_T,CN:3	3
BLCA-US::a658becf-3934-49f2-9e74-291dca61d4bb	16	19572517	78649989	1	3	98	2	1	0	0	0	0.3	0.75	6	0	0	6	3	6	7	3	3	75	94.85	5.05	0	3	2	Whitelist	BLCA-US		0.62	0.92	0	0	0.59	0	No	BLCA-US	a658becf-3934-49f2-9e74-291dca61d4bb	BLCA	0.69	3.11	Bladder-TCC	NA	6	0.03	nonsynonymous_SNV,17_7578208_C_T,CN:3	3
BLCA-US::a658becf-3934-49f2-9e74-291dca61d4bb	17	NA	NA	0	0	98	0	0	0	0	0	NA	0.53	NA	NA	NA	NA	NA	NA	NA	NA	NA	0	0	0	0	0	0	Whitelist	BLCA-US		NA	0.76	NA	NA	NA	0	No	BLCA-US	a658becf-3934-49f2-9e74-291dca61d4bb	BLCA	0.69	3.11	Bladder-TCC	NA	0	0	nonsynonymous_SNV,17_7578208_C_T,CN:3	3
BLCA-US::a658becf-3934-49f2-9e74-291dca61d4bb	18	28027210	68069915	1	8	98	1	0	2	2	3	0.53	0	9	0	0	9	4	8	10	4	6	75	99.96	0	0	4	3	Whitelist	BLCA-US		0.68	0	0	0	0.64	0	No	BLCA-US	a658becf-3934-49f2-9e74-291dca61d4bb	BLCA	0.69	3.11	Bladder-TCC	NA	13	0.07	nonsynonymous_SNV,17_7578208_C_T,CN:3	3
BLCA-US::a658becf-3934-49f2-9e74-291dca61d4bb	19	NA	NA	0	0	98	0	0	0	0	0	NA	NA	NA	NA	NA	NA	NA	NA	NA	NA	NA	0	0	0	0	0	0	Whitelist	BLCA-US		NA	NA	NA	NA	NA	0	No	BLCA-US	a658becf-3934-49f2-9e74-291dca61d4bb	BLCA	0.69	3.11	Bladder-TCC	NA	0	0	nonsynonymous_SNV,17_7578208_C_T,CN:3	3
BLCA-US::a658becf-3934-49f2-9e74-291dca61d4bb	20	NA	NA	0	0	98	0	0	0	0	0	NA	NA	NA	NA	NA	NA	NA	NA	NA	NA	NA	0	0	0	0	0	0	Whitelist	BLCA-US		NA	NA	NA	NA	NA	0	No	BLCA-US	a658becf-3934-49f2-9e74-291dca61d4bb	BLCA	0.69	3.11	Bladder-TCC	NA	0	0	nonsynonymous_SNV,17_7578208_C_T,CN:3	3
BLCA-US::a658becf-3934-49f2-9e74-291dca61d4bb	21	NA	NA	0	0	98	0	0	0	0	0	NA	NA	NA	NA	NA	NA	NA	NA	NA	NA	NA	0	0	0	0	0	0	Whitelist	BLCA-US		NA	NA	NA	NA	NA	0	No	BLCA-US	a658becf-3934-49f2-9e74-291dca61d4bb	BLCA	0.69	3.11	Bladder-TCC	NA	0	0	nonsynonymous_SNV,17_7578208_C_T,CN:3	3
BLCA-US::a658becf-3934-49f2-9e74-291dca61d4bb	22	NA	NA	0	0	98	0	0	0	0	0	NA	NA	NA	NA	NA	NA	NA	NA	NA	NA	NA	0	0	0	0	0	0	Whitelist	BLCA-US		NA	NA	NA	NA	NA	0	No	BLCA-US	a658becf-3934-49f2-9e74-291dca61d4bb	BLCA	0.69	3.11	Bladder-TCC	NA	0	0	nonsynonymous_SNV,17_7578208_C_T,CN:3	3
BLCA-US::a658becf-3934-49f2-9e74-291dca61d4bb	X	6828998	96655995	1	4	98	2	2	0	0	0	0.26	0.82	7	0	0	7	4	5	8	4	6	75	0.28	99.72	0	2	1	Whitelist	BLCA-US		0.62	0.96	0	0	0.59	0	No	BLCA-US	a658becf-3934-49f2-9e74-291dca61d4bb	BLCA	0.69	3.11	Bladder-TCC	NA	8	0.04	nonsynonymous_SNV,17_7578208_C_T,CN:3	3
BLCA-US::ca554128-da9d-4f37-9560-ca083509e01d	1	168849602	235165090	30	38	231	11	7	6	6	8	0.52	0	72	0	0	72	6	8	92	6	11	67.11	90.35	9.65	1	4	2	Whitelist	BLCA-US	3	0.73	0	0	0	0.64	0	Low confidence	BLCA-US	ca554128-da9d-4f37-9560-ca083509e01d	BLCA	0.79	3.15	Bladder-TCC	With other complex events	68	0.15	nonsynonymous_SNV,17_7577568_A_C,CN:3	4
BLCA-US::ca554128-da9d-4f37-9560-ca083509e01d	2	67774431	159000430	2	2	231	0	0	1	1	0	0.57	0.01	10	0	0	10	3	5	29	6	6	67.11	63.16	34.14	0	2	4	Whitelist	BLCA-US		0.68	0.05	0	0	0.64	0	No	BLCA-US	ca554128-da9d-4f37-9560-ca083509e01d	BLCA	0.79	3.15	Bladder-TCC	NA	4	0.01	nonsynonymous_SNV,17_7577568_A_C,CN:3	4
BLCA-US::ca554128-da9d-4f37-9560-ca083509e01d	3	330518	149204906	1	9	231	2	1	1	2	3	0.88	0.7	41	0	0	41	8	13	45	8	13	67.11	86.6	13.29	3	4	2	Whitelist	BLCA-US	1	0.97	0.89	0	0	0.91	0	Linked to low confidence	BLCA-US	ca554128-da9d-4f37-9560-ca083509e01d	BLCA	0.79	3.15	Bladder-TCC	With other complex events	15	0.03	nonsynonymous_SNV,17_7577568_A_C,CN:3	4
BLCA-US::ca554128-da9d-4f37-9560-ca083509e01d	4	43498904	46885063	3	3	231	0	1	1	1	0	0.8	0.51	3	0	0	NA	NA	NA	33	3	5	67.11	29.22	68.14	0	1	2	Whitelist	BLCA-US		0.87	0.75	0	0	0.84	0	No	BLCA-US	ca554128-da9d-4f37-9560-ca083509e01d	BLCA	0.79	3.15	Bladder-TCC	NA	6	0.01	nonsynonymous_SNV,17_7577568_A_C,CN:3	4
BLCA-US::ca554128-da9d-4f37-9560-ca083509e01d	5	4036691	10744216	1	1	231	0	0	1	0	0	0.39	0.17	2	0	NA	NA	NA	NA	17	5	9	67.11	77.96	19.35	0	5	7	Whitelist	BLCA-US		0.62	0.39	0	NA	0.59	0	No	BLCA-US	ca554128-da9d-4f37-9560-ca083509e01d	BLCA	0.79	3.15	Bladder-TCC	NA	2	0	nonsynonymous_SNV,17_7577568_A_C,CN:3	4
BLCA-US::ca554128-da9d-4f37-9560-ca083509e01d	6	64733375	70549819	1	5	231	1	1	0	0	3	0.57	0.21	8	0	0	8	3	4	14	5	6	67.11	93.33	3.39	0	2	3	Whitelist	BLCA-US		0.68	0.44	0	0	0.64	0	No	BLCA-US	ca554128-da9d-4f37-9560-ca083509e01d	BLCA	0.79	3.15	Bladder-TCC	NA	7	0.02	nonsynonymous_SNV,17_7577568_A_C,CN:3	4
BLCA-US::ca554128-da9d-4f37-9560-ca083509e01d	7	7489162	138751893	28	31	231	6	6	7	9	3	0.84	0	66	0	0	66	6	8	70	6	8	67.11	90.85	6.29	2	3	4	Whitelist	BLCA-US		0.87	0	0	0	0.88	0	Low confidence	BLCA-US	ca554128-da9d-4f37-9560-ca083509e01d	BLCA	0.79	3.15	Bladder-TCC	With other complex events	59	0.13	nonsynonymous_SNV,17_7577568_A_C,CN:3	4
BLCA-US::ca554128-da9d-4f37-9560-ca083509e01d	8	18089306	41911430	3	6	231	2	1	0	0	3	0.3	0	11	0	0	11	3	4	49	7	7	67.11	86.59	9.89	2	6	1	Whitelist	BLCA-US	20	0.54	0.01	0	0	0.59	0	No	BLCA-US	ca554128-da9d-4f37-9560-ca083509e01d	BLCA	0.79	3.15	Bladder-TCC	NA	9	0.02	nonsynonymous_SNV,17_7577568_A_C,CN:3	4
BLCA-US::ca554128-da9d-4f37-9560-ca083509e01d	9	20933966	30811653	1	2	231	0	0	1	0	1	0.39	0.04	3	NA	NA	NA	NA	NA	7	5	7	67.11	9.12	90.88	0	0	2	Whitelist	BLCA-US		0.68	0.14	NA	NA	0.59	0	No	BLCA-US	ca554128-da9d-4f37-9560-ca083509e01d	BLCA	0.79	3.15	Bladder-TCC	NA	3	0.01	nonsynonymous_SNV,17_7577568_A_C,CN:3	4
BLCA-US::ca554128-da9d-4f37-9560-ca083509e01d	10	NA	NA	0	0	231	0	0	0	0	0	NA	0.04	NA	NA	NA	NA	NA	NA	8	4	5	0	0	0	0	0	0	Whitelist	BLCA-US		NA	0.13	NA	NA	NA	0	No	BLCA-US	ca554128-da9d-4f37-9560-ca083509e01d	BLCA	0.79	3.15	Bladder-TCC	NA	0	0	nonsynonymous_SNV,17_7577568_A_C,CN:3	4
BLCA-US::ca554128-da9d-4f37-9560-ca083509e01d	11	16519438	22662751	1	2	231	1	0	1	0	0	0.57	0.03	5	0.06	0	5	4	5	14	7	9	67.11	19	80.86	0	2	3	Whitelist	BLCA-US		0.68	0.11	0.06	0	0.64	0	No	BLCA-US	ca554128-da9d-4f37-9560-ca083509e01d	BLCA	0.79	3.15	Bladder-TCC	NA	4	0.01	nonsynonymous_SNV,17_7577568_A_C,CN:3	4
BLCA-US::ca554128-da9d-4f37-9560-ca083509e01d	12	9834559	30019814	1	2	231	1	0	0	0	1	0.39	0.03	2	0	NA	NA	NA	NA	10	4	5	67.11	90.27	5.98	0	1	2	Whitelist	BLCA-US		0.68	0.11	0	NA	0.59	0	No	BLCA-US	ca554128-da9d-4f37-9560-ca083509e01d	BLCA	0.79	3.15	Bladder-TCC	NA	3	0.01	nonsynonymous_SNV,17_7577568_A_C,CN:3	4
BLCA-US::ca554128-da9d-4f37-9560-ca083509e01d	13	31283559	99150596	2	3	231	1	1	0	0	1	0.57	0.1	5	NA	0	5	3	5	7	3	3	67.11	27.52	69.7	2	2	1	Whitelist	BLCA-US		0.87	0.26	NA	0	0.64	0	No	BLCA-US	ca554128-da9d-4f37-9560-ca083509e01d	BLCA	0.79	3.15	Bladder-TCC	NA	5	0.01	nonsynonymous_SNV,17_7577568_A_C,CN:3	4
BLCA-US::ca554128-da9d-4f37-9560-ca083509e01d	14	34967294	99710526	16	20	231	4	4	4	4	4	1	0	13	0	0	13	4	4	14	4	4	67.11	73.05	26.95	9	4	3	Whitelist	BLCA-US		0.96	0	0	0	1	0	Low confidence	BLCA-US	ca554128-da9d-4f37-9560-ca083509e01d	BLCA	0.79	3.15	Bladder-TCC	With other complex events	36	0.08	nonsynonymous_SNV,17_7577568_A_C,CN:3	4
BLCA-US::ca554128-da9d-4f37-9560-ca083509e01d	15	56448892	58766921	2	7	231	1	1	0	0	5	0.57	0.07	5	0	0	5	3	3	12	3	3	67.11	41.93	53.29	0	2	6	Whitelist	BLCA-US	20	0.77	0.21	0	0	0.64	0	No	BLCA-US	ca554128-da9d-4f37-9560-ca083509e01d	BLCA	0.79	3.15	Bladder-TCC	NA	9	0.02	nonsynonymous_SNV,17_7577568_A_C,CN:3	4
BLCA-US::ca554128-da9d-4f37-9560-ca083509e01d	16	27283431	30129912	1	2	231	1	0	0	1	0	0.57	0.41	2	0	0	NA	NA	NA	15	6	6	67.11	66.76	28.6	0	8	10	Whitelist	BLCA-US		0.68	0.66	0	0	0.64	0	No	BLCA-US	ca554128-da9d-4f37-9560-ca083509e01d	BLCA	0.79	3.15	Bladder-TCC	NA	4	0.01	nonsynonymous_SNV,17_7577568_A_C,CN:3	4
BLCA-US::ca554128-da9d-4f37-9560-ca083509e01d	17	72127607	77033223	3	4	231	0	0	2	1	1	0.3	0.06	9	0	0	9	0	5	15	5	5	67.11	95.57	0	0	8	3	Whitelist	BLCA-US		0.68	0.2	0	0	0.59	0	No	BLCA-US	ca554128-da9d-4f37-9560-ca083509e01d	BLCA	0.79	3.15	Bladder-TCC	NA	7	0.02	nonsynonymous_SNV,17_7577568_A_C,CN:3	4
BLCA-US::ca554128-da9d-4f37-9560-ca083509e01d	18	NA	NA	0	0	231	0	0	0	0	0	NA	0.3	NA	NA	NA	NA	NA	NA	9	5	5	0	0	0	0	0	0	Whitelist	BLCA-US		NA	0.55	NA	NA	NA	0	No	BLCA-US	ca554128-da9d-4f37-9560-ca083509e01d	BLCA	0.79	3.15	Bladder-TCC	NA	0	0	nonsynonymous_SNV,17_7577568_A_C,CN:3	4
BLCA-US::ca554128-da9d-4f37-9560-ca083509e01d	19	NA	NA	0	0	231	0	0	0	0	0	NA	0.64	NA	NA	NA	NA	NA	NA	NA	NA	NA	0	0	0	0	0	0	Whitelist	BLCA-US		NA	0.85	NA	NA	NA	0	No	BLCA-US	ca554128-da9d-4f37-9560-ca083509e01d	BLCA	0.79	3.15	Bladder-TCC	NA	0	0	nonsynonymous_SNV,17_7577568_A_C,CN:3	4
BLCA-US::ca554128-da9d-4f37-9560-ca083509e01d	20	230959	14783523	3	10	231	2	1	0	0	7	0.3	0	21	0	0	21	5	5	32	5	5	67.11	66.06	27.77	2	7	8	Whitelist	BLCA-US		0.96	0	0	0	0.59	0	No	BLCA-US	ca554128-da9d-4f37-9560-ca083509e01d	BLCA	0.79	3.15	Bladder-TCC	NA	13	0.03	nonsynonymous_SNV,17_7577568_A_C,CN:3	4
BLCA-US::ca554128-da9d-4f37-9560-ca083509e01d	21	NA	NA	0	0	231	0	0	0	0	0	NA	0.54	NA	NA	NA	NA	NA	NA	NA	NA	NA	0	0	0	0	0	0	Whitelist	BLCA-US		NA	0.77	NA	NA	NA	0	No	BLCA-US	ca554128-da9d-4f37-9560-ca083509e01d	BLCA	0.79	3.15	Bladder-TCC	NA	0	0	nonsynonymous_SNV,17_7577568_A_C,CN:3	4
BLCA-US::ca554128-da9d-4f37-9560-ca083509e01d	22	26089094	29748828	2	2	231	0	0	1	1	0	0.57	0.76	1	NA	0	NA	NA	NA	4	3	3	67.11	87.33	1.56	0	3	NA	Whitelist	BLCA-US		0.68	0.92	NA	0	0.64	0	No	BLCA-US	ca554128-da9d-4f37-9560-ca083509e01d	BLCA	0.79	3.15	Bladder-TCC	NA	4	0.01	nonsynonymous_SNV,17_7577568_A_C,CN:3	4
BLCA-US::ca554128-da9d-4f37-9560-ca083509e01d	X	NA	NA	0	0	231	0	0	0	0	0	NA	NA	NA	NA	NA	NA	NA	NA	NA	NA	NA	0	0	0	0	0	0	Whitelist	BLCA-US		NA	NA	NA	NA	NA	0	No	BLCA-US	ca554128-da9d-4f37-9560-ca083509e01d	BLCA	0.79	3.15	Bladder-TCC	NA	0	0	nonsynonymous_SNV,17_7577568_A_C,CN:3	4
BLCA-US::cb664eef-be6f-44ef-aa90-6f6da0e6440a	1	161196064	161310098	3	3	180	1	1	1	0	0	0.8	0.27	5	0	0	5	0	3	32	3	5	80.22	76.15	23.85	3	18	20	Whitelist	BLCA-US		0.87	0.51	0	0	0.84	0	No	BLCA-US	cb664eef-be6f-44ef-aa90-6f6da0e6440a	BLCA	0.51	3.57	Bladder-TCC	NA	6	0.02	nonsynonymous_SNV,17_7577108_A_C,CN:4	3
BLCA-US::cb664eef-be6f-44ef-aa90-6f6da0e6440a	2	7626198	142217441	1	3	180	1	2	0	0	0	0.3	0	6	0	0	6	3	4	6	3	3	80.22	99.7	0.21	47	3	4	Whitelist	BLCA-US		0.62	0.01	0	0	0.59	0	No	BLCA-US	cb664eef-be6f-44ef-aa90-6f6da0e6440a	BLCA	0.51	3.57	Bladder-TCC	NA	6	0.02	nonsynonymous_SNV,17_7577108_A_C,CN:4	3
BLCA-US::cb664eef-be6f-44ef-aa90-6f6da0e6440a	3	61239441	61764016	1	1	180	0	1	0	0	0	0.39	0.06	2	0	NA	NA	NA	NA	4	4	4	80.22	99.97	0	0	3	4	Whitelist	BLCA-US		0.62	0.18	0	NA	0.59	0	No	BLCA-US	cb664eef-be6f-44ef-aa90-6f6da0e6440a	BLCA	0.51	3.57	Bladder-TCC	NA	2	0.01	nonsynonymous_SNV,17_7577108_A_C,CN:4	3
BLCA-US::cb664eef-be6f-44ef-aa90-6f6da0e6440a	4	2739956	91980949	1	7	180	3	3	0	0	1	0.11	0.65	12	0	0	12	6	9	13	6	9	80.22	99.77	0.22	29	3	2	Whitelist	BLCA-US		0.62	0.86	0	0	0.48	0	No	BLCA-US	cb664eef-be6f-44ef-aa90-6f6da0e6440a	BLCA	0.51	3.57	Bladder-TCC	NA	13	0.04	nonsynonymous_SNV,17_7577108_A_C,CN:4	3
BLCA-US::cb664eef-be6f-44ef-aa90-6f6da0e6440a	5	17216381	94290686	1	7	180	0	4	0	0	3	0.01	0.44	9	0	0	9	4	6	11	5	7	80.22	25.49	71.84	15	8	2	Whitelist	BLCA-US		0.62	0.69	0	0	0.16	0	No	BLCA-US	cb664eef-be6f-44ef-aa90-6f6da0e6440a	BLCA	0.51	3.57	Bladder-TCC	NA	11	0.03	nonsynonymous_SNV,17_7577108_A_C,CN:4	3
BLCA-US::cb664eef-be6f-44ef-aa90-6f6da0e6440a	6	4117928	148735833	1	5	180	1	1	0	2	1	0.57	0.64	17	0	0	17	3	6	19	3	3	80.22	96.68	0.21	59	3	5	Whitelist	BLCA-US		0.62	0.85	0	0	0.64	0	No	BLCA-US	cb664eef-be6f-44ef-aa90-6f6da0e6440a	BLCA	0.51	3.57	Bladder-TCC	NA	9	0.02	nonsynonymous_SNV,17_7577108_A_C,CN:4	3
BLCA-US::cb664eef-be6f-44ef-aa90-6f6da0e6440a	7	52381194	54974698	8	12	180	2	3	2	1	4	0.8	0	24	0	0	24	3	3	45	4	5	80.22	97.37	0	4	60	43	Whitelist	BLCA-US		0.62	0	0	0	0.84	0	No	BLCA-US	cb664eef-be6f-44ef-aa90-6f6da0e6440a	BLCA	0.51	3.57	Bladder-TCC	NA	20	0.06	nonsynonymous_SNV,17_7577108_A_C,CN:4	3
BLCA-US::cb664eef-be6f-44ef-aa90-6f6da0e6440a	8	47026265	51150625	15	16	180	3	3	4	5	1	0.87	0	12	0	0	12	4	4	27	4	4	80.22	54.11	42.47	11	3	4	Whitelist	BLCA-US		0.95	0	0	0	0.9	0	No	BLCA-US	cb664eef-be6f-44ef-aa90-6f6da0e6440a	BLCA	0.51	3.57	Bladder-TCC	NA	31	0.09	nonsynonymous_SNV,17_7577108_A_C,CN:4	3
BLCA-US::cb664eef-be6f-44ef-aa90-6f6da0e6440a	9	9252204	75250300	1	10	180	1	3	2	0	4	0.34	0.12	20	0	0	20	3	5	22	4	5	80.22	96.89	0	13	7	5	Whitelist	BLCA-US		0.62	0.31	0	0	0.59	0	No	BLCA-US	cb664eef-be6f-44ef-aa90-6f6da0e6440a	BLCA	0.51	3.57	Bladder-TCC	NA	16	0.04	nonsynonymous_SNV,17_7577108_A_C,CN:4	3
BLCA-US::cb664eef-be6f-44ef-aa90-6f6da0e6440a	10	68614180	99409602	1	4	180	1	2	0	0	1	0.3	0.86	7	0	0	7	5	7	9	5	9	80.22	99.82	0	22	3	4	Whitelist	BLCA-US		0.62	0.99	0	0	0.59	0	No	BLCA-US	cb664eef-be6f-44ef-aa90-6f6da0e6440a	BLCA	0.51	3.57	Bladder-TCC	NA	7	0.02	nonsynonymous_SNV,17_7577108_A_C,CN:4	3
BLCA-US::cb664eef-be6f-44ef-aa90-6f6da0e6440a	11	8003554	118726380	1	4	180	1	2	0	0	1	0.3	0.59	8	0	0	8	4	4	11	5	5	80.22	99.57	0	50	4	5	Whitelist	BLCA-US		0.68	0.81	0	0	0.59	0	No	BLCA-US	cb664eef-be6f-44ef-aa90-6f6da0e6440a	BLCA	0.51	3.57	Bladder-TCC	NA	7	0.02	nonsynonymous_SNV,17_7577108_A_C,CN:4	3
BLCA-US::cb664eef-be6f-44ef-aa90-6f6da0e6440a	12	80066785	100037912	1	3	180	2	1	0	0	0	0.3	0.29	6	0	0	6	5	6	10	5	5	80.22	99.26	0.66	7	3	2	Whitelist	BLCA-US		0.62	0.53	0	0	0.59	0	No	BLCA-US	cb664eef-be6f-44ef-aa90-6f6da0e6440a	BLCA	0.51	3.57	Bladder-TCC	NA	6	0.02	nonsynonymous_SNV,17_7577108_A_C,CN:4	3
BLCA-US::cb664eef-be6f-44ef-aa90-6f6da0e6440a	13	39221609	71838490	1	3	180	2	0	1	0	0	0.3	0.84	8	0	0	8	4	5	9	4	5	80.22	87.35	12.65	3	6	8	Whitelist	BLCA-US		0.62	0.97	0	0	0.59	0	No	BLCA-US	cb664eef-be6f-44ef-aa90-6f6da0e6440a	BLCA	0.51	3.57	Bladder-TCC	NA	6	0.02	nonsynonymous_SNV,17_7577108_A_C,CN:4	3
BLCA-US::cb664eef-be6f-44ef-aa90-6f6da0e6440a	14	74425503	103186541	1	3	180	1	2	0	0	0	0.3	0.39	5	0	0	5	5	5	6	5	6	80.22	96.29	0	3	3	4	Whitelist	BLCA-US		0.62	0.63	0	0	0.59	0	No	BLCA-US	cb664eef-be6f-44ef-aa90-6f6da0e6440a	BLCA	0.51	3.57	Bladder-TCC	NA	6	0.02	nonsynonymous_SNV,17_7577108_A_C,CN:4	3
BLCA-US::cb664eef-be6f-44ef-aa90-6f6da0e6440a	15	52969581	72608156	1	4	180	0	3	1	0	0	0.11	0.82	6	0	0	6	4	6	7	5	5	80.22	99.87	0.13	0	3	4	Whitelist	BLCA-US		0.54	0.96	0	0	0.48	0	No	BLCA-US	cb664eef-be6f-44ef-aa90-6f6da0e6440a	BLCA	0.51	3.57	Bladder-TCC	NA	8	0.02	nonsynonymous_SNV,17_7577108_A_C,CN:4	3
BLCA-US::cb664eef-be6f-44ef-aa90-6f6da0e6440a	16	1981583	78451375	1	3	180	2	1	0	0	0	0.3	0.82	9	0	0	9	3	5	12	5	5	80.22	57.19	37.9	30	4	2	Whitelist	BLCA-US		0.62	0.96	0	0	0.59	0	No	BLCA-US	cb664eef-be6f-44ef-aa90-6f6da0e6440a	BLCA	0.51	3.57	Bladder-TCC	NA	6	0.02	nonsynonymous_SNV,17_7577108_A_C,CN:4	3
BLCA-US::cb664eef-be6f-44ef-aa90-6f6da0e6440a	17	75866903	76916020	1	3	180	1	0	0	1	1	0.57	0.49	5	0	0	5	3	3	6	3	3	80.22	95.57	0	2	3	4	Whitelist	BLCA-US		0.87	0.74	0	0	0.64	0	No	BLCA-US	cb664eef-be6f-44ef-aa90-6f6da0e6440a	BLCA	0.51	3.57	Bladder-TCC	NA	5	0.01	nonsynonymous_SNV,17_7577108_A_C,CN:4	3
BLCA-US::cb664eef-be6f-44ef-aa90-6f6da0e6440a	18	NA	NA	0	0	180	0	0	0	0	0	NA	0.64	NA	NA	NA	NA	NA	NA	6	3	5	0	0	0	0	0	0	Whitelist	BLCA-US		NA	0.85	NA	NA	NA	0	No	BLCA-US	cb664eef-be6f-44ef-aa90-6f6da0e6440a	BLCA	0.51	3.57	Bladder-TCC	NA	0	0	nonsynonymous_SNV,17_7577108_A_C,CN:4	3
BLCA-US::cb664eef-be6f-44ef-aa90-6f6da0e6440a	19	NA	NA	0	0	180	0	0	0	0	0	NA	0.59	NA	NA	NA	NA	NA	NA	NA	NA	NA	0	0	0	0	0	0	Whitelist	BLCA-US		NA	0.81	NA	NA	NA	0	No	BLCA-US	cb664eef-be6f-44ef-aa90-6f6da0e6440a	BLCA	0.51	3.57	Bladder-TCC	NA	0	0	nonsynonymous_SNV,17_7577108_A_C,CN:4	3
BLCA-US::cb664eef-be6f-44ef-aa90-6f6da0e6440a	20	14869732	15357858	2	2	180	2	0	0	0	0	0.11	0	5	0	0	5	3	5	18	3	4	80.22	92.58	0.42	2	2	1	Whitelist	BLCA-US		0.54	0.01	0	0	0.48	0	No	BLCA-US	cb664eef-be6f-44ef-aa90-6f6da0e6440a	BLCA	0.51	3.57	Bladder-TCC	NA	4	0.01	nonsynonymous_SNV,17_7577108_A_C,CN:4	3
BLCA-US::cb664eef-be6f-44ef-aa90-6f6da0e6440a	21	46755369	47109217	1	1	180	0	1	0	0	0	0.39	0.73	2	NA	NA	NA	NA	NA	4	4	4	80.22	77.35	0	0	3	4	Whitelist	BLCA-US		0.62	0.91	NA	NA	0.59	0	No	BLCA-US	cb664eef-be6f-44ef-aa90-6f6da0e6440a	BLCA	0.51	3.57	Bladder-TCC	NA	2	0.01	nonsynonymous_SNV,17_7577108_A_C,CN:4	3
BLCA-US::cb664eef-be6f-44ef-aa90-6f6da0e6440a	22	28455091	36861209	1	3	180	1	1	0	0	1	0.57	0.02	5	0	0	5	3	5	9	3	3	80.22	80.06	19.94	0	6	3	Whitelist	BLCA-US		0.87	0.08	0	0	0.64	0	No	BLCA-US	cb664eef-be6f-44ef-aa90-6f6da0e6440a	BLCA	0.51	3.57	Bladder-TCC	NA	5	0.01	nonsynonymous_SNV,17_7577108_A_C,CN:4	3
BLCA-US::cb664eef-be6f-44ef-aa90-6f6da0e6440a	X	6997375	127396294	1	4	180	2	1	1	0	0	0.57	0.09	10	0	0	10	4	10	11	4	4	80.22	6.93	93.07	11	2	1	Whitelist	BLCA-US		0.68	0.25	0	0	0.64	0	No	BLCA-US	cb664eef-be6f-44ef-aa90-6f6da0e6440a	BLCA	0.51	3.57	Bladder-TCC	NA	8	0.02	nonsynonymous_SNV,17_7577108_A_C,CN:4	3
BLCA-US::cce62116-3dcd-400d-ada0-9839ca02466e	1	245505713	245572414	1	1	51	0	1	0	0	0	0.39	1	2	0	NA	NA	NA	NA	4	3	3	43.53	70.97	29.03	0	3	4	Whitelist	BLCA-US		0.62	1	0	NA	0.59	0	No	BLCA-US	cce62116-3dcd-400d-ada0-9839ca02466e	BLCA	0.6	2.59	Bladder-TCC	NA	2	0.02	NA	2
BLCA-US::cce62116-3dcd-400d-ada0-9839ca02466e	2	49693883	49705189	1	1	51	1	0	0	0	0	0.39	0.8	1	0.58	NA	NA	NA	NA	5	4	4	43.53	37.2	60.07	1	4	NA	Whitelist	BLCA-US		0.62	0.95	0.58	NA	0.59	0	No	BLCA-US	cce62116-3dcd-400d-ada0-9839ca02466e	BLCA	0.6	2.59	Bladder-TCC	NA	2	0.02	NA	2
BLCA-US::cce62116-3dcd-400d-ada0-9839ca02466e	3	1952556	2020307	2	2	51	0	1	1	0	0	0.57	0.09	3	0	0	NA	NA	NA	8	4	4	43.53	52.01	47.94	0	4	5	Whitelist	BLCA-US		0.68	0.25	0	0	0.64	0	No	BLCA-US	cce62116-3dcd-400d-ada0-9839ca02466e	BLCA	0.6	2.59	Bladder-TCC	NA	4	0.04	NA	2
BLCA-US::cce62116-3dcd-400d-ada0-9839ca02466e	4	31109146	143082957	2	4	51	0	2	1	1	0	0.57	0	9	0	0	9	8	9	12	8	8	43.53	1.85	98.05	0	2	3	Whitelist	BLCA-US		0.68	0.01	0	0	0.64	0	No	BLCA-US	cce62116-3dcd-400d-ada0-9839ca02466e	BLCA	0.6	2.59	Bladder-TCC	NA	8	0.08	NA	2
BLCA-US::cce62116-3dcd-400d-ada0-9839ca02466e	5	24195502	49588796	1	2	51	1	0	0	0	1	0.39	0.77	2	NA	NA	NA	NA	NA	NA	NA	NA	43.53	99.88	0	0	3	4	Whitelist	BLCA-US		0.68	0.93	NA	NA	0.59	0	No	BLCA-US	cce62116-3dcd-400d-ada0-9839ca02466e	BLCA	0.6	2.59	Bladder-TCC	NA	3	0.03	NA	2
BLCA-US::cce62116-3dcd-400d-ada0-9839ca02466e	6	NA	NA	0	0	51	0	0	0	0	0	NA	0.77	NA	NA	NA	NA	NA	NA	4	0	0	0	0	0	0	0	0	Whitelist	BLCA-US		NA	0.93	NA	NA	NA	0	No	BLCA-US	cce62116-3dcd-400d-ada0-9839ca02466e	BLCA	0.6	2.59	Bladder-TCC	NA	0	0	NA	2
BLCA-US::cce62116-3dcd-400d-ada0-9839ca02466e	7	NA	NA	0	0	51	0	0	0	0	0	NA	NA	NA	NA	NA	NA	NA	NA	NA	NA	NA	0	0	0	0	0	0	Whitelist	BLCA-US		NA	NA	NA	NA	NA	0	No	BLCA-US	cce62116-3dcd-400d-ada0-9839ca02466e	BLCA	0.6	2.59	Bladder-TCC	NA	0	0	NA	2
BLCA-US::cce62116-3dcd-400d-ada0-9839ca02466e	8	30571985	37736332	2	2	51	0	0	1	1	0	0.57	0	2	0	0	NA	NA	NA	NA	NA	NA	43.53	74.9	25.09	0	2	4	Whitelist	BLCA-US		0.68	0	0	0	0.64	0	No	BLCA-US	cce62116-3dcd-400d-ada0-9839ca02466e	BLCA	0.6	2.59	Bladder-TCC	NA	4	0.04	NA	2
BLCA-US::cce62116-3dcd-400d-ada0-9839ca02466e	9	NA	NA	0	0	51	0	0	0	0	0	NA	NA	NA	NA	NA	NA	NA	NA	NA	NA	NA	0	0	0	0	0	0	Whitelist	BLCA-US		NA	NA	NA	NA	NA	0	No	BLCA-US	cce62116-3dcd-400d-ada0-9839ca02466e	BLCA	0.6	2.59	Bladder-TCC	NA	0	0	NA	2
BLCA-US::cce62116-3dcd-400d-ada0-9839ca02466e	10	83345714	84943401	2	2	51	0	0	1	1	0	0.57	0.08	2	0	0	NA	NA	NA	8	5	5	43.53	49.08	47.53	0	4	6	Whitelist	BLCA-US		0.68	0.24	0	0	0.64	0	No	BLCA-US	cce62116-3dcd-400d-ada0-9839ca02466e	BLCA	0.6	2.59	Bladder-TCC	NA	4	0.04	NA	2
BLCA-US::cce62116-3dcd-400d-ada0-9839ca02466e	11	NA	NA	0	0	51	0	0	0	0	0	NA	0.73	NA	NA	NA	NA	NA	NA	NA	NA	NA	0	0	0	0	0	0	Whitelist	BLCA-US		NA	0.91	NA	NA	NA	0	No	BLCA-US	cce62116-3dcd-400d-ada0-9839ca02466e	BLCA	0.6	2.59	Bladder-TCC	NA	0	0	NA	2
BLCA-US::cce62116-3dcd-400d-ada0-9839ca02466e	12	NA	NA	0	0	51	0	0	0	0	0	NA	NA	NA	NA	NA	NA	NA	NA	NA	NA	NA	0	0	0	0	0	0	Whitelist	BLCA-US		NA	NA	NA	NA	NA	0	No	BLCA-US	cce62116-3dcd-400d-ada0-9839ca02466e	BLCA	0.6	2.59	Bladder-TCC	NA	0	0	NA	2
BLCA-US::cce62116-3dcd-400d-ada0-9839ca02466e	13	NA	NA	0	0	51	0	0	0	0	0	NA	0.26	NA	NA	NA	NA	NA	NA	6	3	5	0	0	0	0	0	0	Whitelist	BLCA-US		NA	0.5	NA	NA	NA	0	No	BLCA-US	cce62116-3dcd-400d-ada0-9839ca02466e	BLCA	0.6	2.59	Bladder-TCC	NA	0	0	NA	2
BLCA-US::cce62116-3dcd-400d-ada0-9839ca02466e	14	NA	NA	0	0	51	0	0	0	0	0	NA	1	NA	NA	NA	NA	NA	NA	NA	NA	NA	0	0	0	0	0	0	Whitelist	BLCA-US		NA	1	NA	NA	NA	0	No	BLCA-US	cce62116-3dcd-400d-ada0-9839ca02466e	BLCA	0.6	2.59	Bladder-TCC	NA	0	0	NA	2
BLCA-US::cce62116-3dcd-400d-ada0-9839ca02466e	15	NA	NA	0	0	51	0	0	0	0	0	NA	0.65	NA	NA	NA	NA	NA	NA	4	4	4	0	0	0	0	0	0	Whitelist	BLCA-US		NA	0.86	NA	NA	NA	0	No	BLCA-US	cce62116-3dcd-400d-ada0-9839ca02466e	BLCA	0.6	2.59	Bladder-TCC	NA	0	0	NA	2
BLCA-US::cce62116-3dcd-400d-ada0-9839ca02466e	16	NA	NA	0	0	51	0	0	0	0	0	NA	1	NA	NA	NA	NA	NA	NA	NA	NA	NA	0	0	0	0	0	0	Whitelist	BLCA-US		NA	1	NA	NA	NA	0	No	BLCA-US	cce62116-3dcd-400d-ada0-9839ca02466e	BLCA	0.6	2.59	Bladder-TCC	NA	0	0	NA	2
BLCA-US::cce62116-3dcd-400d-ada0-9839ca02466e	17	NA	NA	0	0	51	0	0	0	0	0	NA	NA	NA	NA	NA	NA	NA	NA	NA	NA	NA	0	0	0	0	0	0	Whitelist	BLCA-US		NA	NA	NA	NA	NA	0	No	BLCA-US	cce62116-3dcd-400d-ada0-9839ca02466e	BLCA	0.6	2.59	Bladder-TCC	NA	0	0	NA	2
BLCA-US::cce62116-3dcd-400d-ada0-9839ca02466e	18	NA	NA	0	0	51	0	0	0	0	0	NA	0.4	NA	NA	NA	NA	NA	NA	NA	NA	NA	0	0	0	0	0	0	Whitelist	BLCA-US		NA	0.64	NA	NA	NA	0	No	BLCA-US	cce62116-3dcd-400d-ada0-9839ca02466e	BLCA	0.6	2.59	Bladder-TCC	NA	0	0	NA	2
BLCA-US::cce62116-3dcd-400d-ada0-9839ca02466e	19	NA	NA	0	0	51	0	0	0	0	0	NA	NA	NA	NA	NA	NA	NA	NA	NA	NA	NA	0	0	0	0	0	0	Whitelist	BLCA-US		NA	NA	NA	NA	NA	0	No	BLCA-US	cce62116-3dcd-400d-ada0-9839ca02466e	BLCA	0.6	2.59	Bladder-TCC	NA	0	0	NA	2
BLCA-US::cce62116-3dcd-400d-ada0-9839ca02466e	20	NA	NA	0	0	51	0	0	0	0	0	NA	NA	NA	NA	NA	NA	NA	NA	NA	NA	NA	0	0	0	0	0	0	Whitelist	BLCA-US		NA	NA	NA	NA	NA	0	No	BLCA-US	cce62116-3dcd-400d-ada0-9839ca02466e	BLCA	0.6	2.59	Bladder-TCC	NA	0	0	NA	2
BLCA-US::cce62116-3dcd-400d-ada0-9839ca02466e	21	NA	NA	0	0	51	0	0	0	0	0	NA	NA	NA	NA	NA	NA	NA	NA	NA	NA	NA	0	0	0	0	0	0	Whitelist	BLCA-US		NA	NA	NA	NA	NA	0	No	BLCA-US	cce62116-3dcd-400d-ada0-9839ca02466e	BLCA	0.6	2.59	Bladder-TCC	NA	0	0	NA	2
BLCA-US::cce62116-3dcd-400d-ada0-9839ca02466e	22	NA	NA	0	0	51	0	0	0	0	0	NA	NA	NA	NA	NA	NA	NA	NA	NA	NA	NA	0	0	0	0	0	0	Whitelist	BLCA-US		NA	NA	NA	NA	NA	0	No	BLCA-US	cce62116-3dcd-400d-ada0-9839ca02466e	BLCA	0.6	2.59	Bladder-TCC	NA	0	0	NA	2
BLCA-US::cce62116-3dcd-400d-ada0-9839ca02466e	X	93768654	93802906	1	1	51	1	0	0	0	0	0.39	1	1	NA	NA	NA	NA	NA	NA	NA	NA	43.53	42.26	57.51	0	1	NA	Whitelist	BLCA-US		0.62	1	NA	NA	0.59	0	No	BLCA-US	cce62116-3dcd-400d-ada0-9839ca02466e	BLCA	0.6	2.59	Bladder-TCC	NA	2	0.02	NA	2
BLCA-US::cede5274-279d-4021-8aca-5ecc4bf94d66	1	160941143	161194697	3	3	206	0	2	0	1	0	0.3	0	3	0	0	NA	NA	NA	39	4	4	87.01	97.03	0	3	18	19	Whitelist	BLCA-US		0.62	0	0	0	0.59	0	No	BLCA-US	cede5274-279d-4021-8aca-5ecc4bf94d66	BLCA	0.82	4.54	Bladder-TCC	NA	6	0.01	NA	23
BLCA-US::cede5274-279d-4021-8aca-5ecc4bf94d66	2	18845429	198389807	1	7	206	5	2	0	0	0	0.02	0.13	11	0	0	11	4	6	14	4	6	87.01	99.89	0	30	5	4	Whitelist	BLCA-US		0.41	0.32	0	0	0.33	0	No	BLCA-US	cede5274-279d-4021-8aca-5ecc4bf94d66	BLCA	0.82	4.54	Bladder-TCC	NA	14	0.03	NA	23
BLCA-US::cede5274-279d-4021-8aca-5ecc4bf94d66	3	115762685	116645108	2	2	206	1	1	0	0	0	0.57	0.05	3	0	0	NA	NA	NA	33	4	7	87.01	96.63	0.22	0	1	3	Whitelist	BLCA-US		0.68	0.17	0	0	0.64	0	No	BLCA-US	cede5274-279d-4021-8aca-5ecc4bf94d66	BLCA	0.82	4.54	Bladder-TCC	NA	4	0.01	NA	23
BLCA-US::cede5274-279d-4021-8aca-5ecc4bf94d66	4	135460473	140496477	3	3	206	0	1	1	1	0	0.8	0.09	6	0	0	6	3	6	29	8	15	87.01	98.43	1.47	2	3	2	Whitelist	BLCA-US		0.87	0.25	0	0	0.84	0	No	BLCA-US	cede5274-279d-4021-8aca-5ecc4bf94d66	BLCA	0.82	4.54	Bladder-TCC	NA	6	0.01	NA	23
BLCA-US::cede5274-279d-4021-8aca-5ecc4bf94d66	5	1029944	167352084	1	7	206	4	2	0	0	1	0.06	0.67	11	0	0	11	3	4	12	3	4	87.01	97.33	0	30	3	6	Whitelist	BLCA-US		0.62	0.87	0	0	0.48	0	No	BLCA-US	cede5274-279d-4021-8aca-5ecc4bf94d66	BLCA	0.82	4.54	Bladder-TCC	NA	13	0.03	NA	23
BLCA-US::cede5274-279d-4021-8aca-5ecc4bf94d66	6	8005862	161948529	1	7	206	3	1	0	1	2	0.28	0.24	11	0	0	11	3	11	12	4	4	87.01	83.73	16.13	8	3	4	Whitelist	BLCA-US		0.77	0.48	0	0	0.59	0	No	BLCA-US	cede5274-279d-4021-8aca-5ecc4bf94d66	BLCA	0.82	4.54	Bladder-TCC	NA	12	0.03	NA	23
BLCA-US::cede5274-279d-4021-8aca-5ecc4bf94d66	7	2992157	105405952	1	4	206	4	0	0	0	0	0.01	1	10	0	0	10	5	6	11	5	7	87.01	99.78	0	21	5	3	Whitelist	BLCA-US		0.21	1	0	0	0.16	0	No	BLCA-US	cede5274-279d-4021-8aca-5ecc4bf94d66	BLCA	0.82	4.54	Bladder-TCC	NA	8	0.02	NA	23
BLCA-US::cede5274-279d-4021-8aca-5ecc4bf94d66	8	86012517	121235666	2	2	206	1	1	0	0	0	0.57	0.63	2	0	0	NA	NA	NA	14	5	8	87.01	69.97	26.6	11	7	8	Whitelist	BLCA-US		0.68	0.84	0	0	0.64	0	No	BLCA-US	cede5274-279d-4021-8aca-5ecc4bf94d66	BLCA	0.82	4.54	Bladder-TCC	NA	4	0.01	NA	23
BLCA-US::cede5274-279d-4021-8aca-5ecc4bf94d66	9	9708538	102910852	1	3	206	2	1	0	0	0	0.3	0.07	8	0.03	0	8	0	3	8	0	3	87.01	94.78	2.14	6	3	4	Whitelist	BLCA-US		0.62	0.21	0.03	0	0.59	0	No	BLCA-US	cede5274-279d-4021-8aca-5ecc4bf94d66	BLCA	0.82	4.54	Bladder-TCC	NA	6	0.01	NA	23
BLCA-US::cede5274-279d-4021-8aca-5ecc4bf94d66	10	101985	34651034	1	3	206	2	0	0	1	0	0.3	0.03	7	0	0	7	3	5	8	3	5	87.01	96.57	0.12	3	3	1	Whitelist	BLCA-US		0.62	0.11	0.01	0	0.59	0	No	BLCA-US	cede5274-279d-4021-8aca-5ecc4bf94d66	BLCA	0.82	4.54	Bladder-TCC	NA	6	0.01	NA	23
BLCA-US::cede5274-279d-4021-8aca-5ecc4bf94d66	11	106961134	130677658	1	2	206	2	0	0	0	0	0.11	0.41	4	0	0	4	4	4	10	5	5	87.01	90.87	4.56	0	2	4	Whitelist	BLCA-US		0.54	0.65	0	0	0.48	0	No	BLCA-US	cede5274-279d-4021-8aca-5ecc4bf94d66	BLCA	0.82	4.54	Bladder-TCC	NA	4	0.01	NA	23
BLCA-US::cede5274-279d-4021-8aca-5ecc4bf94d66	12	58900850	74752411	1	8	206	0	1	2	1	4	0.57	0.01	15	0	0	15	3	4	22	3	4	87.01	99.92	0	11	5	15	Whitelist	BLCA-US		0.87	0.05	0	0	0.64	0	No	BLCA-US	cede5274-279d-4021-8aca-5ecc4bf94d66	BLCA	0.82	4.54	Bladder-TCC	NA	12	0.03	NA	23
BLCA-US::cede5274-279d-4021-8aca-5ecc4bf94d66	13	33388908	83298805	1	4	206	1	3	0	0	0	0.11	0.7	3	0	0	NA	NA	NA	5	3	3	87.01	97.13	0	12	5	6	Whitelist	BLCA-US		0.54	0.9	0	0	0.48	0	No	BLCA-US	cede5274-279d-4021-8aca-5ecc4bf94d66	BLCA	0.82	4.54	Bladder-TCC	NA	8	0.02	NA	23
BLCA-US::cede5274-279d-4021-8aca-5ecc4bf94d66	14	22158401	35097212	2	4	206	1	0	1	0	2	0.57	0.31	6	0	0	6	3	4	14	4	4	87.01	96.29	0	0	4	6	Whitelist	BLCA-US		0.68	0.56	0	0	0.64	0	No	BLCA-US	cede5274-279d-4021-8aca-5ecc4bf94d66	BLCA	0.82	4.54	Bladder-TCC	NA	6	0.01	NA	23
BLCA-US::cede5274-279d-4021-8aca-5ecc4bf94d66	15	25977481	66243156	1	3	206	2	0	0	0	1	0.11	1	8	0	0	8	4	8	9	5	5	87.01	95.97	3.93	2	3	2	Whitelist	BLCA-US		0.62	1	0	0	0.48	0	No	BLCA-US	cede5274-279d-4021-8aca-5ecc4bf94d66	BLCA	0.82	4.54	Bladder-TCC	NA	5	0.01	NA	23
BLCA-US::cede5274-279d-4021-8aca-5ecc4bf94d66	16	2946199	78961566	1	8	206	2	4	0	0	2	0.06	0.08	17	0	0	17	8	8	19	8	11	87.01	94.26	1.04	13	6	7	Whitelist	BLCA-US		0.62	0.22	0	0	0.48	0	No	BLCA-US	cede5274-279d-4021-8aca-5ecc4bf94d66	BLCA	0.82	4.54	Bladder-TCC	NA	14	0.03	NA	23
BLCA-US::cede5274-279d-4021-8aca-5ecc4bf94d66	17	72881106	73064849	2	2	206	0	0	1	1	0	0.57	0.01	5	0	0	5	3	4	18	3	4	87.01	95.13	0	0	7	4	Whitelist	BLCA-US		0.68	0.06	0	0	0.64	0	No	BLCA-US	cede5274-279d-4021-8aca-5ecc4bf94d66	BLCA	0.82	4.54	Bladder-TCC	NA	4	0.01	NA	23
BLCA-US::cede5274-279d-4021-8aca-5ecc4bf94d66	18	NA	NA	0	0	206	0	0	0	0	0	NA	0.05	NA	NA	NA	NA	NA	NA	NA	NA	NA	0	0	0	0	0	0	Whitelist	BLCA-US		NA	0.16	NA	NA	NA	0	No	BLCA-US	cede5274-279d-4021-8aca-5ecc4bf94d66	BLCA	0.82	4.54	Bladder-TCC	NA	0	0	NA	23
BLCA-US::cede5274-279d-4021-8aca-5ecc4bf94d66	19	58905419	59017664	1	1	206	1	0	0	0	0	0.39	0.8	2	NA	NA	NA	NA	NA	5	3	4	87.01	92.59	0	1	6	7	Whitelist	BLCA-US		0.62	0.95	NA	NA	0.59	0	No	BLCA-US	cede5274-279d-4021-8aca-5ecc4bf94d66	BLCA	0.82	4.54	Bladder-TCC	NA	2	0	NA	23
BLCA-US::cede5274-279d-4021-8aca-5ecc4bf94d66	20	2666053	9200558	2	2	206	0	0	1	1	0	0.57	1	5	0.44	0	5	3	3	7	4	4	87.01	99.01	0	5	7	8	Whitelist	BLCA-US		0.68	1	0.44	0	0.64	0	No	BLCA-US	cede5274-279d-4021-8aca-5ecc4bf94d66	BLCA	0.82	4.54	Bladder-TCC	NA	4	0.01	NA	23
BLCA-US::cede5274-279d-4021-8aca-5ecc4bf94d66	21	NA	NA	0	0	206	0	0	0	0	0	NA	0.74	NA	NA	NA	NA	NA	NA	4	3	4	0	0	0	0	0	0	Whitelist	BLCA-US		NA	0.91	NA	NA	NA	0	No	BLCA-US	cede5274-279d-4021-8aca-5ecc4bf94d66	BLCA	0.82	4.54	Bladder-TCC	NA	0	0	NA	23
BLCA-US::cede5274-279d-4021-8aca-5ecc4bf94d66	22	30183886	30213653	1	1	206	1	0	0	0	0	0.39	0.53	2	NA	NA	NA	NA	NA	NA	NA	NA	87.01	100	0	0	3	4	Whitelist	BLCA-US		0.62	0.76	NA	NA	0.59	0	No	BLCA-US	cede5274-279d-4021-8aca-5ecc4bf94d66	BLCA	0.82	4.54	Bladder-TCC	NA	2	0	NA	23
BLCA-US::cede5274-279d-4021-8aca-5ecc4bf94d66	X	4963240	154964962	1	5	206	4	0	0	0	1	0.01	1	5	0	0	5	4	5	6	5	5	87.01	2.47	97.45	15	1	2	Whitelist	BLCA-US		0.45	1	0	0	0.16	0	No	BLCA-US	cede5274-279d-4021-8aca-5ecc4bf94d66	BLCA	0.82	4.54	Bladder-TCC	NA	9	0.02	NA	23
BLCA-US::f48937ed-e294-41f0-8872-7010391167a9	1	NA	NA	0	0	78	0	0	0	0	0	NA	NA	NA	NA	NA	NA	NA	NA	NA	NA	NA	0	0	0	0	0	0	Whitelist	BLCA-US		NA	NA	NA	NA	NA	1	No	BLCA-US	f48937ed-e294-41f0-8872-7010391167a9	BLCA	0.92	2.07	Bladder-TCC	NA	0	0	NA	3
BLCA-US::f48937ed-e294-41f0-8872-7010391167a9	2	82560680	181154512	4	9	78	2	1	1	0	5	0.57	0	9	0	0	9	9	9	13	13	13	17.88	12.83	87.08	0	1	2	Whitelist	BLCA-US		0.97	0	0	0	0.64	1	High confidence	BLCA-US	f48937ed-e294-41f0-8872-7010391167a9	BLCA	0.92	2.07	Bladder-TCC	Canonical without polyploidization	13	0.08	NA	3
BLCA-US::f48937ed-e294-41f0-8872-7010391167a9	3	117170712	176580869	1	2	78	1	1	0	0	0	0.57	0.37	4	0	0	4	3	4	5	3	3	17.88	0.29	99.68	5	2	1	Whitelist	BLCA-US		0.68	0.63	0	0	0.64	1	No	BLCA-US	f48937ed-e294-41f0-8872-7010391167a9	BLCA	0.92	2.07	Bladder-TCC	NA	4	0.03	NA	3
BLCA-US::f48937ed-e294-41f0-8872-7010391167a9	4	1636568	134126383	4	8	78	0	1	2	1	4	0.57	0	15	0	0	15	6	10	20	6	6	17.88	1.12	98.53	9	2	3	Whitelist	BLCA-US		0.62	0	0	0	0.64	1	No	BLCA-US	f48937ed-e294-41f0-8872-7010391167a9	BLCA	0.92	2.07	Bladder-TCC	NA	12	0.08	NA	3
BLCA-US::f48937ed-e294-41f0-8872-7010391167a9	5	141615240	173816282	5	5	78	2	1	1	1	0	0.9	0.34	12	0	0	12	12	12	17	13	17	17.88	84.16	15.68	1	2	3	Whitelist	BLCA-US		0.93	0.59	0	0	0.92	1	No	BLCA-US	f48937ed-e294-41f0-8872-7010391167a9	BLCA	0.92	2.07	Bladder-TCC	NA	10	0.06	NA	3
BLCA-US::f48937ed-e294-41f0-8872-7010391167a9	6	NA	NA	0	0	78	0	0	0	0	0	NA	NA	NA	NA	NA	NA	NA	NA	NA	NA	NA	0	0	0	0	0	0	Whitelist	BLCA-US		NA	NA	NA	NA	NA	1	No	BLCA-US	f48937ed-e294-41f0-8872-7010391167a9	BLCA	0.92	2.07	Bladder-TCC	NA	0	0	NA	3
BLCA-US::f48937ed-e294-41f0-8872-7010391167a9	7	40025057	40182293	2	2	78	0	0	1	1	0	0.57	0.61	4	0	0	4	4	4	11	11	11	17.88	1.62	98.15	0	1	2	Whitelist	BLCA-US		0.68	0.83	0	0	0.64	1	No	BLCA-US	f48937ed-e294-41f0-8872-7010391167a9	BLCA	0.92	2.07	Bladder-TCC	NA	4	0.03	NA	3
BLCA-US::f48937ed-e294-41f0-8872-7010391167a9	8	23770126	24836464	1	3	78	0	1	0	0	2	0.39	0.8	4	NA	0	4	4	4	5	5	5	17.88	0.72	99.27	0	2	3	Whitelist	BLCA-US	2	0.87	0.95	NA	0	0.59	1	Linked to high confidence	BLCA-US	f48937ed-e294-41f0-8872-7010391167a9	BLCA	0.92	2.07	Bladder-TCC	Canonical without polyploidization	4	0.03	NA	3
BLCA-US::f48937ed-e294-41f0-8872-7010391167a9	9	17438342	23139692	4	8	78	2	1	1	0	4	0.57	0	20	0	0	20	4	4	23	6	6	17.88	53.36	46.5	4	2	1	Whitelist	BLCA-US	4	0.87	0	0	0	0.64	1	No	BLCA-US	f48937ed-e294-41f0-8872-7010391167a9	BLCA	0.92	2.07	Bladder-TCC	NA	12	0.08	NA	3
BLCA-US::f48937ed-e294-41f0-8872-7010391167a9	10	NA	NA	0	0	78	0	0	0	0	0	NA	0.03	NA	0	NA	NA	NA	NA	NA	NA	NA	0	0	0	0	0	0	Whitelist	BLCA-US		NA	0.1	0	NA	NA	1	No	BLCA-US	f48937ed-e294-41f0-8872-7010391167a9	BLCA	0.92	2.07	Bladder-TCC	NA	0	0	NA	3
BLCA-US::f48937ed-e294-41f0-8872-7010391167a9	11	NA	NA	0	0	78	0	0	0	0	0	NA	NA	NA	NA	NA	NA	NA	NA	NA	NA	NA	0	0	0	0	0	0	Whitelist	BLCA-US		NA	NA	NA	NA	NA	1	No	BLCA-US	f48937ed-e294-41f0-8872-7010391167a9	BLCA	0.92	2.07	Bladder-TCC	NA	0	0	NA	3
BLCA-US::f48937ed-e294-41f0-8872-7010391167a9	12	6577289	25406004	2	2	78	0	0	1	1	0	0.57	1	3	0.33	0	NA	NA	NA	NA	NA	NA	17.88	86.14	13.78	0	3	2	Whitelist	BLCA-US		0.68	1	0.33	0	0.64	1	No	BLCA-US	f48937ed-e294-41f0-8872-7010391167a9	BLCA	0.92	2.07	Bladder-TCC	NA	4	0.03	NA	3
BLCA-US::f48937ed-e294-41f0-8872-7010391167a9	13	NA	NA	0	0	78	0	0	0	0	0	NA	NA	NA	NA	NA	NA	NA	NA	NA	NA	NA	0	0	0	0	0	0	Whitelist	BLCA-US		NA	NA	NA	NA	NA	1	No	BLCA-US	f48937ed-e294-41f0-8872-7010391167a9	BLCA	0.92	2.07	Bladder-TCC	NA	0	0	NA	3
BLCA-US::f48937ed-e294-41f0-8872-7010391167a9	14	27761020	69340395	1	2	78	2	0	0	0	0	0.11	1	4	NA	0	4	4	4	5	5	5	17.88	1.42	97.66	3	1	2	Whitelist	BLCA-US		0.54	1	NA	0	0.48	1	No	BLCA-US	f48937ed-e294-41f0-8872-7010391167a9	BLCA	0.92	2.07	Bladder-TCC	NA	4	0.03	NA	3
BLCA-US::f48937ed-e294-41f0-8872-7010391167a9	15	26663229	26780029	1	1	78	1	0	0	0	0	0.39	0.73	2	NA	NA	NA	NA	NA	NA	NA	NA	17.88	0.11	99.79	0	1	2	Whitelist	BLCA-US		0.62	0.9	NA	NA	0.59	1	No	BLCA-US	f48937ed-e294-41f0-8872-7010391167a9	BLCA	0.92	2.07	Bladder-TCC	NA	2	0.01	NA	3
BLCA-US::f48937ed-e294-41f0-8872-7010391167a9	16	79056571	79682502	1	1	78	0	1	0	0	0	0.39	0.73	2	NA	NA	NA	NA	NA	NA	NA	NA	17.88	0.69	99.21	0	2	3	Whitelist	BLCA-US		0.62	0.9	NA	NA	0.59	1	No	BLCA-US	f48937ed-e294-41f0-8872-7010391167a9	BLCA	0.92	2.07	Bladder-TCC	NA	2	0.01	NA	3
BLCA-US::f48937ed-e294-41f0-8872-7010391167a9	17	NA	NA	0	0	78	0	0	0	0	0	NA	NA	NA	NA	NA	NA	NA	NA	NA	NA	NA	0	0	0	0	0	0	Whitelist	BLCA-US		NA	NA	NA	NA	NA	1	No	BLCA-US	f48937ed-e294-41f0-8872-7010391167a9	BLCA	0.92	2.07	Bladder-TCC	NA	0	0	NA	3
BLCA-US::f48937ed-e294-41f0-8872-7010391167a9	18	73609926	73718149	1	1	78	1	0	0	0	0	0.39	0.73	2	NA	NA	NA	NA	NA	NA	NA	NA	17.88	0.14	99.83	0	1	2	Whitelist	BLCA-US		0.62	0.9	NA	NA	0.59	1	No	BLCA-US	f48937ed-e294-41f0-8872-7010391167a9	BLCA	0.92	2.07	Bladder-TCC	NA	2	0.01	NA	3
BLCA-US::f48937ed-e294-41f0-8872-7010391167a9	19	NA	NA	0	0	78	0	0	0	0	0	NA	1	NA	NA	NA	NA	NA	NA	NA	NA	NA	0	0	0	0	0	0	Whitelist	BLCA-US		NA	1	NA	NA	NA	1	No	BLCA-US	f48937ed-e294-41f0-8872-7010391167a9	BLCA	0.92	2.07	Bladder-TCC	NA	0	0	NA	3
BLCA-US::f48937ed-e294-41f0-8872-7010391167a9	20	45533610	45735344	1	1	78	1	0	0	0	0	0.39	1	2	NA	NA	NA	NA	NA	4	4	4	17.88	92.96	0	0	1	3	Whitelist	BLCA-US		0.62	1	NA	NA	0.59	1	No	BLCA-US	f48937ed-e294-41f0-8872-7010391167a9	BLCA	0.92	2.07	Bladder-TCC	NA	2	0.01	NA	3
BLCA-US::f48937ed-e294-41f0-8872-7010391167a9	21	NA	NA	0	0	78	0	0	0	0	0	NA	0.62	NA	NA	NA	NA	NA	NA	5	5	5	0	0	0	0	0	0	Whitelist	BLCA-US		NA	0.83	NA	NA	NA	1	No	BLCA-US	f48937ed-e294-41f0-8872-7010391167a9	BLCA	0.92	2.07	Bladder-TCC	NA	0	0	NA	3
BLCA-US::f48937ed-e294-41f0-8872-7010391167a9	22	NA	NA	0	0	78	0	0	0	0	0	NA	0.61	NA	NA	NA	NA	NA	NA	NA	NA	NA	0	0	0	0	0	0	Whitelist	BLCA-US		NA	0.82	NA	NA	NA	1	No	BLCA-US	f48937ed-e294-41f0-8872-7010391167a9	BLCA	0.92	2.07	Bladder-TCC	NA	0	0	NA	3
BLCA-US::f48937ed-e294-41f0-8872-7010391167a9	X	13069241	148269767	1	10	78	5	0	0	2	3	0.02	0.01	20	0	0	20	20	20	21	21	21	17.88	19.58	77.04	6	1	2	Whitelist	BLCA-US	4	0.62	0.03	0	0	0.33	1	No	BLCA-US	f48937ed-e294-41f0-8872-7010391167a9	BLCA	0.92	2.07	Bladder-TCC	NA	17	0.11	NA	3
BLCA-US::f8c0a69c-df53-4a0a-a30e-4424c0ce3dd5	1	2915767	9310214	1	1	18	1	0	0	0	0	0.39	1	2	NA	NA	NA	NA	NA	NA	NA	NA	9.86	2.57	97.12	0	1	2	Whitelist	BLCA-US		0.62	1	NA	NA	0.59	0	No	BLCA-US	f8c0a69c-df53-4a0a-a30e-4424c0ce3dd5	BLCA	0.9	1.88	Bladder-TCC	NA	2	0.06	NA	2
BLCA-US::f8c0a69c-df53-4a0a-a30e-4424c0ce3dd5	2	213900563	237654143	1	4	18	3	1	0	0	0	0.11	0.06	7	0	0	7	4	7	7	4	4	9.86	2.63	97.27	0	1	2	Whitelist	BLCA-US		0.54	0.18	0	0	0.48	0	No	BLCA-US	f8c0a69c-df53-4a0a-a30e-4424c0ce3dd5	BLCA	0.9	1.88	Bladder-TCC	NA	8	0.22	NA	2
BLCA-US::f8c0a69c-df53-4a0a-a30e-4424c0ce3dd5	3	21610154	71233233	1	2	18	2	0	0	0	0	0.11	0.13	1	0.02	0	NA	NA	NA	NA	NA	NA	9.86	0	99.83	1	2	NA	Whitelist	BLCA-US		0.54	0.32	0.02	0	0.48	0	No	BLCA-US	f8c0a69c-df53-4a0a-a30e-4424c0ce3dd5	BLCA	0.9	1.88	Bladder-TCC	NA	4	0.11	NA	2
BLCA-US::f8c0a69c-df53-4a0a-a30e-4424c0ce3dd5	4	172490554	172725234	2	2	18	1	1	0	0	0	0.57	0.12	1	NA	0	NA	NA	NA	NA	NA	NA	9.86	0	99.89	0	2	NA	Whitelist	BLCA-US		0.68	0.3	NA	0	0.64	0	No	BLCA-US	f8c0a69c-df53-4a0a-a30e-4424c0ce3dd5	BLCA	0.9	1.88	Bladder-TCC	NA	4	0.11	NA	2
BLCA-US::f8c0a69c-df53-4a0a-a30e-4424c0ce3dd5	5	NA	NA	0	0	18	0	0	0	0	0	NA	NA	NA	NA	NA	NA	NA	NA	NA	NA	NA	0	0	0	0	0	0	Whitelist	BLCA-US		NA	NA	NA	NA	NA	0	No	BLCA-US	f8c0a69c-df53-4a0a-a30e-4424c0ce3dd5	BLCA	0.9	1.88	Bladder-TCC	NA	0	0	NA	2
BLCA-US::f8c0a69c-df53-4a0a-a30e-4424c0ce3dd5	6	NA	NA	0	0	18	0	0	0	0	0	NA	NA	NA	NA	NA	NA	NA	NA	NA	NA	NA	0	0	0	0	0	0	Whitelist	BLCA-US		NA	NA	NA	NA	NA	0	No	BLCA-US	f8c0a69c-df53-4a0a-a30e-4424c0ce3dd5	BLCA	0.9	1.88	Bladder-TCC	NA	0	0	NA	2
BLCA-US::f8c0a69c-df53-4a0a-a30e-4424c0ce3dd5	7	21551755	21620826	1	1	18	1	0	0	0	0	0.39	1	2	NA	NA	NA	NA	NA	NA	NA	NA	9.86	0.04	99.93	3	1	2	Whitelist	BLCA-US		0.62	1	NA	NA	0.59	0	No	BLCA-US	f8c0a69c-df53-4a0a-a30e-4424c0ce3dd5	BLCA	0.9	1.88	Bladder-TCC	NA	2	0.06	NA	2
BLCA-US::f8c0a69c-df53-4a0a-a30e-4424c0ce3dd5	8	NA	NA	0	0	18	0	0	0	0	0	NA	0.61	NA	NA	NA	NA	NA	NA	NA	NA	NA	0	0	0	0	0	0	Whitelist	BLCA-US		NA	0.82	NA	NA	NA	0	No	BLCA-US	f8c0a69c-df53-4a0a-a30e-4424c0ce3dd5	BLCA	0.9	1.88	Bladder-TCC	NA	0	0	NA	2
BLCA-US::f8c0a69c-df53-4a0a-a30e-4424c0ce3dd5	9	21084029	22086554	1	2	18	2	0	0	0	0	0.11	0.16	3	NA	0	NA	NA	NA	NA	NA	NA	9.86	99.88	0	0	1	0	Whitelist	BLCA-US		0.54	0.36	NA	0	0.48	0	No	BLCA-US	f8c0a69c-df53-4a0a-a30e-4424c0ce3dd5	BLCA	0.9	1.88	Bladder-TCC	NA	4	0.11	NA	2
BLCA-US::f8c0a69c-df53-4a0a-a30e-4424c0ce3dd5	10	NA	NA	0	0	18	0	0	0	0	0	NA	NA	NA	NA	NA	NA	NA	NA	NA	NA	NA	0	0	0	0	0	0	Whitelist	BLCA-US		NA	NA	NA	NA	NA	0	No	BLCA-US	f8c0a69c-df53-4a0a-a30e-4424c0ce3dd5	BLCA	0.9	1.88	Bladder-TCC	NA	0	0	NA	2
BLCA-US::f8c0a69c-df53-4a0a-a30e-4424c0ce3dd5	11	NA	NA	0	0	18	0	0	0	0	0	NA	NA	NA	NA	NA	NA	NA	NA	NA	NA	NA	0	0	0	0	0	0	Whitelist	BLCA-US		NA	NA	NA	NA	NA	0	No	BLCA-US	f8c0a69c-df53-4a0a-a30e-4424c0ce3dd5	BLCA	0.9	1.88	Bladder-TCC	NA	0	0	NA	2
BLCA-US::f8c0a69c-df53-4a0a-a30e-4424c0ce3dd5	12	NA	NA	0	0	18	0	0	0	0	0	NA	NA	NA	NA	NA	NA	NA	NA	NA	NA	NA	0	0	0	0	0	0	Whitelist	BLCA-US		NA	NA	NA	NA	NA	0	No	BLCA-US	f8c0a69c-df53-4a0a-a30e-4424c0ce3dd5	BLCA	0.9	1.88	Bladder-TCC	NA	0	0	NA	2
BLCA-US::f8c0a69c-df53-4a0a-a30e-4424c0ce3dd5	13	69732647	71025754	1	1	18	1	0	0	0	0	0.39	0.47	1	NA	NA	NA	NA	NA	NA	NA	NA	9.86	0	99.85	0	2	NA	Whitelist	BLCA-US		0.62	0.71	NA	NA	0.59	0	No	BLCA-US	f8c0a69c-df53-4a0a-a30e-4424c0ce3dd5	BLCA	0.9	1.88	Bladder-TCC	NA	2	0.06	NA	2
BLCA-US::f8c0a69c-df53-4a0a-a30e-4424c0ce3dd5	14	NA	NA	0	0	18	0	0	0	0	0	NA	NA	NA	NA	NA	NA	NA	NA	NA	NA	NA	0	0	0	0	0	0	Whitelist	BLCA-US		NA	NA	NA	NA	NA	0	No	BLCA-US	f8c0a69c-df53-4a0a-a30e-4424c0ce3dd5	BLCA	0.9	1.88	Bladder-TCC	NA	0	0	NA	2
BLCA-US::f8c0a69c-df53-4a0a-a30e-4424c0ce3dd5	15	NA	NA	0	0	18	0	0	0	0	0	NA	NA	NA	NA	NA	NA	NA	NA	NA	NA	NA	0	0	0	0	0	0	Whitelist	BLCA-US		NA	NA	NA	NA	NA	0	No	BLCA-US	f8c0a69c-df53-4a0a-a30e-4424c0ce3dd5	BLCA	0.9	1.88	Bladder-TCC	NA	0	0	NA	2
BLCA-US::f8c0a69c-df53-4a0a-a30e-4424c0ce3dd5	16	79013314	79159099	1	1	18	1	0	0	0	0	0.39	0.39	1	NA	NA	NA	NA	NA	NA	NA	NA	9.86	0	99.91	0	2	NA	Whitelist	BLCA-US		0.62	0.63	NA	NA	0.59	0	No	BLCA-US	f8c0a69c-df53-4a0a-a30e-4424c0ce3dd5	BLCA	0.9	1.88	Bladder-TCC	NA	2	0.06	NA	2
BLCA-US::f8c0a69c-df53-4a0a-a30e-4424c0ce3dd5	17	NA	NA	0	0	18	0	0	0	0	0	NA	NA	NA	NA	NA	NA	NA	NA	NA	NA	NA	0	0	0	0	0	0	Whitelist	BLCA-US		NA	NA	NA	NA	NA	0	No	BLCA-US	f8c0a69c-df53-4a0a-a30e-4424c0ce3dd5	BLCA	0.9	1.88	Bladder-TCC	NA	0	0	NA	2
BLCA-US::f8c0a69c-df53-4a0a-a30e-4424c0ce3dd5	18	NA	NA	0	0	18	0	0	0	0	0	NA	NA	NA	NA	NA	NA	NA	NA	NA	NA	NA	0	0	0	0	0	0	Whitelist	BLCA-US		NA	NA	NA	NA	NA	0	No	BLCA-US	f8c0a69c-df53-4a0a-a30e-4424c0ce3dd5	BLCA	0.9	1.88	Bladder-TCC	NA	0	0	NA	2
BLCA-US::f8c0a69c-df53-4a0a-a30e-4424c0ce3dd5	19	NA	NA	0	0	18	0	0	0	0	0	NA	NA	NA	NA	NA	NA	NA	NA	NA	NA	NA	0	0	0	0	0	0	Whitelist	BLCA-US		NA	NA	NA	NA	NA	0	No	BLCA-US	f8c0a69c-df53-4a0a-a30e-4424c0ce3dd5	BLCA	0.9	1.88	Bladder-TCC	NA	0	0	NA	2
BLCA-US::f8c0a69c-df53-4a0a-a30e-4424c0ce3dd5	20	4242548	5312678	1	1	18	1	0	0	0	0	0.39	0.32	1	NA	NA	NA	NA	NA	NA	NA	NA	9.86	0	99.9	0	2	NA	Whitelist	BLCA-US		0.62	0.58	NA	NA	0.59	0	No	BLCA-US	f8c0a69c-df53-4a0a-a30e-4424c0ce3dd5	BLCA	0.9	1.88	Bladder-TCC	NA	2	0.06	NA	2
BLCA-US::f8c0a69c-df53-4a0a-a30e-4424c0ce3dd5	21	NA	NA	0	0	18	0	0	0	0	0	NA	NA	NA	NA	NA	NA	NA	NA	NA	NA	NA	0	0	0	0	0	0	Whitelist	BLCA-US		NA	NA	NA	NA	NA	0	No	BLCA-US	f8c0a69c-df53-4a0a-a30e-4424c0ce3dd5	BLCA	0.9	1.88	Bladder-TCC	NA	0	0	NA	2
BLCA-US::f8c0a69c-df53-4a0a-a30e-4424c0ce3dd5	22	NA	NA	0	0	18	0	0	0	0	0	NA	NA	NA	NA	NA	NA	NA	NA	NA	NA	NA	0	0	0	0	0	0	Whitelist	BLCA-US		NA	NA	NA	NA	NA	0	No	BLCA-US	f8c0a69c-df53-4a0a-a30e-4424c0ce3dd5	BLCA	0.9	1.88	Bladder-TCC	NA	0	0	NA	2
BLCA-US::f8c0a69c-df53-4a0a-a30e-4424c0ce3dd5	X	NA	NA	0	0	18	0	0	0	0	0	NA	NA	NA	NA	NA	NA	NA	NA	NA	NA	NA	0	0	0	0	0	0	Whitelist	BLCA-US		NA	NA	NA	NA	NA	0	No	BLCA-US	f8c0a69c-df53-4a0a-a30e-4424c0ce3dd5	BLCA	0.9	1.88	Bladder-TCC	NA	0	0	NA	2
BOCA-UK::CGP_donor_1397077	1	157979859	158091015	2	4	379	2	0	0	0	2	0.11	0	4	0	0	4	3	4	12	6	6	48.78	11.26	85.42	0	2	0	Whitelist	BOCA-UK		0.54	0	0	0	0.48	1	No	BOCA-UK	CGP_donor_1397077	BOCA	0.47	2.53	Bone-Osteosarc	NA	6	0.01	nonsynonymous_SNV;nonsynonymous_SNV,17_7574018_A_G;17_7577120_A_C,CN:3	2
BOCA-UK::CGP_donor_1397077	2	146071549	225356996	2	4	379	1	1	0	0	2	0.57	0	3	0	0	NA	NA	NA	14	6	6	48.78	86.6	10.45	0	3	2	Whitelist	BOCA-UK		0.62	0.01	0	0	0.64	1	No	BOCA-UK	CGP_donor_1397077	BOCA	0.47	2.53	Bone-Osteosarc	NA	6	0.01	nonsynonymous_SNV;nonsynonymous_SNV,17_7574018_A_G;17_7577120_A_C,CN:3	2
BOCA-UK::CGP_donor_1397077	3	20278133	21619558	2	2	379	0	0	1	1	0	0.57	0.01	3	0	0	NA	NA	NA	14	4	8	48.78	52.75	44.1	0	2	1	Whitelist	BOCA-UK		0.68	0.04	0	0	0.64	1	No	BOCA-UK	CGP_donor_1397077	BOCA	0.47	2.53	Bone-Osteosarc	NA	4	0.01	nonsynonymous_SNV;nonsynonymous_SNV,17_7574018_A_G;17_7577120_A_C,CN:3	2
BOCA-UK::CGP_donor_1397077	4	99462468	170166082	1	3	379	3	0	0	0	0	0.03	0	4	0	0	4	4	4	7	5	5	48.78	9.5	90.39	0	1	2	Whitelist	BOCA-UK		0.41	0	0	0	0.33	1	No	BOCA-UK	CGP_donor_1397077	BOCA	0.47	2.53	Bone-Osteosarc	NA	6	0.01	nonsynonymous_SNV;nonsynonymous_SNV,17_7574018_A_G;17_7577120_A_C,CN:3	2
BOCA-UK::CGP_donor_1397077	5	759551	44322947	25	90	379	8	6	6	5	65	0.86	0	88	0	0	88	5	8	99	5	10	48.78	24.39	72.94	2	3	1	Whitelist	BOCA-UK	18_6	0.94	0	0	0	0.9	1	Low confidence	BOCA-UK	CGP_donor_1397077	BOCA	0.47	2.53	Bone-Osteosarc	With other complex events	115	0.15	nonsynonymous_SNV;nonsynonymous_SNV,17_7574018_A_G;17_7577120_A_C,CN:3	2
BOCA-UK::CGP_donor_1397077	6	88458092	155828131	11	24	379	2	2	4	3	13	0.8	0	40	0	0	40	9	13	63	9	10	48.78	48.85	47.95	0	2	1	Whitelist	BOCA-UK	20_5	0.87	0	0	0	0.84	1	High confidence	BOCA-UK	CGP_donor_1397077	BOCA	0.47	2.53	Bone-Osteosarc	With other complex events	35	0.05	nonsynonymous_SNV;nonsynonymous_SNV,17_7574018_A_G;17_7577120_A_C,CN:3	2
BOCA-UK::CGP_donor_1397077	7	589489	154724928	1	11	379	3	2	1	0	5	0.34	0.17	15	0	0	15	4	6	17	4	4	48.78	5.88	93.9	0	2	6	Whitelist	BOCA-UK		0.62	0.38	0	0	0.59	1	No	BOCA-UK	CGP_donor_1397077	BOCA	0.47	2.53	Bone-Osteosarc	NA	17	0.02	nonsynonymous_SNV;nonsynonymous_SNV,17_7574018_A_G;17_7577120_A_C,CN:3	2
BOCA-UK::CGP_donor_1397077	8	37886312	42839387	3	8	379	0	2	1	0	5	0.3	0	15	0	0	15	4	5	57	6	6	48.78	89.81	6.77	4	2	14	Whitelist	BOCA-UK	20	0.62	0	0	0	0.59	1	No	BOCA-UK	CGP_donor_1397077	BOCA	0.47	2.53	Bone-Osteosarc	NA	11	0.01	nonsynonymous_SNV;nonsynonymous_SNV,17_7574018_A_G;17_7577120_A_C,CN:3	2
BOCA-UK::CGP_donor_1397077	9	16545005	92255036	1	4	379	3	1	0	0	0	0.11	0.08	12	0	0	12	4	7	18	4	7	48.78	81.84	15.06	0	2	3	Whitelist	BOCA-UK		0.54	0.23	0	0	0.48	1	No	BOCA-UK	CGP_donor_1397077	BOCA	0.47	2.53	Bone-Osteosarc	NA	8	0.01	nonsynonymous_SNV;nonsynonymous_SNV,17_7574018_A_G;17_7577120_A_C,CN:3	2
BOCA-UK::CGP_donor_1397077	10	8034971	49715400	1	3	379	2	0	1	0	0	0.3	0	4	0	0	4	4	4	7	5	5	48.78	99.93	0	0	3	4	Whitelist	BOCA-UK		0.62	0.02	0	0	0.59	1	No	BOCA-UK	CGP_donor_1397077	BOCA	0.47	2.53	Bone-Osteosarc	NA	6	0.01	nonsynonymous_SNV;nonsynonymous_SNV,17_7574018_A_G;17_7577120_A_C,CN:3	2
BOCA-UK::CGP_donor_1397077	11	63435868	63599480	1	1	379	1	0	0	0	0	0.39	0	1	0	NA	NA	NA	NA	NA	NA	NA	48.78	29.66	69.91	0	2	NA	Whitelist	BOCA-UK		0.62	0	0	NA	0.59	1	No	BOCA-UK	CGP_donor_1397077	BOCA	0.47	2.53	Bone-Osteosarc	NA	2	0	nonsynonymous_SNV;nonsynonymous_SNV,17_7574018_A_G;17_7577120_A_C,CN:3	2
BOCA-UK::CGP_donor_1397077	12	11935439	96748674	1	10	379	2	1	0	0	7	0.3	0.33	5	0	0	5	3	3	6	3	4	48.78	24.81	71.45	1	2	1	Whitelist	BOCA-UK	18	0.62	0.58	0	0	0.59	1	Linked to low confidence	BOCA-UK	CGP_donor_1397077	BOCA	0.47	2.53	Bone-Osteosarc	Canonical without polyploidization	13	0.02	nonsynonymous_SNV;nonsynonymous_SNV,17_7574018_A_G;17_7577120_A_C,CN:3	2
BOCA-UK::CGP_donor_1397077	13	31559207	77663175	2	3	379	0	0	1	1	1	0.57	0.01	3	0	0	NA	NA	NA	5	4	5	48.78	72.15	27.85	0	1	2	Whitelist	BOCA-UK		0.62	0.03	0	0	0.64	1	No	BOCA-UK	CGP_donor_1397077	BOCA	0.47	2.53	Bone-Osteosarc	NA	5	0.01	nonsynonymous_SNV;nonsynonymous_SNV,17_7574018_A_G;17_7577120_A_C,CN:3	2
BOCA-UK::CGP_donor_1397077	14	61793556	93747679	1	6	379	3	1	0	0	2	0.11	1	8	0	0	8	5	8	12	5	5	48.78	95.83	0.46	0	3	2	Whitelist	BOCA-UK		0.62	1	0	0	0.48	1	No	BOCA-UK	CGP_donor_1397077	BOCA	0.47	2.53	Bone-Osteosarc	NA	10	0.01	nonsynonymous_SNV;nonsynonymous_SNV,17_7574018_A_G;17_7577120_A_C,CN:3	2
BOCA-UK::CGP_donor_1397077	15	60609595	60759517	2	2	379	0	0	1	1	0	0.57	0.43	3	0	0	NA	NA	NA	14	6	6	48.78	24.84	70.28	0	2	1	Whitelist	BOCA-UK		0.68	0.68	0	0	0.64	1	No	BOCA-UK	CGP_donor_1397077	BOCA	0.47	2.53	Bone-Osteosarc	NA	4	0.01	nonsynonymous_SNV;nonsynonymous_SNV,17_7574018_A_G;17_7577120_A_C,CN:3	2
BOCA-UK::CGP_donor_1397077	16	14212374	89534691	1	7	379	4	2	0	0	1	0.06	0.63	8	0	0	8	7	8	9	7	7	48.78	63.23	35.77	0	2	3	Whitelist	BOCA-UK		0.54	0.84	0	0	0.48	1	No	BOCA-UK	CGP_donor_1397077	BOCA	0.47	2.53	Bone-Osteosarc	NA	13	0.02	nonsynonymous_SNV;nonsynonymous_SNV,17_7574018_A_G;17_7577120_A_C,CN:3	2
BOCA-UK::CGP_donor_1397077	17	1111327	12824263	3	3	379	0	1	1	1	0	0.8	0.21	6	0	0	6	4	6	13	5	5	48.78	54.86	39.88	0	3	5	Whitelist	BOCA-UK		0.87	0.43	0	0	0.84	1	No	BOCA-UK	CGP_donor_1397077	BOCA	0.47	2.53	Bone-Osteosarc	NA	6	0.01	nonsynonymous_SNV;nonsynonymous_SNV,17_7574018_A_G;17_7577120_A_C,CN:3	2
BOCA-UK::CGP_donor_1397077	18	26924845	64011244	6	22	379	3	2	1	0	16	0.34	0	21	0	0	21	4	7	26	5	7	48.78	71.67	28.04	0	5	3	Whitelist	BOCA-UK	5	0.68	0	0	0	0.59	1	Low confidence	BOCA-UK	CGP_donor_1397077	BOCA	0.47	2.53	Bone-Osteosarc	With other complex events	28	0.04	nonsynonymous_SNV;nonsynonymous_SNV,17_7574018_A_G;17_7577120_A_C,CN:3	2
BOCA-UK::CGP_donor_1397077	19	29045942	30097439	2	4	379	0	0	2	0	2	0.11	0	8	0	0	8	0	3	31	3	5	48.78	35.55	55.59	0	12	14	Whitelist	BOCA-UK		0.68	0	0	0	0.48	1	No	BOCA-UK	CGP_donor_1397077	BOCA	0.47	2.53	Bone-Osteosarc	NA	6	0.01	nonsynonymous_SNV;nonsynonymous_SNV,17_7574018_A_G;17_7577120_A_C,CN:3	2
BOCA-UK::CGP_donor_1397077	20	14754035	59064331	1	12	379	2	1	0	1	8	0.57	0	13	0	0	13	5	8	16	5	5	48.78	91.63	0.4	0	4	3	Whitelist	BOCA-UK	6	0.93	0.01	0	0	0.64	1	Linked to high confidence	BOCA-UK	CGP_donor_1397077	BOCA	0.47	2.53	Bone-Osteosarc	With other complex events	16	0.02	nonsynonymous_SNV;nonsynonymous_SNV,17_7574018_A_G;17_7577120_A_C,CN:3	2
BOCA-UK::CGP_donor_1397077	21	30627381	40515319	9	47	379	2	2	4	1	38	0.55	0	21	0	0	21	4	6	44	4	5	48.78	44.56	32.79	4	2	3	Whitelist	BOCA-UK	5_6	0.89	0	0	0	0.64	1	Low confidence	BOCA-UK	CGP_donor_1397077	BOCA	0.47	2.53	Bone-Osteosarc	With other complex events	56	0.07	nonsynonymous_SNV;nonsynonymous_SNV,17_7574018_A_G;17_7577120_A_C,CN:3	2
BOCA-UK::CGP_donor_1397077	22	36779817	39314084	1	2	379	2	0	0	0	0	0.11	0.64	6	0	0	6	6	6	9	9	9	48.78	99.69	0.31	0	2	3	Whitelist	BOCA-UK		0.54	0.85	0	0	0.48	1	No	BOCA-UK	CGP_donor_1397077	BOCA	0.47	2.53	Bone-Osteosarc	NA	4	0.01	nonsynonymous_SNV;nonsynonymous_SNV,17_7574018_A_G;17_7577120_A_C,CN:3	2
BOCA-UK::CGP_donor_1397077	X	44762294	76980218	1	4	379	2	1	0	0	1	0.3	0	5	0	0	5	3	3	5	3	3	48.78	35.85	64.15	0	1	2	Whitelist	BOCA-UK		0.68	0	0	0	0.59	1	No	BOCA-UK	CGP_donor_1397077	BOCA	0.47	2.53	Bone-Osteosarc	NA	7	0.01	nonsynonymous_SNV;nonsynonymous_SNV,17_7574018_A_G;17_7577120_A_C,CN:3	2
BOCA-UK::CGP_donor_1397083	1	42469204	79649615	16	32	142	4	4	5	3	16	0.92	0	43	0	0	43	3	6	50	5	8	55.17	78.54	21.45	1	6	4	Whitelist	BOCA-UK	13	0.92	0	0	0	0.94	1	No	BOCA-UK	CGP_donor_1397083	BOCA	0.57	3.02	Bone-Osteosarc	NA	48	0.17	nonsynonymous_SNV,17_7577120_A_C,CN:2	2
BOCA-UK::CGP_donor_1397083	2	NA	NA	0	0	142	0	0	0	0	0	NA	0.29	NA	0	NA	NA	NA	NA	8	0	3	0	0	0	0	0	0	Whitelist	BOCA-UK		NA	0.53	0	NA	NA	1	No	BOCA-UK	CGP_donor_1397083	BOCA	0.57	3.02	Bone-Osteosarc	NA	0	0	nonsynonymous_SNV,17_7577120_A_C,CN:2	2
BOCA-UK::CGP_donor_1397083	3	80457255	128414268	1	3	142	1	1	0	1	0	0.8	0.25	4	0	0	4	4	4	4	4	4	55.17	44.38	52.47	0	2	3	Whitelist	BOCA-UK		0.87	0.49	0	0	0.84	1	No	BOCA-UK	CGP_donor_1397083	BOCA	0.57	3.02	Bone-Osteosarc	NA	6	0.02	nonsynonymous_SNV,17_7577120_A_C,CN:2	2
BOCA-UK::CGP_donor_1397083	4	12138006	160356647	1	3	142	2	1	0	0	0	0.3	0.03	8	0.01	0	8	4	6	9	5	7	55.17	92.41	7.49	0	4	2	Whitelist	BOCA-UK		0.62	0.1	0.01	0	0.59	1	No	BOCA-UK	CGP_donor_1397083	BOCA	0.57	3.02	Bone-Osteosarc	NA	6	0.02	nonsynonymous_SNV,17_7577120_A_C,CN:2	2
BOCA-UK::CGP_donor_1397083	5	18494205	26452913	2	8	142	1	0	1	0	6	0.57	0.01	7	0	0	7	4	5	16	4	4	55.17	25.47	71.87	0	3	4	Whitelist	BOCA-UK		0.62	0.04	0	0	0.64	1	No	BOCA-UK	CGP_donor_1397083	BOCA	0.57	3.02	Bone-Osteosarc	NA	10	0.04	nonsynonymous_SNV,17_7577120_A_C,CN:2	2
BOCA-UK::CGP_donor_1397083	6	25528181	148592465	2	3	142	0	0	1	1	1	0.57	0.48	6	0	0	6	0	3	11	5	5	55.17	32.63	67.13	0	4	5	Whitelist	BOCA-UK		0.87	0.72	0	0	0.64	1	No	BOCA-UK	CGP_donor_1397083	BOCA	0.57	3.02	Bone-Osteosarc	NA	5	0.02	nonsynonymous_SNV,17_7577120_A_C,CN:2	2
BOCA-UK::CGP_donor_1397083	7	NA	NA	0	0	142	0	0	0	0	0	NA	NA	NA	NA	NA	NA	NA	NA	NA	NA	NA	0	0	0	0	0	0	Whitelist	BOCA-UK		NA	NA	NA	NA	NA	1	No	BOCA-UK	CGP_donor_1397083	BOCA	0.57	3.02	Bone-Osteosarc	NA	0	0	nonsynonymous_SNV,17_7577120_A_C,CN:2	2
BOCA-UK::CGP_donor_1397083	8	95509557	130921648	9	29	142	4	3	2	0	20	0.27	0	28	0	0	28	4	5	30	4	7	55.17	99.99	0	0	8	5	Whitelist	BOCA-UK	13	0.68	0	0	0	0.59	1	Low confidence	BOCA-UK	CGP_donor_1397083	BOCA	0.57	3.02	Bone-Osteosarc	With other complex events	38	0.13	nonsynonymous_SNV,17_7577120_A_C,CN:2	2
BOCA-UK::CGP_donor_1397083	9	123787382	123823804	1	1	142	1	0	0	0	0	0.39	0.05	2	NA	NA	NA	NA	NA	5	3	5	55.17	96.89	0.03	0	2	4	Whitelist	BOCA-UK		0.62	0.16	NA	NA	0.59	1	No	BOCA-UK	CGP_donor_1397083	BOCA	0.57	3.02	Bone-Osteosarc	NA	2	0.01	nonsynonymous_SNV,17_7577120_A_C,CN:2	2
BOCA-UK::CGP_donor_1397083	10	NA	NA	0	0	142	0	0	0	0	0	NA	NA	NA	NA	NA	NA	NA	NA	NA	NA	NA	0	0	0	0	0	0	Whitelist	BOCA-UK		NA	NA	NA	NA	NA	1	No	BOCA-UK	CGP_donor_1397083	BOCA	0.57	3.02	Bone-Osteosarc	NA	0	0	nonsynonymous_SNV,17_7577120_A_C,CN:2	2
BOCA-UK::CGP_donor_1397083	11	84218429	84400655	1	1	142	1	0	0	0	0	0.39	0.02	2	NA	NA	NA	NA	NA	5	4	4	55.17	58.2	37.73	0	2	4	Whitelist	BOCA-UK		0.62	0.07	NA	NA	0.59	1	No	BOCA-UK	CGP_donor_1397083	BOCA	0.57	3.02	Bone-Osteosarc	NA	2	0.01	nonsynonymous_SNV,17_7577120_A_C,CN:2	2
BOCA-UK::CGP_donor_1397083	12	61101854	64624205	1	2	142	0	1	0	0	1	0.39	0.42	2	0	NA	NA	NA	NA	NA	NA	NA	55.17	48.26	51.72	0	2	3	Whitelist	BOCA-UK		0.68	0.67	0	NA	0.59	1	No	BOCA-UK	CGP_donor_1397083	BOCA	0.57	3.02	Bone-Osteosarc	NA	3	0.01	nonsynonymous_SNV,17_7577120_A_C,CN:2	2
BOCA-UK::CGP_donor_1397083	13	101502303	104764634	1	8	142	0	1	1	0	6	0.57	0	5	0	0	5	5	5	19	6	9	55.17	30.06	69.09	0	3	4	Whitelist	BOCA-UK		0.87	0	0	0	0.64	1	Linked to low confidence	BOCA-UK	CGP_donor_1397083	BOCA	0.57	3.02	Bone-Osteosarc	After polyploidization	10	0.04	nonsynonymous_SNV,17_7577120_A_C,CN:2	2
BOCA-UK::CGP_donor_1397083	14	55568427	55611923	1	1	142	0	1	0	0	0	0.39	0.14	2	NA	NA	NA	NA	NA	NA	NA	NA	55.17	99.09	0	0	4	7	Whitelist	BOCA-UK		0.62	0.34	NA	NA	0.59	1	No	BOCA-UK	CGP_donor_1397083	BOCA	0.57	3.02	Bone-Osteosarc	NA	2	0.01	nonsynonymous_SNV,17_7577120_A_C,CN:2	2
BOCA-UK::CGP_donor_1397083	15	NA	NA	0	0	142	0	0	0	0	0	NA	NA	NA	NA	NA	NA	NA	NA	NA	NA	NA	0	0	0	0	0	0	Whitelist	BOCA-UK		NA	NA	NA	NA	NA	1	No	BOCA-UK	CGP_donor_1397083	BOCA	0.57	3.02	Bone-Osteosarc	NA	0	0	nonsynonymous_SNV,17_7577120_A_C,CN:2	2
BOCA-UK::CGP_donor_1397083	16	32468669	82206220	5	9	142	0	2	0	3	4	0.14	0	19	0	0	19	7	10	22	7	7	55.17	17.06	82.94	0	2	3	Whitelist	BOCA-UK		0.85	0	0	0	0.59	1	High confidence	BOCA-UK	CGP_donor_1397083	BOCA	0.57	3.02	Bone-Osteosarc	With other complex events	14	0.05	nonsynonymous_SNV,17_7577120_A_C,CN:2	2
BOCA-UK::CGP_donor_1397083	17	NA	NA	0	0	142	0	0	0	0	0	NA	1	NA	NA	NA	NA	NA	NA	NA	NA	NA	0	0	0	0	0	0	Whitelist	BOCA-UK		NA	1	NA	NA	NA	1	No	BOCA-UK	CGP_donor_1397083	BOCA	0.57	3.02	Bone-Osteosarc	NA	0	0	nonsynonymous_SNV,17_7577120_A_C,CN:2	2
BOCA-UK::CGP_donor_1397083	18	21370322	21464090	1	1	142	0	0	1	0	0	0.39	1	1	NA	NA	NA	NA	NA	6	6	6	55.17	99.96	0	0	3	NA	Whitelist	BOCA-UK		0.62	1	NA	NA	0.59	1	No	BOCA-UK	CGP_donor_1397083	BOCA	0.57	3.02	Bone-Osteosarc	NA	2	0.01	nonsynonymous_SNV,17_7577120_A_C,CN:2	2
BOCA-UK::CGP_donor_1397083	19	31221517	40921780	5	5	142	2	2	0	1	0	0.53	0.01	10	0	0	10	6	10	15	11	11	55.17	8.28	84.44	0	2	1	Whitelist	BOCA-UK		0.68	0.04	0	0	0.64	1	No	BOCA-UK	CGP_donor_1397083	BOCA	0.57	3.02	Bone-Osteosarc	NA	10	0.04	nonsynonymous_SNV,17_7577120_A_C,CN:2	2
BOCA-UK::CGP_donor_1397083	20	NA	NA	0	0	142	0	0	0	0	0	NA	0.38	NA	NA	NA	NA	NA	NA	NA	NA	NA	0	0	0	0	0	0	Whitelist	BOCA-UK		NA	0.63	NA	NA	NA	1	No	BOCA-UK	CGP_donor_1397083	BOCA	0.57	3.02	Bone-Osteosarc	NA	0	0	nonsynonymous_SNV,17_7577120_A_C,CN:2	2
BOCA-UK::CGP_donor_1397083	21	23807618	26978833	2	3	142	1	1	0	0	1	0.57	0.03	4	0	0	4	4	4	6	6	6	55.17	77.35	0	0	3	4	Whitelist	BOCA-UK		0.87	0.11	0	0	0.64	1	No	BOCA-UK	CGP_donor_1397083	BOCA	0.57	3.02	Bone-Osteosarc	NA	5	0.02	nonsynonymous_SNV,17_7577120_A_C,CN:2	2
BOCA-UK::CGP_donor_1397083	22	NA	NA	0	0	142	0	0	0	0	0	NA	NA	NA	NA	NA	NA	NA	NA	NA	NA	NA	0	0	0	0	0	0	Whitelist	BOCA-UK		NA	NA	NA	NA	NA	1	No	BOCA-UK	CGP_donor_1397083	BOCA	0.57	3.02	Bone-Osteosarc	NA	0	0	nonsynonymous_SNV,17_7577120_A_C,CN:2	2
BOCA-UK::CGP_donor_1397083	X	50932932	53885510	1	2	142	1	1	0	0	0	0.57	0.05	1	NA	0	NA	NA	NA	NA	NA	NA	55.17	32.07	67.93	0	2	NA	Whitelist	BOCA-UK		0.68	0.17	NA	0	0.64	1	No	BOCA-UK	CGP_donor_1397083	BOCA	0.57	3.02	Bone-Osteosarc	NA	4	0.01	nonsynonymous_SNV,17_7577120_A_C,CN:2	2
BOCA-UK::CGP_donor_1397084	1	213162214	247806789	21	24	195	6	4	5	6	3	0.91	0	30	0	0	30	13	14	57	13	14	72.13	85.5	11.15	4	1	3	Whitelist	BOCA-UK		1	0	0	0	0.94	1	High confidence	BOCA-UK	CGP_donor_1397084	BOCA	0.7	3.46	Bone-Osteosarc	With other complex events	45	0.12	frameshift_deletion,17_7578365_-_GCTCACCATC,CN:3	3
BOCA-UK::CGP_donor_1397084	2	99195898	99228398	3	3	195	1	0	1	1	0	0.8	0.03	3	0	0	NA	NA	NA	13	3	3	72.13	41	58.9	0	2	7	Whitelist	BOCA-UK		0.87	0.1	0	0	0.84	1	No	BOCA-UK	CGP_donor_1397084	BOCA	0.7	3.46	Bone-Osteosarc	NA	6	0.02	frameshift_deletion,17_7578365_-_GCTCACCATC,CN:3	3
BOCA-UK::CGP_donor_1397084	3	116734674	116775785	2	2	195	2	0	0	0	0	0.11	0.26	4	0	0	4	3	4	13	5	7	72.13	99.65	0.21	0	4	2	Whitelist	BOCA-UK		0.54	0.5	0	0	0.48	1	No	BOCA-UK	CGP_donor_1397084	BOCA	0.7	3.46	Bone-Osteosarc	NA	4	0.01	frameshift_deletion,17_7578365_-_GCTCACCATC,CN:3	3
BOCA-UK::CGP_donor_1397084	4	43008	88192314	1	2	195	1	0	0	1	0	0.57	0	4	NA	0.04	4	3	4	4	3	4	72.13	97.46	0.04	0	4	2	Whitelist	BOCA-UK		0.68	0	NA	0.04	0.64	1	No	BOCA-UK	CGP_donor_1397084	BOCA	0.7	3.46	Bone-Osteosarc	NA	4	0.01	frameshift_deletion,17_7578365_-_GCTCACCATC,CN:3	3
BOCA-UK::CGP_donor_1397084	5	28447481	165464954	1	2	195	2	0	0	0	0	0.11	0	4	NA	0	4	3	4	4	3	3	72.13	25.7	71.6	1	2	0	Whitelist	BOCA-UK		0.54	0	NA	0	0.48	1	No	BOCA-UK	CGP_donor_1397084	BOCA	0.7	3.46	Bone-Osteosarc	NA	4	0.01	frameshift_deletion,17_7578365_-_GCTCACCATC,CN:3	3
BOCA-UK::CGP_donor_1397084	6	65181258	126540027	1	7	195	3	3	0	1	0	0.28	0.36	6	0	0	6	6	6	6	6	6	72.13	73.64	26.21	0	2	4	Whitelist	BOCA-UK		0.62	0.62	0	0	0.59	1	No	BOCA-UK	CGP_donor_1397084	BOCA	0.7	3.46	Bone-Osteosarc	NA	14	0.04	frameshift_deletion,17_7578365_-_GCTCACCATC,CN:3	3
BOCA-UK::CGP_donor_1397084	7	70172163	147412446	1	4	195	3	0	0	1	0	0.11	0.04	8	0	0	8	4	8	9	5	9	72.13	99.64	0.13	0	4	3	Whitelist	BOCA-UK		0.54	0.13	0	0	0.48	1	No	BOCA-UK	CGP_donor_1397084	BOCA	0.7	3.46	Bone-Osteosarc	NA	8	0.02	frameshift_deletion,17_7578365_-_GCTCACCATC,CN:3	3
BOCA-UK::CGP_donor_1397084	8	155450	145113709	83	83	195	21	16	24	22	0	0.64	0	90	0	0	90	8	20	90	8	20	72.13	91.93	7.97	15	4	2	Whitelist	BOCA-UK		0.76	0	0	0	0.72	1	High confidence	BOCA-UK	CGP_donor_1397084	BOCA	0.7	3.46	Bone-Osteosarc	With other complex events	166	0.43	frameshift_deletion,17_7578365_-_GCTCACCATC,CN:3	3
BOCA-UK::CGP_donor_1397084	9	114288507	114736579	1	1	195	1	0	0	0	0	0.39	0.01	2	NA	NA	NA	NA	NA	5	3	3	72.13	96.58	0.32	0	2	3	Whitelist	BOCA-UK		0.62	0.04	NA	NA	0.59	1	No	BOCA-UK	CGP_donor_1397084	BOCA	0.7	3.46	Bone-Osteosarc	NA	2	0.01	frameshift_deletion,17_7578365_-_GCTCACCATC,CN:3	3
BOCA-UK::CGP_donor_1397084	10	112874303	113929229	5	5	195	0	1	2	2	0	0.53	0.87	4	0	0	4	0	3	11	6	10	72.13	46.26	50.17	0	3	1	Whitelist	BOCA-UK		0.68	1	0	0	0.64	1	No	BOCA-UK	CGP_donor_1397084	BOCA	0.7	3.46	Bone-Osteosarc	NA	10	0.03	frameshift_deletion,17_7578365_-_GCTCACCATC,CN:3	3
BOCA-UK::CGP_donor_1397084	11	721822	60840739	1	3	195	0	2	1	0	0	0.3	0.04	6	0	0	6	4	5	8	4	5	72.13	46.68	50.08	1	4	6	Whitelist	BOCA-UK		0.62	0.14	0	0	0.59	1	No	BOCA-UK	CGP_donor_1397084	BOCA	0.7	3.46	Bone-Osteosarc	NA	6	0.02	frameshift_deletion,17_7578365_-_GCTCACCATC,CN:3	3
BOCA-UK::CGP_donor_1397084	12	259504	51501239	1	4	195	0	3	1	0	0	0.11	0.09	12	0.01	0	12	4	6	12	4	4	72.13	99.98	0	0	6	7	Whitelist	BOCA-UK		0.54	0.25	0.01	0	0.48	1	No	BOCA-UK	CGP_donor_1397084	BOCA	0.7	3.46	Bone-Osteosarc	NA	8	0.02	frameshift_deletion,17_7578365_-_GCTCACCATC,CN:3	3
BOCA-UK::CGP_donor_1397084	13	48856509	96338057	1	2	195	2	0	0	0	0	0.11	0.07	5	NA	0	5	4	5	6	4	4	72.13	37.18	62.82	0	2	4	Whitelist	BOCA-UK		0.54	0.21	NA	0	0.48	1	No	BOCA-UK	CGP_donor_1397084	BOCA	0.7	3.46	Bone-Osteosarc	NA	4	0.01	frameshift_deletion,17_7578365_-_GCTCACCATC,CN:3	3
BOCA-UK::CGP_donor_1397084	14	32689059	37795660	2	2	195	1	1	0	0	0	0.57	0.84	5	0	0	5	4	5	11	6	11	72.13	96.29	0	0	4	5	Whitelist	BOCA-UK		0.68	0.97	0	0	0.64	1	No	BOCA-UK	CGP_donor_1397084	BOCA	0.7	3.46	Bone-Osteosarc	NA	4	0.01	frameshift_deletion,17_7578365_-_GCTCACCATC,CN:3	3
BOCA-UK::CGP_donor_1397084	15	NA	NA	0	0	195	0	0	0	0	0	NA	NA	NA	NA	NA	NA	NA	NA	NA	NA	NA	0	0	0	0	0	0	Whitelist	BOCA-UK		NA	NA	NA	NA	NA	1	No	BOCA-UK	CGP_donor_1397084	BOCA	0.7	3.46	Bone-Osteosarc	NA	0	0	frameshift_deletion,17_7578365_-_GCTCACCATC,CN:3	3
BOCA-UK::CGP_donor_1397084	16	NA	NA	0	0	195	0	0	0	0	0	NA	NA	NA	NA	NA	NA	NA	NA	NA	NA	NA	0	0	0	0	0	0	Whitelist	BOCA-UK		NA	NA	NA	NA	NA	1	No	BOCA-UK	CGP_donor_1397084	BOCA	0.7	3.46	Bone-Osteosarc	NA	0	0	frameshift_deletion,17_7578365_-_GCTCACCATC,CN:3	3
BOCA-UK::CGP_donor_1397084	17	64321034	64716928	1	1	195	1	0	0	0	0	0.39	0.07	2	NA	NA	NA	NA	NA	4	3	4	72.13	94.18	0.49	0	2	4	Whitelist	BOCA-UK		0.62	0.21	NA	NA	0.59	1	No	BOCA-UK	CGP_donor_1397084	BOCA	0.7	3.46	Bone-Osteosarc	NA	2	0.01	frameshift_deletion,17_7578365_-_GCTCACCATC,CN:3	3
BOCA-UK::CGP_donor_1397084	18	NA	NA	0	0	195	0	0	0	0	0	NA	NA	NA	NA	NA	NA	NA	NA	NA	NA	NA	0	0	0	0	0	0	Whitelist	BOCA-UK		NA	NA	NA	NA	NA	1	No	BOCA-UK	CGP_donor_1397084	BOCA	0.7	3.46	Bone-Osteosarc	NA	0	0	frameshift_deletion,17_7578365_-_GCTCACCATC,CN:3	3
BOCA-UK::CGP_donor_1397084	19	11730118	11819230	1	1	195	0	1	0	0	0	0.39	0.19	2	NA	NA	NA	NA	NA	6	3	5	72.13	5.62	87.11	0	2	4	Whitelist	BOCA-UK		0.62	0.42	NA	NA	0.59	1	No	BOCA-UK	CGP_donor_1397084	BOCA	0.7	3.46	Bone-Osteosarc	NA	2	0.01	frameshift_deletion,17_7578365_-_GCTCACCATC,CN:3	3
BOCA-UK::CGP_donor_1397084	20	NA	NA	0	0	195	0	0	0	0	0	NA	0.14	NA	NA	NA	NA	NA	NA	NA	NA	NA	0	0	0	0	0	0	Whitelist	BOCA-UK		NA	0.33	NA	NA	NA	1	No	BOCA-UK	CGP_donor_1397084	BOCA	0.7	3.46	Bone-Osteosarc	NA	0	0	frameshift_deletion,17_7578365_-_GCTCACCATC,CN:3	3
BOCA-UK::CGP_donor_1397084	21	NA	NA	0	0	195	0	0	0	0	0	NA	NA	NA	NA	NA	NA	NA	NA	NA	NA	NA	0	0	0	0	0	0	Whitelist	BOCA-UK		NA	NA	NA	NA	NA	1	No	BOCA-UK	CGP_donor_1397084	BOCA	0.7	3.46	Bone-Osteosarc	NA	0	0	frameshift_deletion,17_7578365_-_GCTCACCATC,CN:3	3
BOCA-UK::CGP_donor_1397084	22	NA	NA	0	0	195	0	0	0	0	0	NA	0.3	NA	NA	NA	NA	NA	NA	NA	NA	NA	0	0	0	0	0	0	Whitelist	BOCA-UK		NA	0.55	NA	NA	NA	1	No	BOCA-UK	CGP_donor_1397084	BOCA	0.7	3.46	Bone-Osteosarc	NA	0	0	frameshift_deletion,17_7578365_-_GCTCACCATC,CN:3	3
BOCA-UK::CGP_donor_1397084	X	NA	NA	0	0	195	0	0	0	0	0	NA	NA	NA	NA	NA	NA	NA	NA	NA	NA	NA	0	0	0	0	0	0	Whitelist	BOCA-UK		NA	NA	NA	NA	NA	1	No	BOCA-UK	CGP_donor_1397084	BOCA	0.7	3.46	Bone-Osteosarc	NA	0	0	frameshift_deletion,17_7578365_-_GCTCACCATC,CN:3	3
BOCA-UK::CGP_donor_1437403	1	149900456	232658583	28	29	445	8	6	8	6	1	0.9	0	36	0	0	36	6	11	58	9	12	45.1	98.41	1.4	0	3	5	Whitelist	BOCA-UK		0.88	0	0	0	0.93	1	Low confidence	BOCA-UK	CGP_donor_1437403	BOCA	0.8	2.57	Bone-Osteosarc	With other complex events	57	0.06	NA	2
BOCA-UK::CGP_donor_1437403	2	198865032	200763259	5	5	445	0	5	0	0	0	0	0.27	11	0	0	11	6	8	59	8	12	45.1	39.53	60.33	0	3	1	Whitelist	BOCA-UK		0.1	0.51	0	0	0.07	1	No	BOCA-UK	CGP_donor_1437403	BOCA	0.8	2.57	Bone-Osteosarc	NA	10	0.01	NA	2
BOCA-UK::CGP_donor_1437403	3	137693454	187956215	11	12	445	2	6	1	2	1	0.15	0.05	30	0	0	30	11	22	57	11	11	45.1	18.99	77.72	0	3	4	Whitelist	BOCA-UK		0.62	0.16	0	0	0.59	1	High confidence	BOCA-UK	CGP_donor_1437403	BOCA	0.8	2.57	Bone-Osteosarc	With other complex events	23	0.03	NA	2
BOCA-UK::CGP_donor_1437403	4	164611742	164652367	3	3	445	1	0	1	1	0	0.8	0.15	3	0	0	NA	NA	NA	26	6	6	45.1	21.91	75.51	0	2	1	Whitelist	BOCA-UK		0.87	0.36	0	0	0.84	1	No	BOCA-UK	CGP_donor_1437403	BOCA	0.8	2.57	Bone-Osteosarc	NA	6	0.01	NA	2
BOCA-UK::CGP_donor_1437403	5	56658464	125104666	2	8	445	1	2	2	1	2	0.88	0.08	21	0	0	21	6	21	46	9	12	45.1	33.9	63.43	0	2	3	Whitelist	BOCA-UK		0.87	0.22	0	0	0.91	1	No	BOCA-UK	CGP_donor_1437403	BOCA	0.8	2.57	Bone-Osteosarc	NA	14	0.02	NA	2
BOCA-UK::CGP_donor_1437403	6	43972569	46006603	6	6	445	1	2	2	1	0	0.88	0.01	10	0	0	10	3	3	57	6	6	45.1	72.89	26.88	0	4	2	Whitelist	BOCA-UK		0.93	0.03	0	0	0.91	1	No	BOCA-UK	CGP_donor_1437403	BOCA	0.8	2.57	Bone-Osteosarc	NA	12	0.01	NA	2
BOCA-UK::CGP_donor_1437403	7	11963806	147209321	2	9	445	6	0	0	0	3	0	0.67	36	0	0	36	10	36	41	10	10	45.1	31.88	65.44	1	2	3	Whitelist	BOCA-UK		0.48	0.88	0	0	0.03	1	No	BOCA-UK	CGP_donor_1437403	BOCA	0.8	2.57	Bone-Osteosarc	NA	15	0.02	NA	2
BOCA-UK::CGP_donor_1437403	8	30611038	130974077	1	6	445	3	2	0	0	1	0.14	0	9	0	0	9	5	9	10	5	5	45.1	0.86	99.14	0	2	1	Whitelist	BOCA-UK	1	0.62	0	0	0	0.59	1	Linked to low confidence	BOCA-UK	CGP_donor_1437403	BOCA	0.8	2.57	Bone-Osteosarc	With other complex events	11	0.01	NA	2
BOCA-UK::CGP_donor_1437403	9	3641509	137589235	1	18	445	3	9	0	1	5	0	0.63	28	0	0	28	8	10	30	8	12	45.1	39.31	60.36	0	2	3	Whitelist	BOCA-UK		0.18	0.84	0	0	0.07	1	No	BOCA-UK	CGP_donor_1437403	BOCA	0.8	2.57	Bone-Osteosarc	NA	31	0.03	NA	2
BOCA-UK::CGP_donor_1437403	10	757620	15159495	14	14	445	4	3	4	3	0	0.96	0	11	0	0	11	9	11	57	12	12	45.1	40.52	55.68	12	2	1	Whitelist	BOCA-UK		0.98	0	0	0	0.98	1	High confidence	BOCA-UK	CGP_donor_1437403	BOCA	0.8	2.57	Bone-Osteosarc	Canonical without polyploidization	28	0.03	NA	2
BOCA-UK::CGP_donor_1437403	11	83832866	84284946	2	2	445	2	0	0	0	0	0.11	0.01	4	0	0	4	3	4	27	7	7	45.1	37.96	61.49	0	1	0	Whitelist	BOCA-UK		0.54	0.06	0	0	0.48	1	No	BOCA-UK	CGP_donor_1437403	BOCA	0.8	2.57	Bone-Osteosarc	NA	4	0	NA	2
BOCA-UK::CGP_donor_1437403	12	132537085	133083513	2	6	445	0	1	1	0	4	0.57	0.58	3	0	0	NA	NA	NA	25	7	10	45.1	87.05	8.63	0	4	499	Whitelist	BOCA-UK	1	0.68	0.8	0	0	0.64	1	Linked to low confidence	BOCA-UK	CGP_donor_1437403	BOCA	0.8	2.57	Bone-Osteosarc	With other complex events	8	0.01	NA	2
BOCA-UK::CGP_donor_1437403	13	36406584	48313586	1	4	445	3	1	0	0	0	0.11	0	8	0	0	8	4	8	9	5	5	45.1	0.58	99.42	0	2	1	Whitelist	BOCA-UK		0.54	0.02	0	0	0.48	1	No	BOCA-UK	CGP_donor_1437403	BOCA	0.8	2.57	Bone-Osteosarc	NA	8	0.01	NA	2
BOCA-UK::CGP_donor_1437403	14	48802183	106839331	7	8	445	1	3	1	2	1	0.67	0.01	19	0	0	19	15	19	35	15	15	45.1	96.26	0.47	0	4	3	Whitelist	BOCA-UK		0.62	0.03	0	0	0.74	1	High confidence	BOCA-UK	CGP_donor_1437403	BOCA	0.8	2.57	Bone-Osteosarc	After polyploidization	15	0.02	NA	2
BOCA-UK::CGP_donor_1437403	15	76777773	77054570	2	2	445	0	1	0	1	0	0.57	0.66	2	0	0	NA	NA	NA	13	3	5	45.1	1.59	98.31	0	1	2	Whitelist	BOCA-UK		0.68	0.87	0	0	0.64	1	No	BOCA-UK	CGP_donor_1437403	BOCA	0.8	2.57	Bone-Osteosarc	NA	4	0	NA	2
BOCA-UK::CGP_donor_1437403	16	72849219	73207235	3	3	445	3	0	0	0	0	0.03	0.01	5	0	0	5	3	5	27	7	7	45.1	62.12	37.79	0	4	1	Whitelist	BOCA-UK		0.41	0.05	0	0	0.33	1	No	BOCA-UK	CGP_donor_1437403	BOCA	0.8	2.57	Bone-Osteosarc	NA	6	0.01	NA	2
BOCA-UK::CGP_donor_1437403	17	7575466	66470841	1	11	445	3	4	0	0	4	0.06	0.38	15	0	0	15	5	10	17	5	5	45.1	86.78	8.7	0	3	4	Whitelist	BOCA-UK	2	0.62	0.63	0	0	0.48	1	No	BOCA-UK	CGP_donor_1437403	BOCA	0.8	2.57	Bone-Osteosarc	NA	18	0.02	NA	2
BOCA-UK::CGP_donor_1437403	18	77530836	77589207	2	2	445	0	0	1	1	0	0.57	0.02	4	0	0	4	0	4	10	3	5	45.1	19.61	75.09	0	0	1	Whitelist	BOCA-UK		0.68	0.07	0	0	0.64	1	No	BOCA-UK	CGP_donor_1437403	BOCA	0.8	2.57	Bone-Osteosarc	NA	4	0	NA	2
BOCA-UK::CGP_donor_1437403	19	27801422	31946298	4	6	445	0	3	0	1	2	0.11	0.08	11	0	0	11	5	6	17	5	6	45.1	38.35	54.37	0	2	4	Whitelist	BOCA-UK		0.62	0.24	0	0	0.48	1	No	BOCA-UK	CGP_donor_1437403	BOCA	0.8	2.57	Bone-Osteosarc	NA	10	0.01	NA	2
BOCA-UK::CGP_donor_1437403	20	15905945	62650594	1	9	445	0	4	1	0	4	0.04	1	14	0	0	14	4	7	15	4	7	45.1	58.37	34.87	9	4	3	Whitelist	BOCA-UK	19_2	0.68	1	0	0	0.36	1	No	BOCA-UK	CGP_donor_1437403	BOCA	0.8	2.57	Bone-Osteosarc	NA	14	0.02	NA	2
BOCA-UK::CGP_donor_1437403	21	35076401	35164347	1	1	445	1	0	0	0	0	0.39	0.19	1	NA	NA	NA	NA	NA	4	4	4	45.1	75.83	0	0	3	NA	Whitelist	BOCA-UK		0.62	0.41	NA	NA	0.59	1	No	BOCA-UK	CGP_donor_1437403	BOCA	0.8	2.57	Bone-Osteosarc	NA	2	0	NA	2
BOCA-UK::CGP_donor_1437403	22	37927447	38750681	2	2	445	0	2	0	0	0	0.11	0.26	4	0	0	4	0	3	10	4	4	45.1	98.48	0	0	4	5	Whitelist	BOCA-UK		0.54	0.51	0	0	0.48	1	No	BOCA-UK	CGP_donor_1437403	BOCA	0.8	2.57	Bone-Osteosarc	NA	4	0	NA	2
BOCA-UK::CGP_donor_1437403	X	3994623	46063808	2	2	445	0	2	0	0	0	0.11	0	6	0	0	6	0	4	14	3	6	45.1	53.85	45.92	4	4	5	Whitelist	BOCA-UK		0.54	0	0	0	0.48	1	No	BOCA-UK	CGP_donor_1437403	BOCA	0.8	2.57	Bone-Osteosarc	NA	4	0	NA	2
BOCA-UK::CGP_donor_1437404	1	NA	NA	0	0	597	0	0	0	0	0	NA	0	NA	0	NA	NA	NA	NA	6	3	3	0	0	0	0	0	0	Whitelist	BOCA-UK		NA	0	0	NA	NA	1	No	BOCA-UK	CGP_donor_1437404	BOCA	0.78	3.61	Bone-Osteosarc	NA	0	0	NA	30
BOCA-UK::CGP_donor_1437404	2	41203222	217343688	1	8	597	3	0	0	1	4	0.11	0	15	0	0	15	5	6	16	5	5	81.21	94.6	2.53	0	3	2	Whitelist	BOCA-UK	6	0.62	0	0	0	0.48	1	Linked to high confidence	BOCA-UK	CGP_donor_1437404	BOCA	0.78	3.61	Bone-Osteosarc	With other complex events	12	0.01	NA	30
BOCA-UK::CGP_donor_1437404	3	5273444	86230794	25	68	597	9	9	3	4	43	0.18	0	55	0	0	55	19	25	82	21	27	81.21	64.37	32.51	0	3	2	Whitelist	BOCA-UK	6	0.93	0	0	0	0.59	1	High confidence	BOCA-UK	CGP_donor_1437404	BOCA	0.78	3.61	Bone-Osteosarc	With other complex events	93	0.08	NA	30
BOCA-UK::CGP_donor_1437404	4	121261720	181140074	36	49	597	9	11	7	9	13	0.83	0	57	0	0	57	36	50	61	36	38	81.21	99.77	0	3	5	4	Whitelist	BOCA-UK	6	0.75	0	0	0	0.87	1	High confidence	BOCA-UK	CGP_donor_1437404	BOCA	0.78	3.61	Bone-Osteosarc	After polyploidization	85	0.07	NA	30
BOCA-UK::CGP_donor_1437404	5	18472606	43606863	19	59	597	3	9	3	4	40	0.16	0	33	0	0	33	14	16	74	14	19	81.21	73.34	26.52	2	3	4	Whitelist	BOCA-UK	16_6	0.54	0	0	0	0.59	1	High confidence	BOCA-UK	CGP_donor_1437404	BOCA	0.78	3.61	Bone-Osteosarc	With other complex events	78	0.07	NA	30
BOCA-UK::CGP_donor_1437404	6	40585455	137670952	40	146	597	8	20	5	7	106	0	0	131	0	0	131	17	19	152	17	19	81.21	74.61	22.57	8	3	4	Whitelist	BOCA-UK	16_19_2_3_5	0.54	0	0	0	0.11	1	Linked to high confidence	BOCA-UK	CGP_donor_1437404	BOCA	0.78	3.61	Bone-Osteosarc	With other complex events	186	0.16	NA	30
BOCA-UK::CGP_donor_1437404	7	41934672	150254223	1	5	597	1	1	0	1	2	0.8	0	4	0	0	4	3	4	4	3	3	81.21	97.01	0.42	1	3	2	Whitelist	BOCA-UK		0.93	0	0	0	0.84	1	No	BOCA-UK	CGP_donor_1437404	BOCA	0.78	3.61	Bone-Osteosarc	NA	8	0.01	NA	30
BOCA-UK::CGP_donor_1437404	8	78083409	78306873	5	5	597	1	2	1	1	0	0.9	0.01	6	0	0	6	4	6	21	6	12	81.21	70.67	25.82	0	6	4	Whitelist	BOCA-UK		0.93	0.03	0	0	0.92	1	No	BOCA-UK	CGP_donor_1437404	BOCA	0.78	3.61	Bone-Osteosarc	NA	10	0.01	NA	30
BOCA-UK::CGP_donor_1437404	9	22136763	37510561	2	2	597	1	0	1	0	0	0.57	0	5	0	0	5	3	3	7	4	5	81.21	71.89	25	0	2	1	Whitelist	BOCA-UK		0.68	0	0	0	0.64	1	No	BOCA-UK	CGP_donor_1437404	BOCA	0.78	3.61	Bone-Osteosarc	NA	4	0	NA	30
BOCA-UK::CGP_donor_1437404	10	38041777	55226131	2	2	597	1	0	1	0	0	0.57	0	2	0	0	NA	NA	NA	9	3	3	81.21	96.65	0	0	3	5	Whitelist	BOCA-UK		0.68	0	0	0	0.64	1	No	BOCA-UK	CGP_donor_1437404	BOCA	0.78	3.61	Bone-Osteosarc	NA	4	0	NA	30
BOCA-UK::CGP_donor_1437404	11	84080068	84423038	2	2	597	2	0	0	0	0	0.11	0	4	0	0	4	0	3	12	6	6	81.21	96.06	0.2	0	0	1	Whitelist	BOCA-UK		0.54	0.01	0	0	0.48	1	No	BOCA-UK	CGP_donor_1437404	BOCA	0.78	3.61	Bone-Osteosarc	NA	4	0	NA	30
BOCA-UK::CGP_donor_1437404	12	54388545	79574150	58	85	597	16	12	16	14	27	0.86	0	127	0	0	127	3	4	130	3	4	81.21	96.26	0	0	16	22	Whitelist	BOCA-UK	2_20_6	0.93	0	0	0	0.9	1	High confidence	BOCA-UK	CGP_donor_1437404	BOCA	0.78	3.61	Bone-Osteosarc	With other complex events	143	0.12	NA	30
BOCA-UK::CGP_donor_1437404	13	47552458	108288547	1	2	597	2	0	0	0	0	0.11	0	4	NA	0	4	4	4	6	6	6	81.21	59.92	40.08	2	2	3	Whitelist	BOCA-UK		0.54	0	NA	0	0.48	1	No	BOCA-UK	CGP_donor_1437404	BOCA	0.78	3.61	Bone-Osteosarc	NA	4	0	NA	30
BOCA-UK::CGP_donor_1437404	14	NA	NA	0	0	597	0	0	0	0	0	NA	NA	NA	NA	NA	NA	NA	NA	NA	NA	NA	0	0	0	0	0	0	Whitelist	BOCA-UK		NA	NA	NA	NA	NA	1	No	BOCA-UK	CGP_donor_1437404	BOCA	0.78	3.61	Bone-Osteosarc	NA	0	0	NA	30
BOCA-UK::CGP_donor_1437404	15	78946664	78957802	1	1	597	0	1	0	0	0	0.39	0.01	2	0	0	NA	NA	NA	NA	NA	NA	81.21	99.92	0	0	4	5	Whitelist	BOCA-UK		0.62	0.03	0	0	0.59	1	No	BOCA-UK	CGP_donor_1437404	BOCA	0.78	3.61	Bone-Osteosarc	NA	2	0	NA	30
BOCA-UK::CGP_donor_1437404	16	956773	33610120	3	4	597	1	1	1	0	1	0.8	0.44	5	0	0	5	5	5	17	10	15	81.21	56.24	43.67	0	2	4	Whitelist	BOCA-UK		0.68	0.69	0	0	0.84	1	Linked to high confidence	BOCA-UK	CGP_donor_1437404	BOCA	0.78	3.61	Bone-Osteosarc	Before polyploidization	7	0.01	NA	30
BOCA-UK::CGP_donor_1437404	17	67678508	67690572	1	1	597	0	1	0	0	0	0.39	0	1	NA	NA	NA	NA	NA	4	4	4	81.21	68.49	27.06	0	4	NA	Whitelist	BOCA-UK		0.62	0	NA	NA	0.59	1	No	BOCA-UK	CGP_donor_1437404	BOCA	0.78	3.61	Bone-Osteosarc	NA	2	0	NA	30
BOCA-UK::CGP_donor_1437404	18	50361923	53374748	2	2	597	1	0	1	0	0	0.57	0.13	3	0	0	NA	NA	NA	22	9	9	81.21	93.46	0.27	0	3	2	Whitelist	BOCA-UK		0.68	0.32	0	0	0.64	1	No	BOCA-UK	CGP_donor_1437404	BOCA	0.78	3.61	Bone-Osteosarc	NA	4	0	NA	30
BOCA-UK::CGP_donor_1437404	19	29326898	57862516	10	24	597	3	4	0	3	14	0.31	0	19	0	0	19	14	14	20	14	14	81.21	70.49	22.24	3	2	3	Whitelist	BOCA-UK	6	0.97	0	0	0	0.59	1	High confidence	BOCA-UK	CGP_donor_1437404	BOCA	0.78	3.61	Bone-Osteosarc	Canonical without polyploidization	34	0.03	NA	30
BOCA-UK::CGP_donor_1437404	20	35368877	35493654	5	5	597	1	2	1	1	0	0.9	0	9	0	0	9	5	9	70	7	10	81.21	92.59	0	0	14	15	Whitelist	BOCA-UK		0.93	0	0	0	0.92	1	Linked to high confidence	BOCA-UK	CGP_donor_1437404	BOCA	0.78	3.61	Bone-Osteosarc	With other complex events	10	0.01	NA	30
BOCA-UK::CGP_donor_1437404	21	NA	NA	0	0	597	0	0	0	0	0	NA	NA	NA	NA	NA	NA	NA	NA	NA	NA	NA	0	0	0	0	0	0	Whitelist	BOCA-UK		NA	NA	NA	NA	NA	1	No	BOCA-UK	CGP_donor_1437404	BOCA	0.78	3.61	Bone-Osteosarc	NA	0	0	NA	30
BOCA-UK::CGP_donor_1437404	22	19426116	28979145	1	2	597	0	0	0	1	1	0.39	0.06	2	NA	NA	NA	NA	NA	5	4	5	81.21	83.85	5.04	0	2	4	Whitelist	BOCA-UK		0.68	0.18	NA	NA	0.59	1	No	BOCA-UK	CGP_donor_1437404	BOCA	0.78	3.61	Bone-Osteosarc	NA	3	0	NA	30
BOCA-UK::CGP_donor_1437404	X	46613622	46929132	4	4	597	0	0	2	2	0	0.26	0	6	0	0	6	3	6	41	12	15	81.21	84.06	12.64	0	2	3	Whitelist	BOCA-UK		0.62	0.03	0	0	0.59	1	No	BOCA-UK	CGP_donor_1437404	BOCA	0.78	3.61	Bone-Osteosarc	NA	8	0.01	NA	30
BOCA-UK::CGP_donor_1437405	1	51638845	205666711	2	3	73	0	1	1	0	1	0.57	0.51	6	0	0	6	6	6	6	6	6	74.31	62.38	34.31	0	2	3	Whitelist	BOCA-UK		0.62	0.76	0	0	0.64	0	No	BOCA-UK	CGP_donor_1437405	BOCA	0.38	2.91	Bone-Osteosarc	NA	5	0.03	NA	3
BOCA-UK::CGP_donor_1437405	2	209775262	209788229	1	1	73	0	0	0	1	0	0.39	0.29	1	NA	NA	NA	NA	NA	4	4	4	74.31	37.49	59.82	0	2	NA	Whitelist	BOCA-UK		0.62	0.53	NA	NA	0.59	0	No	BOCA-UK	CGP_donor_1437405	BOCA	0.38	2.91	Bone-Osteosarc	NA	2	0.01	NA	3
BOCA-UK::CGP_donor_1437405	3	60142686	174861545	1	5	73	3	1	0	1	0	0.28	0.04	10	0	0	10	5	10	11	5	6	74.31	74.54	22.39	0	2	3	Whitelist	BOCA-UK		0.62	0.13	0	0	0.59	0	No	BOCA-UK	CGP_donor_1437405	BOCA	0.38	2.91	Bone-Osteosarc	NA	10	0.07	NA	3
BOCA-UK::CGP_donor_1437405	4	NA	NA	0	0	73	0	0	0	0	0	NA	0.64	NA	0	NA	NA	NA	NA	NA	NA	NA	0	0	0	0	0	0	Whitelist	BOCA-UK		NA	0.85	0	NA	NA	0	No	BOCA-UK	CGP_donor_1437405	BOCA	0.38	2.91	Bone-Osteosarc	NA	0	0	NA	3
BOCA-UK::CGP_donor_1437405	5	NA	NA	0	0	73	0	0	0	0	0	NA	0.63	NA	NA	NA	NA	NA	NA	NA	NA	NA	0	0	0	0	0	0	Whitelist	BOCA-UK		NA	0.84	NA	NA	NA	0	No	BOCA-UK	CGP_donor_1437405	BOCA	0.38	2.91	Bone-Osteosarc	NA	0	0	NA	3
BOCA-UK::CGP_donor_1437405	6	NA	NA	0	0	73	0	0	0	0	0	NA	0.13	NA	NA	NA	NA	NA	NA	NA	NA	NA	0	0	0	0	0	0	Whitelist	BOCA-UK		NA	0.32	NA	NA	NA	0	No	BOCA-UK	CGP_donor_1437405	BOCA	0.38	2.91	Bone-Osteosarc	NA	0	0	NA	3
BOCA-UK::CGP_donor_1437405	7	94806564	94818587	1	1	73	0	0	1	0	0	0.39	0.8	1	0	NA	NA	NA	NA	4	3	4	74.31	92.67	7.11	0	3	NA	Whitelist	BOCA-UK		0.62	0.95	0	NA	0.59	0	No	BOCA-UK	CGP_donor_1437405	BOCA	0.38	2.91	Bone-Osteosarc	NA	2	0.01	NA	3
BOCA-UK::CGP_donor_1437405	8	111068738	132767591	5	5	73	2	3	0	0	0	0.14	0.01	13	0	0	13	11	12	14	11	12	74.31	88.39	11.6	0	2	4	Whitelist	BOCA-UK		0.62	0.05	0	0	0.59	0	No	BOCA-UK	CGP_donor_1437405	BOCA	0.38	2.91	Bone-Osteosarc	NA	10	0.07	NA	3
BOCA-UK::CGP_donor_1437405	9	98829459	125517056	4	4	73	1	1	1	1	0	1	0	7	0	0	7	7	7	18	9	9	74.31	54.63	42.26	0	3	4	Whitelist	BOCA-UK		1	0	0	0	1	0	No	BOCA-UK	CGP_donor_1437405	BOCA	0.38	2.91	Bone-Osteosarc	NA	8	0.05	NA	3
BOCA-UK::CGP_donor_1437405	10	22350239	65007137	1	2	73	1	0	0	1	0	0.57	1	1	0	0	NA	NA	NA	NA	NA	NA	74.31	99.81	0	0	3	NA	Whitelist	BOCA-UK		0.68	1	0	0	0.64	0	No	BOCA-UK	CGP_donor_1437405	BOCA	0.38	2.91	Bone-Osteosarc	NA	4	0.03	NA	3
BOCA-UK::CGP_donor_1437405	11	NA	NA	0	0	73	0	0	0	0	0	NA	0.26	NA	NA	NA	NA	NA	NA	NA	NA	NA	0	0	0	0	0	0	Whitelist	BOCA-UK		NA	0.51	NA	NA	NA	0	No	BOCA-UK	CGP_donor_1437405	BOCA	0.38	2.91	Bone-Osteosarc	NA	0	0	NA	3
BOCA-UK::CGP_donor_1437405	12	NA	NA	0	0	73	0	0	0	0	0	NA	0.27	NA	NA	NA	NA	NA	NA	NA	NA	NA	0	0	0	0	0	0	Whitelist	BOCA-UK		NA	0.51	NA	NA	NA	0	No	BOCA-UK	CGP_donor_1437405	BOCA	0.38	2.91	Bone-Osteosarc	NA	0	0	NA	3
BOCA-UK::CGP_donor_1437405	13	NA	NA	0	0	73	0	0	0	0	0	NA	0.52	NA	NA	NA	NA	NA	NA	NA	NA	NA	0	0	0	0	0	0	Whitelist	BOCA-UK		NA	0.76	NA	NA	NA	0	No	BOCA-UK	CGP_donor_1437405	BOCA	0.38	2.91	Bone-Osteosarc	NA	0	0	NA	3
BOCA-UK::CGP_donor_1437405	14	NA	NA	0	0	73	0	0	0	0	0	NA	NA	NA	NA	NA	NA	NA	NA	NA	NA	NA	0	0	0	0	0	0	Whitelist	BOCA-UK		NA	NA	NA	NA	NA	0	No	BOCA-UK	CGP_donor_1437405	BOCA	0.38	2.91	Bone-Osteosarc	NA	0	0	NA	3
BOCA-UK::CGP_donor_1437405	15	56431898	56442972	1	1	73	0	0	1	0	0	0.39	0.05	1	0	NA	NA	NA	NA	7	0	3	74.31	49.34	45.88	0	2	NA	Whitelist	BOCA-UK		0.62	0.17	0	NA	0.59	0	No	BOCA-UK	CGP_donor_1437405	BOCA	0.38	2.91	Bone-Osteosarc	NA	2	0.01	NA	3
BOCA-UK::CGP_donor_1437405	16	17392180	17440732	1	1	73	1	0	0	0	0	0.39	0.72	2	NA	NA	NA	NA	NA	5	3	5	74.31	99.91	0	0	3	4	Whitelist	BOCA-UK		0.62	0.9	NA	NA	0.59	0	No	BOCA-UK	CGP_donor_1437405	BOCA	0.38	2.91	Bone-Osteosarc	NA	2	0.01	NA	3
BOCA-UK::CGP_donor_1437405	17	52632961	62189868	1	1	73	1	0	0	0	0	0.39	0.73	2	NA	NA	NA	NA	NA	NA	NA	NA	74.31	88.21	11.77	0	2	4	Whitelist	BOCA-UK		0.62	0.9	NA	NA	0.59	0	No	BOCA-UK	CGP_donor_1437405	BOCA	0.38	2.91	Bone-Osteosarc	NA	2	0.01	NA	3
BOCA-UK::CGP_donor_1437405	18	9812521	9867368	1	1	73	0	0	0	1	0	0.39	0.45	2	NA	NA	NA	NA	NA	4	3	4	74.31	95.28	0.07	0	2	4	Whitelist	BOCA-UK		0.62	0.69	NA	NA	0.59	0	No	BOCA-UK	CGP_donor_1437405	BOCA	0.38	2.91	Bone-Osteosarc	NA	2	0.01	NA	3
BOCA-UK::CGP_donor_1437405	19	NA	NA	0	0	73	0	0	0	0	0	NA	0.66	NA	NA	NA	NA	NA	NA	NA	NA	NA	0	0	0	0	0	0	Whitelist	BOCA-UK		NA	0.86	NA	NA	NA	0	No	BOCA-UK	CGP_donor_1437405	BOCA	0.38	2.91	Bone-Osteosarc	NA	0	0	NA	3
BOCA-UK::CGP_donor_1437405	20	NA	NA	0	0	73	0	0	0	0	0	NA	1	NA	NA	NA	NA	NA	NA	NA	NA	NA	0	0	0	0	0	0	Whitelist	BOCA-UK		NA	1	NA	NA	NA	0	No	BOCA-UK	CGP_donor_1437405	BOCA	0.38	2.91	Bone-Osteosarc	NA	0	0	NA	3
BOCA-UK::CGP_donor_1437405	21	NA	NA	0	0	73	0	0	0	0	0	NA	NA	NA	NA	NA	NA	NA	NA	NA	NA	NA	0	0	0	0	0	0	Whitelist	BOCA-UK		NA	NA	NA	NA	NA	0	No	BOCA-UK	CGP_donor_1437405	BOCA	0.38	2.91	Bone-Osteosarc	NA	0	0	NA	3
BOCA-UK::CGP_donor_1437405	22	NA	NA	0	0	73	0	0	0	0	0	NA	0.06	NA	NA	NA	NA	NA	NA	5	3	5	0	0	0	0	0	0	Whitelist	BOCA-UK		NA	0.18	NA	NA	NA	0	No	BOCA-UK	CGP_donor_1437405	BOCA	0.38	2.91	Bone-Osteosarc	NA	0	0	NA	3
BOCA-UK::CGP_donor_1437405	X	NA	NA	0	0	73	0	0	0	0	0	NA	0.27	NA	NA	NA	NA	NA	NA	NA	NA	NA	0	0	0	0	0	0	Whitelist	BOCA-UK		NA	0.52	NA	NA	NA	0	No	BOCA-UK	CGP_donor_1437405	BOCA	0.38	2.91	Bone-Osteosarc	NA	0	0	NA	3
BOCA-UK::CGP_donor_1437406	1	NA	NA	0	0	871	0	0	0	0	0	NA	0	NA	NA	NA	NA	NA	NA	NA	NA	NA	0	0	0	0	0	0	Whitelist	BOCA-UK		NA	0	NA	NA	NA	1	No	BOCA-UK	CGP_donor_1437406	BOCA	0.52	4.48	Bone-Osteosarc	NA	0	0	NA	0
BOCA-UK::CGP_donor_1437406	2	182527399	182586305	1	1	871	1	0	0	0	0	0.39	0	2	NA	NA	NA	NA	NA	5	3	3	94.44	99.89	0.02	0	2	4	Whitelist	BOCA-UK		0.62	0	NA	NA	0.59	1	No	BOCA-UK	CGP_donor_1437406	BOCA	0.52	4.48	Bone-Osteosarc	NA	2	0	NA	0
BOCA-UK::CGP_donor_1437406	3	8793061	39393867	7	23	871	3	1	1	2	16	0.67	0	11	0	0	11	11	11	13	13	13	94.44	99.95	0	0	4	14	Whitelist	BOCA-UK	5	0.41	0	0	0	0.74	1	High confidence	BOCA-UK	CGP_donor_1437406	BOCA	0.52	4.48	Bone-Osteosarc	After polyploidization	30	0.02	NA	0
BOCA-UK::CGP_donor_1437406	4	NA	NA	0	0	871	0	0	0	0	0	NA	NA	NA	NA	NA	NA	NA	NA	NA	NA	NA	0	0	0	0	0	0	Whitelist	BOCA-UK		NA	NA	NA	NA	NA	1	No	BOCA-UK	CGP_donor_1437406	BOCA	0.52	4.48	Bone-Osteosarc	NA	0	0	NA	0
BOCA-UK::CGP_donor_1437406	5	55072	32110730	55	130	871	12	17	16	10	75	0.5	0	99	0	0	99	6	6	136	6	6	94.44	93.71	3.6	8	5	2	Whitelist	BOCA-UK	3	1	0	0	0	0.64	1	High confidence	BOCA-UK	CGP_donor_1437406	BOCA	0.52	4.48	Bone-Osteosarc	With other complex events	185	0.11	NA	0
BOCA-UK::CGP_donor_1437406	6	NA	NA	0	0	871	0	0	0	0	0	NA	0	NA	NA	NA	NA	NA	NA	NA	NA	NA	0	0	0	0	0	0	Whitelist	BOCA-UK		NA	0	NA	NA	NA	1	No	BOCA-UK	CGP_donor_1437406	BOCA	0.52	4.48	Bone-Osteosarc	NA	0	0	NA	0
BOCA-UK::CGP_donor_1437406	7	NA	NA	0	0	871	0	0	0	0	0	NA	0	NA	NA	NA	NA	NA	NA	NA	NA	NA	0	0	0	0	0	0	Whitelist	BOCA-UK		NA	0	NA	NA	NA	1	No	BOCA-UK	CGP_donor_1437406	BOCA	0.52	4.48	Bone-Osteosarc	NA	0	0	NA	0
BOCA-UK::CGP_donor_1437406	8	NA	NA	0	0	871	0	0	0	0	0	NA	0	NA	NA	NA	NA	NA	NA	NA	NA	NA	0	0	0	0	0	0	Whitelist	BOCA-UK		NA	0	NA	NA	NA	1	No	BOCA-UK	CGP_donor_1437406	BOCA	0.52	4.48	Bone-Osteosarc	NA	0	0	NA	0
BOCA-UK::CGP_donor_1437406	9	NA	NA	0	0	871	0	0	0	0	0	NA	NA	NA	NA	NA	NA	NA	NA	NA	NA	NA	0	0	0	0	0	0	Whitelist	BOCA-UK		NA	NA	NA	NA	NA	1	No	BOCA-UK	CGP_donor_1437406	BOCA	0.52	4.48	Bone-Osteosarc	NA	0	0	NA	0
BOCA-UK::CGP_donor_1437406	10	67199517	67250161	2	2	871	0	0	1	1	0	0.57	0	4	NA	0	4	4	4	5	5	5	94.44	99.81	0.01	0	2	3	Whitelist	BOCA-UK		0.68	0	NA	0	0.64	1	No	BOCA-UK	CGP_donor_1437406	BOCA	0.52	4.48	Bone-Osteosarc	NA	4	0	NA	0
BOCA-UK::CGP_donor_1437406	11	56260176	69717430	5	6	871	1	3	0	1	1	0.28	0.11	9	0	0	9	4	5	34	8	11	94.44	74.42	25.16	4	3	4	Whitelist	BOCA-UK		0.68	0.28	0	0	0.59	1	No	BOCA-UK	CGP_donor_1437406	BOCA	0.52	4.48	Bone-Osteosarc	NA	11	0.01	NA	0
BOCA-UK::CGP_donor_1437406	12	4757456	129380238	340	560	871	90	99	72	79	220	0.17	0	551	0	0	551	4	5	552	4	4	94.44	99.93	0.02	26	3	49	Whitelist	BOCA-UK	5	0.62	0	0	0	0.59	1	High confidence	BOCA-UK	CGP_donor_1437406	BOCA	0.52	4.48	Bone-Osteosarc	With other complex events	900	0.52	NA	0
BOCA-UK::CGP_donor_1437406	13	NA	NA	0	0	871	0	0	0	0	0	NA	NA	NA	NA	NA	NA	NA	NA	NA	NA	NA	0	0	0	0	0	0	Whitelist	BOCA-UK		NA	NA	NA	NA	NA	1	No	BOCA-UK	CGP_donor_1437406	BOCA	0.52	4.48	Bone-Osteosarc	NA	0	0	NA	0
BOCA-UK::CGP_donor_1437406	14	90181353	102291505	3	12	871	1	2	0	0	9	0.3	0.14	13	0	0	13	3	4	33	4	5	94.44	99.9	0	0	6	4	Whitelist	BOCA-UK	5	0.83	0.34	0	0	0.59	1	Linked to high confidence	BOCA-UK	CGP_donor_1437406	BOCA	0.52	4.48	Bone-Osteosarc	With other complex events	15	0.01	NA	0
BOCA-UK::CGP_donor_1437406	15	NA	NA	0	0	871	0	0	0	0	0	NA	NA	NA	NA	NA	NA	NA	NA	NA	NA	NA	0	0	0	0	0	0	Whitelist	BOCA-UK		NA	NA	NA	NA	NA	1	No	BOCA-UK	CGP_donor_1437406	BOCA	0.52	4.48	Bone-Osteosarc	NA	0	0	NA	0
BOCA-UK::CGP_donor_1437406	16	52040498	88719044	21	108	871	5	5	4	7	87	0.82	0	91	0	0	91	3	4	92	3	4	94.44	98.89	0	6	4	8	Whitelist	BOCA-UK	5	0.62	0	0	0	0.87	1	Linked to high confidence	BOCA-UK	CGP_donor_1437406	BOCA	0.52	4.48	Bone-Osteosarc	With other complex events	129	0.07	NA	0
BOCA-UK::CGP_donor_1437406	17	15048208	63271544	1	3	871	1	1	0	0	1	0.57	0.09	4	0	0	4	3	4	25	3	3	94.44	96.35	3.63	0	4	2	Whitelist	BOCA-UK		0.62	0.25	0	0	0.64	1	No	BOCA-UK	CGP_donor_1437406	BOCA	0.52	4.48	Bone-Osteosarc	NA	5	0	NA	0
BOCA-UK::CGP_donor_1437406	18	13015135	22805711	1	2	871	2	0	0	0	0	0.11	0	2	0	0	NA	NA	NA	6	4	6	94.44	95.35	0	5	3	4	Whitelist	BOCA-UK		0.54	0	0	0	0.48	1	No	BOCA-UK	CGP_donor_1437406	BOCA	0.52	4.48	Bone-Osteosarc	NA	4	0	NA	0
BOCA-UK::CGP_donor_1437406	19	NA	NA	0	0	871	0	0	0	0	0	NA	NA	NA	NA	NA	NA	NA	NA	NA	NA	NA	0	0	0	0	0	0	Whitelist	BOCA-UK		NA	NA	NA	NA	NA	1	No	BOCA-UK	CGP_donor_1437406	BOCA	0.52	4.48	Bone-Osteosarc	NA	0	0	NA	0
BOCA-UK::CGP_donor_1437406	20	NA	NA	0	0	871	0	0	0	0	0	NA	0	NA	NA	NA	NA	NA	NA	NA	NA	NA	0	0	0	0	0	0	Whitelist	BOCA-UK		NA	0	NA	NA	NA	1	No	BOCA-UK	CGP_donor_1437406	BOCA	0.52	4.48	Bone-Osteosarc	NA	0	0	NA	0
BOCA-UK::CGP_donor_1437406	21	10753819	45129141	1	21	871	2	0	1	2	16	0.53	0	19	0	0	19	5	6	19	5	6	94.44	77.33	0.02	1	5	3	Whitelist	BOCA-UK		0.68	0	0	0	0.64	1	No	BOCA-UK	CGP_donor_1437406	BOCA	0.52	4.48	Bone-Osteosarc	NA	26	0.01	NA	0
BOCA-UK::CGP_donor_1437406	22	NA	NA	0	0	871	0	0	0	0	0	NA	0	NA	NA	NA	NA	NA	NA	NA	NA	NA	0	0	0	0	0	0	Whitelist	BOCA-UK		NA	0.01	NA	NA	NA	1	No	BOCA-UK	CGP_donor_1437406	BOCA	0.52	4.48	Bone-Osteosarc	NA	0	0	NA	0
BOCA-UK::CGP_donor_1437406	X	13871047	56933399	16	150	871	7	3	1	5	134	0.17	0	113	0	0	113	3	5	121	3	4	94.44	99.63	0.14	17	4	10	Whitelist	BOCA-UK	5	0.62	0	0	0	0.59	1	Linked to high confidence	BOCA-UK	CGP_donor_1437406	BOCA	0.52	4.48	Bone-Osteosarc	With other complex events	166	0.1	NA	0
BOCA-UK::CGP_donor_1437407	1	NA	NA	0	0	92	0	0	0	0	0	NA	0.01	NA	NA	NA	NA	NA	NA	NA	NA	NA	0	0	0	0	0	0	Whitelist	BOCA-UK		NA	0.05	NA	NA	NA	1	No	BOCA-UK	CGP_donor_1437407	BOCA	0.83	1.77	Bone-Osteosarc	NA	0	0	NA	2
BOCA-UK::CGP_donor_1437407	2	169181509	169198083	1	1	92	1	0	0	0	0	0.39	0.01	2	NA	NA	NA	NA	NA	NA	NA	NA	42.13	0.01	99.9	0	1	2	Whitelist	BOCA-UK		0.62	0.03	NA	NA	0.59	1	No	BOCA-UK	CGP_donor_1437407	BOCA	0.83	1.77	Bone-Osteosarc	NA	2	0.01	NA	2
BOCA-UK::CGP_donor_1437407	3	116502408	116838348	1	1	92	1	0	0	0	0	0.39	0.22	2	0	NA	NA	NA	NA	NA	NA	NA	42.13	99.83	0	0	0	1	Whitelist	BOCA-UK		0.62	0.45	0	NA	0.59	1	No	BOCA-UK	CGP_donor_1437407	BOCA	0.83	1.77	Bone-Osteosarc	NA	2	0.01	NA	2
BOCA-UK::CGP_donor_1437407	4	NA	NA	0	0	92	0	0	0	0	0	NA	NA	NA	NA	NA	NA	NA	NA	NA	NA	NA	0	0	0	0	0	0	Whitelist	BOCA-UK		NA	NA	NA	NA	NA	1	No	BOCA-UK	CGP_donor_1437407	BOCA	0.83	1.77	Bone-Osteosarc	NA	0	0	NA	2
BOCA-UK::CGP_donor_1437407	5	180056058	180477095	3	3	92	1	0	1	1	0	0.8	1	3	0	0	NA	NA	NA	7	4	4	42.13	11.9	87.97	0	3	2	Whitelist	BOCA-UK		0.87	1	0	0	0.84	1	No	BOCA-UK	CGP_donor_1437407	BOCA	0.83	1.77	Bone-Osteosarc	NA	6	0.03	NA	2
BOCA-UK::CGP_donor_1437407	6	NA	NA	0	0	92	0	0	0	0	0	NA	NA	NA	NA	NA	NA	NA	NA	4	4	4	0	0	0	0	0	0	Whitelist	BOCA-UK		NA	NA	NA	NA	NA	1	No	BOCA-UK	CGP_donor_1437407	BOCA	0.83	1.77	Bone-Osteosarc	NA	0	0	NA	2
BOCA-UK::CGP_donor_1437407	7	11607682	11947943	2	2	92	0	0	1	1	0	0.57	0.82	4	0	0	4	4	4	7	7	7	42.13	0.09	99.68	0	1	2	Whitelist	BOCA-UK		0.68	0.96	0	0	0.64	1	No	BOCA-UK	CGP_donor_1437407	BOCA	0.83	1.77	Bone-Osteosarc	NA	4	0.02	NA	2
BOCA-UK::CGP_donor_1437407	8	35680891	35860134	1	1	92	1	0	0	0	0	0.39	0.34	2	NA	NA	NA	NA	NA	NA	NA	NA	42.13	99.87	0.12	0	2	3	Whitelist	BOCA-UK		0.62	0.59	NA	NA	0.59	1	No	BOCA-UK	CGP_donor_1437407	BOCA	0.83	1.77	Bone-Osteosarc	NA	2	0.01	NA	2
BOCA-UK::CGP_donor_1437407	9	21837534	121587127	1	2	92	2	0	0	0	0	0.11	0.59	8	NA	0	8	5	8	9	5	9	42.13	54.31	42.58	0	2	3	Whitelist	BOCA-UK		0.54	0.81	NA	0	0.48	1	No	BOCA-UK	CGP_donor_1437407	BOCA	0.83	1.77	Bone-Osteosarc	NA	4	0.02	NA	2
BOCA-UK::CGP_donor_1437407	10	84261257	84386202	1	1	92	1	0	0	0	0	0.39	0.45	2	NA	NA	NA	NA	NA	NA	NA	NA	42.13	99.83	0	0	0	1	Whitelist	BOCA-UK		0.62	0.69	NA	NA	0.59	1	No	BOCA-UK	CGP_donor_1437407	BOCA	0.83	1.77	Bone-Osteosarc	NA	2	0.01	NA	2
BOCA-UK::CGP_donor_1437407	11	86917622	100968022	7	7	92	3	2	1	1	0	0.67	0.21	14	0	0	14	14	14	16	16	16	42.13	40.22	55.72	0	1	2	Whitelist	BOCA-UK		0.77	0.43	0	0	0.74	1	High confidence	BOCA-UK	CGP_donor_1437407	BOCA	0.83	1.77	Bone-Osteosarc	Canonical without polyploidization	14	0.08	NA	2
BOCA-UK::CGP_donor_1437407	12	NA	NA	0	0	92	0	0	0	0	0	NA	NA	NA	NA	NA	NA	NA	NA	NA	NA	NA	0	0	0	0	0	0	Whitelist	BOCA-UK		NA	NA	NA	NA	NA	1	No	BOCA-UK	CGP_donor_1437407	BOCA	0.83	1.77	Bone-Osteosarc	NA	0	0	NA	2
BOCA-UK::CGP_donor_1437407	13	NA	NA	0	0	92	0	0	0	0	0	NA	0.38	NA	NA	NA	NA	NA	NA	6	6	6	0	0	0	0	0	0	Whitelist	BOCA-UK		NA	0.63	NA	NA	NA	1	No	BOCA-UK	CGP_donor_1437407	BOCA	0.83	1.77	Bone-Osteosarc	NA	0	0	NA	2
BOCA-UK::CGP_donor_1437407	14	64205148	64385363	1	1	92	0	1	0	0	0	0.39	0.38	1	NA	NA	NA	NA	NA	NA	NA	NA	42.13	39.28	59.81	0	3	NA	Whitelist	BOCA-UK		0.62	0.63	NA	NA	0.59	1	No	BOCA-UK	CGP_donor_1437407	BOCA	0.83	1.77	Bone-Osteosarc	NA	2	0.01	NA	2
BOCA-UK::CGP_donor_1437407	15	39173576	39454262	2	2	92	0	0	1	1	0	0.57	0.74	4	0	0	4	4	4	7	7	7	42.13	0.27	99.6	0	1	2	Whitelist	BOCA-UK		0.68	0.91	0	0	0.64	1	No	BOCA-UK	CGP_donor_1437407	BOCA	0.83	1.77	Bone-Osteosarc	NA	4	0.02	NA	2
BOCA-UK::CGP_donor_1437407	16	NA	NA	0	0	92	0	0	0	0	0	NA	0.32	NA	NA	NA	NA	NA	NA	NA	NA	NA	0	0	0	0	0	0	Whitelist	BOCA-UK		NA	0.57	NA	NA	NA	1	No	BOCA-UK	CGP_donor_1437407	BOCA	0.83	1.77	Bone-Osteosarc	NA	0	0	NA	2
BOCA-UK::CGP_donor_1437407	17	15595938	21741775	1	1	92	1	0	0	0	0	0.39	0.04	2	0.02	NA	NA	NA	NA	5	3	3	42.13	1.1	94.42	0	2	3	Whitelist	BOCA-UK		0.62	0.14	0.02	NA	0.59	1	No	BOCA-UK	CGP_donor_1437407	BOCA	0.83	1.77	Bone-Osteosarc	NA	2	0.01	NA	2
BOCA-UK::CGP_donor_1437407	18	NA	NA	0	0	92	0	0	0	0	0	NA	NA	NA	NA	NA	NA	NA	NA	NA	NA	NA	0	0	0	0	0	0	Whitelist	BOCA-UK		NA	NA	NA	NA	NA	1	No	BOCA-UK	CGP_donor_1437407	BOCA	0.83	1.77	Bone-Osteosarc	NA	0	0	NA	2
BOCA-UK::CGP_donor_1437407	19	47672696	47696909	1	1	92	0	1	0	0	0	0.39	1	1	NA	NA	NA	NA	NA	NA	NA	NA	42.13	50.74	49.09	0	2	NA	Whitelist	BOCA-UK		0.62	1	NA	NA	0.59	1	No	BOCA-UK	CGP_donor_1437407	BOCA	0.83	1.77	Bone-Osteosarc	NA	2	0.01	NA	2
BOCA-UK::CGP_donor_1437407	20	50980028	62689311	45	51	92	13	8	12	12	6	0.73	0	46	0	0	46	13	29	47	13	13	42.13	53.08	40.35	0	2	1	Whitelist	BOCA-UK		0.9	0	0	0	0.8	1	High confidence	BOCA-UK	CGP_donor_1437407	BOCA	0.83	1.77	Bone-Osteosarc	With other complex events	96	0.52	NA	2
BOCA-UK::CGP_donor_1437407	21	NA	NA	0	0	92	0	0	0	0	0	NA	NA	NA	NA	NA	NA	NA	NA	NA	NA	NA	0	0	0	0	0	0	Whitelist	BOCA-UK		NA	NA	NA	NA	NA	1	No	BOCA-UK	CGP_donor_1437407	BOCA	0.83	1.77	Bone-Osteosarc	NA	0	0	NA	2
BOCA-UK::CGP_donor_1437407	22	NA	NA	0	0	92	0	0	0	0	0	NA	NA	NA	NA	NA	NA	NA	NA	NA	NA	NA	0	0	0	0	0	0	Whitelist	BOCA-UK		NA	NA	NA	NA	NA	1	No	BOCA-UK	CGP_donor_1437407	BOCA	0.83	1.77	Bone-Osteosarc	NA	0	0	NA	2
BOCA-UK::CGP_donor_1437407	X	134319683	134344066	1	2	92	0	0	1	1	0	0.57	0.33	1	NA	0	NA	NA	NA	NA	NA	NA	42.13	100	0	0	1	NA	Whitelist	BOCA-UK		0.68	0.59	NA	0	0.64	1	No	BOCA-UK	CGP_donor_1437407	BOCA	0.83	1.77	Bone-Osteosarc	NA	4	0.02	NA	2
BOCA-UK::CGP_donor_1437408	1	NA	NA	0	0	6	0	0	0	0	0	NA	NA	NA	NA	NA	NA	NA	NA	NA	NA	NA	0	0	0	0	0	0	Whitelist	BOCA-UK		NA	NA	NA	NA	NA	0	No	BOCA-UK	CGP_donor_1437408	BOCA	0.87	1.83	Bone-Osteosarc	NA	0	0	NA	2
BOCA-UK::CGP_donor_1437408	2	NA	NA	0	0	6	0	0	0	0	0	NA	NA	NA	NA	NA	NA	NA	NA	NA	NA	NA	0	0	0	0	0	0	Whitelist	BOCA-UK		NA	NA	NA	NA	NA	0	No	BOCA-UK	CGP_donor_1437408	BOCA	0.87	1.83	Bone-Osteosarc	NA	0	0	NA	2
BOCA-UK::CGP_donor_1437408	3	47130248	47239390	1	1	6	1	0	0	0	0	0.39	0.06	1	NA	NA	NA	NA	NA	NA	NA	NA	25.24	37.4	62.46	0	1	NA	Whitelist	BOCA-UK		0.62	0.19	NA	NA	0.59	0	No	BOCA-UK	CGP_donor_1437408	BOCA	0.87	1.83	Bone-Osteosarc	NA	2	0.17	NA	2
BOCA-UK::CGP_donor_1437408	4	NA	NA	0	0	6	0	0	0	0	0	NA	NA	NA	NA	NA	NA	NA	NA	NA	NA	NA	0	0	0	0	0	0	Whitelist	BOCA-UK		NA	NA	NA	NA	NA	0	No	BOCA-UK	CGP_donor_1437408	BOCA	0.87	1.83	Bone-Osteosarc	NA	0	0	NA	2
BOCA-UK::CGP_donor_1437408	5	NA	NA	0	0	6	0	0	0	0	0	NA	NA	NA	NA	NA	NA	NA	NA	NA	NA	NA	0	0	0	0	0	0	Whitelist	BOCA-UK		NA	NA	NA	NA	NA	0	No	BOCA-UK	CGP_donor_1437408	BOCA	0.87	1.83	Bone-Osteosarc	NA	0	0	NA	2
BOCA-UK::CGP_donor_1437408	6	NA	NA	0	0	6	0	0	0	0	0	NA	0.05	NA	NA	NA	NA	NA	NA	NA	NA	NA	0	0	0	0	0	0	Whitelist	BOCA-UK		NA	0.15	NA	NA	NA	0	No	BOCA-UK	CGP_donor_1437408	BOCA	0.87	1.83	Bone-Osteosarc	NA	0	0	NA	2
BOCA-UK::CGP_donor_1437408	7	NA	NA	0	0	6	0	0	0	0	0	NA	NA	NA	NA	NA	NA	NA	NA	NA	NA	NA	0	0	0	0	0	0	Whitelist	BOCA-UK		NA	NA	NA	NA	NA	0	No	BOCA-UK	CGP_donor_1437408	BOCA	0.87	1.83	Bone-Osteosarc	NA	0	0	NA	2
BOCA-UK::CGP_donor_1437408	8	NA	NA	0	0	6	0	0	0	0	0	NA	NA	NA	NA	NA	NA	NA	NA	NA	NA	NA	0	0	0	0	0	0	Whitelist	BOCA-UK		NA	NA	NA	NA	NA	0	No	BOCA-UK	CGP_donor_1437408	BOCA	0.87	1.83	Bone-Osteosarc	NA	0	0	NA	2
BOCA-UK::CGP_donor_1437408	9	NA	NA	0	0	6	0	0	0	0	0	NA	NA	NA	NA	NA	NA	NA	NA	NA	NA	NA	0	0	0	0	0	0	Whitelist	BOCA-UK		NA	NA	NA	NA	NA	0	No	BOCA-UK	CGP_donor_1437408	BOCA	0.87	1.83	Bone-Osteosarc	NA	0	0	NA	2
BOCA-UK::CGP_donor_1437408	10	NA	NA	0	0	6	0	0	0	0	0	NA	0.25	NA	NA	NA	NA	NA	NA	NA	NA	NA	0	0	0	0	0	0	Whitelist	BOCA-UK		NA	0.49	NA	NA	NA	0	No	BOCA-UK	CGP_donor_1437408	BOCA	0.87	1.83	Bone-Osteosarc	NA	0	0	NA	2
BOCA-UK::CGP_donor_1437408	11	16170706	16250815	1	1	6	0	1	0	0	0	0.39	0.25	2	NA	NA	NA	NA	NA	NA	NA	NA	25.24	0.06	99.51	0	2	3	Whitelist	BOCA-UK		0.62	0.49	NA	NA	0.59	0	No	BOCA-UK	CGP_donor_1437408	BOCA	0.87	1.83	Bone-Osteosarc	NA	2	0.17	NA	2
BOCA-UK::CGP_donor_1437408	12	NA	NA	0	0	6	0	0	0	0	0	NA	NA	NA	NA	NA	NA	NA	NA	NA	NA	NA	0	0	0	0	0	0	Whitelist	BOCA-UK		NA	NA	NA	NA	NA	0	No	BOCA-UK	CGP_donor_1437408	BOCA	0.87	1.83	Bone-Osteosarc	NA	0	0	NA	2
BOCA-UK::CGP_donor_1437408	13	NA	NA	0	0	6	0	0	0	0	0	NA	NA	NA	NA	NA	NA	NA	NA	NA	NA	NA	0	0	0	0	0	0	Whitelist	BOCA-UK		NA	NA	NA	NA	NA	0	No	BOCA-UK	CGP_donor_1437408	BOCA	0.87	1.83	Bone-Osteosarc	NA	0	0	NA	2
BOCA-UK::CGP_donor_1437408	14	NA	NA	0	0	6	0	0	0	0	0	NA	NA	NA	NA	NA	NA	NA	NA	NA	NA	NA	0	0	0	0	0	0	Whitelist	BOCA-UK		NA	NA	NA	NA	NA	0	No	BOCA-UK	CGP_donor_1437408	BOCA	0.87	1.83	Bone-Osteosarc	NA	0	0	NA	2
BOCA-UK::CGP_donor_1437408	15	NA	NA	0	0	6	0	0	0	0	0	NA	NA	NA	NA	NA	NA	NA	NA	NA	NA	NA	0	0	0	0	0	0	Whitelist	BOCA-UK		NA	NA	NA	NA	NA	0	No	BOCA-UK	CGP_donor_1437408	BOCA	0.87	1.83	Bone-Osteosarc	NA	0	0	NA	2
BOCA-UK::CGP_donor_1437408	16	NA	NA	0	0	6	0	0	0	0	0	NA	NA	NA	NA	NA	NA	NA	NA	NA	NA	NA	0	0	0	0	0	0	Whitelist	BOCA-UK		NA	NA	NA	NA	NA	0	No	BOCA-UK	CGP_donor_1437408	BOCA	0.87	1.83	Bone-Osteosarc	NA	0	0	NA	2
BOCA-UK::CGP_donor_1437408	17	NA	NA	0	0	6	0	0	0	0	0	NA	NA	NA	NA	NA	NA	NA	NA	NA	NA	NA	0	0	0	0	0	0	Whitelist	BOCA-UK		NA	NA	NA	NA	NA	0	No	BOCA-UK	CGP_donor_1437408	BOCA	0.87	1.83	Bone-Osteosarc	NA	0	0	NA	2
BOCA-UK::CGP_donor_1437408	18	NA	NA	0	0	6	0	0	0	0	0	NA	NA	NA	NA	NA	NA	NA	NA	NA	NA	NA	0	0	0	0	0	0	Whitelist	BOCA-UK		NA	NA	NA	NA	NA	0	No	BOCA-UK	CGP_donor_1437408	BOCA	0.87	1.83	Bone-Osteosarc	NA	0	0	NA	2
BOCA-UK::CGP_donor_1437408	19	57131179	57154954	1	1	6	1	0	0	0	0	0.39	0.11	1	NA	NA	NA	NA	NA	NA	NA	NA	25.24	0	99.83	0	2	NA	Whitelist	BOCA-UK		0.62	0.29	NA	NA	0.59	0	No	BOCA-UK	CGP_donor_1437408	BOCA	0.87	1.83	Bone-Osteosarc	NA	2	0.17	NA	2
BOCA-UK::CGP_donor_1437408	20	NA	NA	0	0	6	0	0	0	0	0	NA	NA	NA	NA	NA	NA	NA	NA	NA	NA	NA	0	0	0	0	0	0	Whitelist	BOCA-UK		NA	NA	NA	NA	NA	0	No	BOCA-UK	CGP_donor_1437408	BOCA	0.87	1.83	Bone-Osteosarc	NA	0	0	NA	2
BOCA-UK::CGP_donor_1437408	21	NA	NA	0	0	6	0	0	0	0	0	NA	NA	NA	NA	NA	NA	NA	NA	NA	NA	NA	0	0	0	0	0	0	Whitelist	BOCA-UK		NA	NA	NA	NA	NA	0	No	BOCA-UK	CGP_donor_1437408	BOCA	0.87	1.83	Bone-Osteosarc	NA	0	0	NA	2
BOCA-UK::CGP_donor_1437408	22	NA	NA	0	0	6	0	0	0	0	0	NA	NA	NA	NA	NA	NA	NA	NA	NA	NA	NA	0	0	0	0	0	0	Whitelist	BOCA-UK		NA	NA	NA	NA	NA	0	No	BOCA-UK	CGP_donor_1437408	BOCA	0.87	1.83	Bone-Osteosarc	NA	0	0	NA	2
BOCA-UK::CGP_donor_1437408	X	NA	NA	0	0	6	0	0	0	0	0	NA	0.03	NA	NA	NA	NA	NA	NA	NA	NA	NA	0	0	0	0	0	0	Whitelist	BOCA-UK		NA	0.12	NA	NA	NA	0	No	BOCA-UK	CGP_donor_1437408	BOCA	0.87	1.83	Bone-Osteosarc	NA	0	0	NA	2
BOCA-UK::CGP_donor_1437409	1	82232387	82319780	1	1	118	0	1	0	0	0	0.39	0.03	2	0	NA	NA	NA	NA	5	4	4	67.32	67.6	32.4	0	4	6	Whitelist	BOCA-UK		0.62	0.1	0	NA	0.59	1	No	BOCA-UK	CGP_donor_1437409	BOCA	0.67	3.41	Bone-Osteosarc	NA	2	0.01	NA	3
BOCA-UK::CGP_donor_1437409	2	189048530	203590444	15	16	118	3	1	6	5	1	0.27	0.01	13	0	0	13	13	13	17	14	14	67.32	67.95	31.94	0	2	4	Whitelist	BOCA-UK		0.62	0.05	0	0	0.59	1	High confidence	BOCA-UK	CGP_donor_1437409	BOCA	0.67	3.41	Bone-Osteosarc	Before polyploidization	31	0.13	NA	3
BOCA-UK::CGP_donor_1437409	3	116131760	154701326	1	2	118	1	0	0	1	0	0.57	0.07	5	0	0	5	3	5	8	5	5	67.32	25.16	71.78	0	2	4	Whitelist	BOCA-UK		0.68	0.2	0	0	0.64	1	No	BOCA-UK	CGP_donor_1437409	BOCA	0.67	3.41	Bone-Osteosarc	NA	4	0.02	NA	3
BOCA-UK::CGP_donor_1437409	4	94008930	94055771	1	1	118	1	0	0	0	0	0.39	0.03	2	NA	NA	NA	NA	NA	4	3	4	67.32	99.75	0.02	0	2	4	Whitelist	BOCA-UK		0.62	0.1	NA	NA	0.59	1	No	BOCA-UK	CGP_donor_1437409	BOCA	0.67	3.41	Bone-Osteosarc	NA	2	0.01	NA	3
BOCA-UK::CGP_donor_1437409	5	41503005	44409555	2	2	118	1	0	1	0	0	0.57	0.12	5	0	0	5	3	3	9	3	3	67.32	23.15	76.72	0	3	4	Whitelist	BOCA-UK		0.68	0.31	0	0	0.64	1	No	BOCA-UK	CGP_donor_1437409	BOCA	0.67	3.41	Bone-Osteosarc	NA	4	0.02	NA	3
BOCA-UK::CGP_donor_1437409	6	18744089	18783089	1	1	118	0	1	0	0	0	0.39	0.17	2	NA	NA	NA	NA	NA	4	3	3	67.32	37.49	62.24	0	4	5	Whitelist	BOCA-UK		0.62	0.38	NA	NA	0.59	1	No	BOCA-UK	CGP_donor_1437409	BOCA	0.67	3.41	Bone-Osteosarc	NA	2	0.01	NA	3
BOCA-UK::CGP_donor_1437409	7	7402721	30170308	2	2	118	0	0	0	2	0	0.11	0.1	1	NA	0	NA	NA	NA	NA	NA	NA	67.32	99.73	0.05	0	4	NA	Whitelist	BOCA-UK		0.54	0.26	NA	0	0.48	1	No	BOCA-UK	CGP_donor_1437409	BOCA	0.67	3.41	Bone-Osteosarc	NA	4	0.02	NA	3
BOCA-UK::CGP_donor_1437409	8	NA	NA	0	0	118	0	0	0	0	0	NA	NA	NA	NA	NA	NA	NA	NA	NA	NA	NA	0	0	0	0	0	0	Whitelist	BOCA-UK		NA	NA	NA	NA	NA	1	No	BOCA-UK	CGP_donor_1437409	BOCA	0.67	3.41	Bone-Osteosarc	NA	0	0	NA	3
BOCA-UK::CGP_donor_1437409	9	NA	NA	0	0	118	0	0	0	0	0	NA	0.81	NA	0	NA	NA	NA	NA	4	4	4	0	0	0	0	0	0	Whitelist	BOCA-UK		NA	0.96	0	NA	NA	1	No	BOCA-UK	CGP_donor_1437409	BOCA	0.67	3.41	Bone-Osteosarc	NA	0	0	NA	3
BOCA-UK::CGP_donor_1437409	10	NA	NA	0	0	118	0	0	0	0	0	NA	NA	NA	NA	NA	NA	NA	NA	NA	NA	NA	0	0	0	0	0	0	Whitelist	BOCA-UK		NA	NA	NA	NA	NA	1	No	BOCA-UK	CGP_donor_1437409	BOCA	0.67	3.41	Bone-Osteosarc	NA	0	0	NA	3
BOCA-UK::CGP_donor_1437409	11	79173759	84202448	1	3	118	3	0	0	0	0	0.03	1	6	0	0	6	4	6	9	5	7	67.32	99.16	0.28	0	3	1	Whitelist	BOCA-UK		0.41	1	0	0	0.33	1	Linked to high confidence	BOCA-UK	CGP_donor_1437409	BOCA	0.67	3.41	Bone-Osteosarc	Canonical without polyploidization	6	0.03	NA	3
BOCA-UK::CGP_donor_1437409	12	22931670	39481564	14	17	118	3	2	4	5	3	0.7	0	34	0	0	34	14	17	36	14	17	67.32	78.41	17.58	0	4	5	Whitelist	BOCA-UK		0.93	0	0	0	0.78	1	High confidence	BOCA-UK	CGP_donor_1437409	BOCA	0.67	3.41	Bone-Osteosarc	With other complex events	31	0.13	NA	3
BOCA-UK::CGP_donor_1437409	13	NA	NA	0	0	118	0	0	0	0	0	NA	0.2	NA	NA	NA	NA	NA	NA	NA	NA	NA	0	0	0	0	0	0	Whitelist	BOCA-UK		NA	0.42	NA	NA	NA	1	No	BOCA-UK	CGP_donor_1437409	BOCA	0.67	3.41	Bone-Osteosarc	NA	0	0	NA	3
BOCA-UK::CGP_donor_1437409	14	87445194	87491540	1	1	118	0	1	0	0	0	0.39	1	1	NA	NA	NA	NA	NA	NA	NA	NA	67.32	99.05	0.04	0	3	NA	Whitelist	BOCA-UK		0.62	1	NA	NA	0.59	1	No	BOCA-UK	CGP_donor_1437409	BOCA	0.67	3.41	Bone-Osteosarc	NA	2	0.01	NA	3
BOCA-UK::CGP_donor_1437409	15	54373458	54812369	4	6	118	2	1	1	0	2	0.57	0	4	0	0	4	3	4	10	5	5	67.32	45.15	54.68	1	2	4	Whitelist	BOCA-UK		0.62	0	0	0	0.64	1	No	BOCA-UK	CGP_donor_1437409	BOCA	0.67	3.41	Bone-Osteosarc	NA	10	0.04	NA	3
BOCA-UK::CGP_donor_1437409	16	2570177	12331926	8	11	118	1	4	1	2	3	0.39	0	8	0	0	8	8	8	22	12	13	67.32	49.79	45.69	0	2	4	Whitelist	BOCA-UK	11	0.87	0	0	0	0.59	1	High confidence	BOCA-UK	CGP_donor_1437409	BOCA	0.67	3.41	Bone-Osteosarc	Before polyploidization	19	0.08	NA	3
BOCA-UK::CGP_donor_1437409	17	12496853	19488850	18	20	118	3	2	6	7	2	0.29	0	29	0	0	29	3	4	45	3	3	67.32	72.56	22.99	16	56	8	Whitelist	BOCA-UK		0.66	0	0	0	0.59	1	No	BOCA-UK	CGP_donor_1437409	BOCA	0.67	3.41	Bone-Osteosarc	NA	38	0.16	NA	3
BOCA-UK::CGP_donor_1437409	18	NA	NA	0	0	118	0	0	0	0	0	NA	NA	NA	NA	NA	NA	NA	NA	NA	NA	NA	0	0	0	0	0	0	Whitelist	BOCA-UK		NA	NA	NA	NA	NA	1	No	BOCA-UK	CGP_donor_1437409	BOCA	0.67	3.41	Bone-Osteosarc	NA	0	0	NA	3
BOCA-UK::CGP_donor_1437409	19	NA	NA	0	0	118	0	0	0	0	0	NA	NA	NA	NA	NA	NA	NA	NA	NA	NA	NA	0	0	0	0	0	0	Whitelist	BOCA-UK		NA	NA	NA	NA	NA	1	No	BOCA-UK	CGP_donor_1437409	BOCA	0.67	3.41	Bone-Osteosarc	NA	0	0	NA	3
BOCA-UK::CGP_donor_1437409	20	NA	NA	0	0	118	0	0	0	0	0	NA	NA	NA	NA	NA	NA	NA	NA	NA	NA	NA	0	0	0	0	0	0	Whitelist	BOCA-UK		NA	NA	NA	NA	NA	1	No	BOCA-UK	CGP_donor_1437409	BOCA	0.67	3.41	Bone-Osteosarc	NA	0	0	NA	3
BOCA-UK::CGP_donor_1437409	21	NA	NA	0	0	118	0	0	0	0	0	NA	NA	NA	NA	NA	NA	NA	NA	NA	NA	NA	0	0	0	0	0	0	Whitelist	BOCA-UK		NA	NA	NA	NA	NA	1	No	BOCA-UK	CGP_donor_1437409	BOCA	0.67	3.41	Bone-Osteosarc	NA	0	0	NA	3
BOCA-UK::CGP_donor_1437409	22	25614275	43090002	1	2	118	0	0	1	1	0	0.57	0.05	4	0	0	4	3	4	5	3	3	67.32	72.32	27.68	0	4	2	Whitelist	BOCA-UK		0.68	0.17	0	0	0.64	1	No	BOCA-UK	CGP_donor_1437409	BOCA	0.67	3.41	Bone-Osteosarc	NA	4	0.02	NA	3
BOCA-UK::CGP_donor_1437409	X	NA	NA	0	0	118	0	0	0	0	0	NA	NA	NA	NA	NA	NA	NA	NA	NA	NA	NA	0	0	0	0	0	0	Whitelist	BOCA-UK		NA	NA	NA	NA	NA	1	No	BOCA-UK	CGP_donor_1437409	BOCA	0.67	3.41	Bone-Osteosarc	NA	0	0	NA	3
BOCA-UK::CGP_donor_1437410	1	NA	NA	0	0	33	0	0	0	0	0	NA	NA	NA	NA	NA	NA	NA	NA	NA	NA	NA	0	0	0	0	0	0	Whitelist	BOCA-UK		NA	NA	NA	NA	NA	1	No	BOCA-UK	CGP_donor_1437410	BOCA	0.72	2	Bone-Benign	NA	0	0	NA	2
BOCA-UK::CGP_donor_1437410	2	NA	NA	0	0	33	0	0	0	0	0	NA	NA	NA	NA	NA	NA	NA	NA	NA	NA	NA	0	0	0	0	0	0	Whitelist	BOCA-UK		NA	NA	NA	NA	NA	1	No	BOCA-UK	CGP_donor_1437410	BOCA	0.72	2	Bone-Benign	NA	0	0	NA	2
BOCA-UK::CGP_donor_1437410	3	NA	NA	0	0	33	0	0	0	0	0	NA	1	NA	NA	NA	NA	NA	NA	NA	NA	NA	0	0	0	0	0	0	Whitelist	BOCA-UK		NA	1	NA	NA	NA	1	No	BOCA-UK	CGP_donor_1437410	BOCA	0.72	2	Bone-Benign	NA	0	0	NA	2
BOCA-UK::CGP_donor_1437410	4	NA	NA	0	0	33	0	0	0	0	0	NA	NA	NA	NA	NA	NA	NA	NA	NA	NA	NA	0	0	0	0	0	0	Whitelist	BOCA-UK		NA	NA	NA	NA	NA	1	No	BOCA-UK	CGP_donor_1437410	BOCA	0.72	2	Bone-Benign	NA	0	0	NA	2
BOCA-UK::CGP_donor_1437410	5	NA	NA	0	0	33	0	0	0	0	0	NA	NA	NA	NA	NA	NA	NA	NA	NA	NA	NA	0	0	0	0	0	0	Whitelist	BOCA-UK		NA	NA	NA	NA	NA	1	No	BOCA-UK	CGP_donor_1437410	BOCA	0.72	2	Bone-Benign	NA	0	0	NA	2
BOCA-UK::CGP_donor_1437410	6	70986165	164827209	21	30	33	7	6	3	5	9	0.64	0	17	0	0	17	17	17	17	17	17	0.15	2.76	97.09	0	2	1	Whitelist	BOCA-UK		0.93	0	0	0	0.72	1	High confidence	BOCA-UK	CGP_donor_1437410	BOCA	0.72	2	Bone-Benign	Canonical without polyploidization	51	0.77	NA	2
BOCA-UK::CGP_donor_1437410	7	NA	NA	0	0	33	0	0	0	0	0	NA	NA	NA	NA	NA	NA	NA	NA	NA	NA	NA	0	0	0	0	0	0	Whitelist	BOCA-UK		NA	NA	NA	NA	NA	1	No	BOCA-UK	CGP_donor_1437410	BOCA	0.72	2	Bone-Benign	NA	0	0	NA	2
BOCA-UK::CGP_donor_1437410	8	NA	NA	0	0	33	0	0	0	0	0	NA	NA	NA	NA	NA	NA	NA	NA	NA	NA	NA	0	0	0	0	0	0	Whitelist	BOCA-UK		NA	NA	NA	NA	NA	1	No	BOCA-UK	CGP_donor_1437410	BOCA	0.72	2	Bone-Benign	NA	0	0	NA	2
BOCA-UK::CGP_donor_1437410	9	NA	NA	0	0	33	0	0	0	0	0	NA	NA	NA	NA	NA	NA	NA	NA	NA	NA	NA	0	0	0	0	0	0	Whitelist	BOCA-UK		NA	NA	NA	NA	NA	1	No	BOCA-UK	CGP_donor_1437410	BOCA	0.72	2	Bone-Benign	NA	0	0	NA	2
BOCA-UK::CGP_donor_1437410	10	NA	NA	0	0	33	0	0	0	0	0	NA	NA	NA	NA	NA	NA	NA	NA	NA	NA	NA	0	0	0	0	0	0	Whitelist	BOCA-UK		NA	NA	NA	NA	NA	1	No	BOCA-UK	CGP_donor_1437410	BOCA	0.72	2	Bone-Benign	NA	0	0	NA	2
BOCA-UK::CGP_donor_1437410	11	102755543	102864648	1	1	33	0	1	0	0	0	0.39	1	2	NA	NA	NA	NA	NA	NA	NA	NA	0.15	0.08	99.49	0	2	3	Whitelist	BOCA-UK		0.62	1	NA	NA	0.59	1	No	BOCA-UK	CGP_donor_1437410	BOCA	0.72	2	Bone-Benign	NA	2	0.03	NA	2
BOCA-UK::CGP_donor_1437410	12	NA	NA	0	0	33	0	0	0	0	0	NA	NA	NA	NA	NA	NA	NA	NA	NA	NA	NA	0	0	0	0	0	0	Whitelist	BOCA-UK		NA	NA	NA	NA	NA	1	No	BOCA-UK	CGP_donor_1437410	BOCA	0.72	2	Bone-Benign	NA	0	0	NA	2
BOCA-UK::CGP_donor_1437410	13	NA	NA	0	0	33	0	0	0	0	0	NA	NA	NA	NA	NA	NA	NA	NA	NA	NA	NA	0	0	0	0	0	0	Whitelist	BOCA-UK		NA	NA	NA	NA	NA	1	No	BOCA-UK	CGP_donor_1437410	BOCA	0.72	2	Bone-Benign	NA	0	0	NA	2
BOCA-UK::CGP_donor_1437410	14	NA	NA	0	0	33	0	0	0	0	0	NA	NA	NA	NA	NA	NA	NA	NA	NA	NA	NA	0	0	0	0	0	0	Whitelist	BOCA-UK		NA	NA	NA	NA	NA	1	No	BOCA-UK	CGP_donor_1437410	BOCA	0.72	2	Bone-Benign	NA	0	0	NA	2
BOCA-UK::CGP_donor_1437410	15	NA	NA	0	0	33	0	0	0	0	0	NA	NA	NA	NA	NA	NA	NA	NA	NA	NA	NA	0	0	0	0	0	0	Whitelist	BOCA-UK		NA	NA	NA	NA	NA	1	No	BOCA-UK	CGP_donor_1437410	BOCA	0.72	2	Bone-Benign	NA	0	0	NA	2
BOCA-UK::CGP_donor_1437410	16	72696285	72904333	1	1	33	1	0	0	0	0	0.39	0	1	0	NA	NA	NA	NA	NA	NA	NA	0.15	0	99.9	0	2	NA	Whitelist	BOCA-UK		0.62	0	0	NA	0.59	1	No	BOCA-UK	CGP_donor_1437410	BOCA	0.72	2	Bone-Benign	NA	2	0.03	NA	2
BOCA-UK::CGP_donor_1437410	17	NA	NA	0	0	33	0	0	0	0	0	NA	NA	NA	NA	NA	NA	NA	NA	NA	NA	NA	0	0	0	0	0	0	Whitelist	BOCA-UK		NA	NA	NA	NA	NA	1	No	BOCA-UK	CGP_donor_1437410	BOCA	0.72	2	Bone-Benign	NA	0	0	NA	2
BOCA-UK::CGP_donor_1437410	18	NA	NA	0	0	33	0	0	0	0	0	NA	NA	NA	NA	NA	NA	NA	NA	NA	NA	NA	0	0	0	0	0	0	Whitelist	BOCA-UK		NA	NA	NA	NA	NA	1	No	BOCA-UK	CGP_donor_1437410	BOCA	0.72	2	Bone-Benign	NA	0	0	NA	2
BOCA-UK::CGP_donor_1437410	19	NA	NA	0	0	33	0	0	0	0	0	NA	NA	NA	NA	NA	NA	NA	NA	NA	NA	NA	0	0	0	0	0	0	Whitelist	BOCA-UK		NA	NA	NA	NA	NA	1	No	BOCA-UK	CGP_donor_1437410	BOCA	0.72	2	Bone-Benign	NA	0	0	NA	2
BOCA-UK::CGP_donor_1437410	20	NA	NA	0	0	33	0	0	0	0	0	NA	NA	NA	NA	NA	NA	NA	NA	NA	NA	NA	0	0	0	0	0	0	Whitelist	BOCA-UK		NA	NA	NA	NA	NA	1	No	BOCA-UK	CGP_donor_1437410	BOCA	0.72	2	Bone-Benign	NA	0	0	NA	2
BOCA-UK::CGP_donor_1437410	21	NA	NA	0	0	33	0	0	0	0	0	NA	NA	NA	NA	NA	NA	NA	NA	NA	NA	NA	0	0	0	0	0	0	Whitelist	BOCA-UK		NA	NA	NA	NA	NA	1	No	BOCA-UK	CGP_donor_1437410	BOCA	0.72	2	Bone-Benign	NA	0	0	NA	2
BOCA-UK::CGP_donor_1437410	22	NA	NA	0	0	33	0	0	0	0	0	NA	NA	NA	NA	NA	NA	NA	NA	NA	NA	NA	0	0	0	0	0	0	Whitelist	BOCA-UK		NA	NA	NA	NA	NA	1	No	BOCA-UK	CGP_donor_1437410	BOCA	0.72	2	Bone-Benign	NA	0	0	NA	2
BOCA-UK::CGP_donor_1437410	X	NA	NA	0	0	33	0	0	0	0	0	NA	NA	NA	NA	NA	NA	NA	NA	NA	NA	NA	0	0	0	0	0	0	Whitelist	BOCA-UK		NA	NA	NA	NA	NA	1	No	BOCA-UK	CGP_donor_1437410	BOCA	0.72	2	Bone-Benign	NA	0	0	NA	2
BOCA-UK::CGP_donor_1437411	1	51871319	244912139	12	130	513	3	3	3	3	118	1	0	18	0	0	18	18	18	18	18	18	1.65	4.44	95.56	0	1	2	Whitelist	BOCA-UK	2_4	0.87	0	0	0	1	1	High confidence	BOCA-UK	CGP_donor_1437411	BOCA	0.75	1.98	Bone-Benign	Canonical without polyploidization	142	0.14	NA	2
BOCA-UK::CGP_donor_1437411	2	8888556	242818178	13	134	513	2	2	3	6	121	0.35	0	37	0	0	37	37	37	37	37	37	1.65	4.18	95.71	0	2	1	Whitelist	BOCA-UK	1_4_5	0.85	0	0	0	0.59	1	High confidence	BOCA-UK	CGP_donor_1437411	BOCA	0.75	1.98	Bone-Benign	Canonical without polyploidization	147	0.14	NA	2
BOCA-UK::CGP_donor_1437411	3	NA	NA	0	0	513	0	0	0	0	0	NA	NA	NA	NA	NA	NA	NA	NA	NA	NA	NA	0	0	0	0	0	0	Whitelist	BOCA-UK		NA	NA	NA	NA	NA	1	No	BOCA-UK	CGP_donor_1437411	BOCA	0.75	1.98	Bone-Benign	NA	0	0	NA	2
BOCA-UK::CGP_donor_1437411	4	3484005	186431924	30	195	513	8	9	6	7	165	0.88	0	37	0	0	37	37	37	37	37	37	1.65	2.69	97.29	0	2	1	Whitelist	BOCA-UK	1_2	0.89	0	0	0	0.91	1	High confidence	BOCA-UK	CGP_donor_1437411	BOCA	0.75	1.98	Bone-Benign	Canonical without polyploidization	225	0.22	NA	2
BOCA-UK::CGP_donor_1437411	5	67575508	163331317	3	93	513	0	1	2	0	90	0.3	0	20	0	0	20	11	11	22	11	11	1.65	5.67	94.21	0	2	1	Whitelist	BOCA-UK	1_2_4	0.83	0	0	0	0.59	1	High confidence	BOCA-UK	CGP_donor_1437411	BOCA	0.75	1.98	Bone-Benign	With other complex events	96	0.09	NA	2
BOCA-UK::CGP_donor_1437411	6	1694508	170873562	65	284	513	16	15	16	18	219	0.96	0	57	0	0	57	57	57	60	60	60	1.65	8.91	90.93	0	2	1	Whitelist	BOCA-UK	1_2_4	0.98	0	0	0	0.98	1	High confidence	BOCA-UK	CGP_donor_1437411	BOCA	0.75	1.98	Bone-Benign	Canonical without polyploidization	349	0.34	NA	2
BOCA-UK::CGP_donor_1437411	7	NA	NA	0	0	513	0	0	0	0	0	NA	NA	NA	NA	NA	NA	NA	NA	NA	NA	NA	0	0	0	0	0	0	Whitelist	BOCA-UK		NA	NA	NA	NA	NA	1	No	BOCA-UK	CGP_donor_1437411	BOCA	0.75	1.98	Bone-Benign	NA	0	0	NA	2
BOCA-UK::CGP_donor_1437411	8	NA	NA	0	0	513	0	0	0	0	0	NA	NA	NA	NA	NA	NA	NA	NA	NA	NA	NA	0	0	0	0	0	0	Whitelist	BOCA-UK		NA	NA	NA	NA	NA	1	No	BOCA-UK	CGP_donor_1437411	BOCA	0.75	1.98	Bone-Benign	NA	0	0	NA	2
BOCA-UK::CGP_donor_1437411	9	NA	NA	0	0	513	0	0	0	0	0	NA	NA	NA	NA	NA	NA	NA	NA	NA	NA	NA	0	0	0	0	0	0	Whitelist	BOCA-UK		NA	NA	NA	NA	NA	1	No	BOCA-UK	CGP_donor_1437411	BOCA	0.75	1.98	Bone-Benign	NA	0	0	NA	2
BOCA-UK::CGP_donor_1437411	10	NA	NA	0	0	513	0	0	0	0	0	NA	NA	NA	NA	NA	NA	NA	NA	NA	NA	NA	0	0	0	0	0	0	Whitelist	BOCA-UK		NA	NA	NA	NA	NA	1	No	BOCA-UK	CGP_donor_1437411	BOCA	0.75	1.98	Bone-Benign	NA	0	0	NA	2
BOCA-UK::CGP_donor_1437411	11	NA	NA	0	0	513	0	0	0	0	0	NA	NA	NA	NA	NA	NA	NA	NA	NA	NA	NA	0	0	0	0	0	0	Whitelist	BOCA-UK		NA	NA	NA	NA	NA	1	No	BOCA-UK	CGP_donor_1437411	BOCA	0.75	1.98	Bone-Benign	NA	0	0	NA	2
BOCA-UK::CGP_donor_1437411	12	NA	NA	0	0	513	0	0	0	0	0	NA	NA	NA	NA	NA	NA	NA	NA	NA	NA	NA	0	0	0	0	0	0	Whitelist	BOCA-UK		NA	NA	NA	NA	NA	1	No	BOCA-UK	CGP_donor_1437411	BOCA	0.75	1.98	Bone-Benign	NA	0	0	NA	2
BOCA-UK::CGP_donor_1437411	13	NA	NA	0	0	513	0	0	0	0	0	NA	NA	NA	NA	NA	NA	NA	NA	NA	NA	NA	0	0	0	0	0	0	Whitelist	BOCA-UK		NA	NA	NA	NA	NA	1	No	BOCA-UK	CGP_donor_1437411	BOCA	0.75	1.98	Bone-Benign	NA	0	0	NA	2
BOCA-UK::CGP_donor_1437411	14	NA	NA	0	0	513	0	0	0	0	0	NA	0.7	NA	0	NA	NA	NA	NA	NA	NA	NA	0	0	0	0	0	0	Whitelist	BOCA-UK		NA	0.9	0	NA	NA	1	No	BOCA-UK	CGP_donor_1437411	BOCA	0.75	1.98	Bone-Benign	NA	0	0	NA	2
BOCA-UK::CGP_donor_1437411	15	NA	NA	0	0	513	0	0	0	0	0	NA	NA	NA	NA	NA	NA	NA	NA	NA	NA	NA	0	0	0	0	0	0	Whitelist	BOCA-UK		NA	NA	NA	NA	NA	1	No	BOCA-UK	CGP_donor_1437411	BOCA	0.75	1.98	Bone-Benign	NA	0	0	NA	2
BOCA-UK::CGP_donor_1437411	16	NA	NA	0	0	513	0	0	0	0	0	NA	NA	NA	NA	NA	NA	NA	NA	NA	NA	NA	0	0	0	0	0	0	Whitelist	BOCA-UK		NA	NA	NA	NA	NA	1	No	BOCA-UK	CGP_donor_1437411	BOCA	0.75	1.98	Bone-Benign	NA	0	0	NA	2
BOCA-UK::CGP_donor_1437411	17	NA	NA	0	0	513	0	0	0	0	0	NA	NA	NA	NA	NA	NA	NA	NA	NA	NA	NA	0	0	0	0	0	0	Whitelist	BOCA-UK		NA	NA	NA	NA	NA	1	No	BOCA-UK	CGP_donor_1437411	BOCA	0.75	1.98	Bone-Benign	NA	0	0	NA	2
BOCA-UK::CGP_donor_1437411	18	NA	NA	0	0	513	0	0	0	0	0	NA	NA	NA	NA	NA	NA	NA	NA	NA	NA	NA	0	0	0	0	0	0	Whitelist	BOCA-UK		NA	NA	NA	NA	NA	1	No	BOCA-UK	CGP_donor_1437411	BOCA	0.75	1.98	Bone-Benign	NA	0	0	NA	2
BOCA-UK::CGP_donor_1437411	19	NA	NA	0	0	513	0	0	0	0	0	NA	NA	NA	NA	NA	NA	NA	NA	NA	NA	NA	0	0	0	0	0	0	Whitelist	BOCA-UK		NA	NA	NA	NA	NA	1	No	BOCA-UK	CGP_donor_1437411	BOCA	0.75	1.98	Bone-Benign	NA	0	0	NA	2
BOCA-UK::CGP_donor_1437411	20	NA	NA	0	0	513	0	0	0	0	0	NA	NA	NA	NA	NA	NA	NA	NA	NA	NA	NA	0	0	0	0	0	0	Whitelist	BOCA-UK		NA	NA	NA	NA	NA	1	No	BOCA-UK	CGP_donor_1437411	BOCA	0.75	1.98	Bone-Benign	NA	0	0	NA	2
BOCA-UK::CGP_donor_1437411	21	NA	NA	0	0	513	0	0	0	0	0	NA	NA	NA	NA	NA	NA	NA	NA	NA	NA	NA	0	0	0	0	0	0	Whitelist	BOCA-UK		NA	NA	NA	NA	NA	1	No	BOCA-UK	CGP_donor_1437411	BOCA	0.75	1.98	Bone-Benign	NA	0	0	NA	2
BOCA-UK::CGP_donor_1437411	22	NA	NA	0	0	513	0	0	0	0	0	NA	NA	NA	NA	NA	NA	NA	NA	NA	NA	NA	0	0	0	0	0	0	Whitelist	BOCA-UK		NA	NA	NA	NA	NA	1	No	BOCA-UK	CGP_donor_1437411	BOCA	0.75	1.98	Bone-Benign	NA	0	0	NA	2
BOCA-UK::CGP_donor_1437411	X	NA	NA	0	0	513	0	0	0	0	0	NA	NA	NA	NA	NA	NA	NA	NA	NA	NA	NA	0	0	0	0	0	0	Whitelist	BOCA-UK		NA	NA	NA	NA	NA	1	No	BOCA-UK	CGP_donor_1437411	BOCA	0.75	1.98	Bone-Benign	NA	0	0	NA	2
BOCA-UK::CGP_donor_1437412	1	157348486	157457699	1	1	36	0	0	1	0	0	0.39	0.53	1	0	NA	NA	NA	NA	5	3	3	0	0	99.99	0	2	NA	Whitelist	BOCA-UK		0.62	0.76	0	NA	0.59	0	No	BOCA-UK	CGP_donor_1437412	BOCA	0.42	2	Bone-Benign	NA	2	0.03	NA	2
BOCA-UK::CGP_donor_1437412	2	84572552	84583744	1	1	36	0	0	0	1	0	0.39	1	1	0	NA	NA	NA	NA	NA	NA	NA	0	0	99.9	0	2	NA	Whitelist	BOCA-UK		0.62	1	0	NA	0.59	0	No	BOCA-UK	CGP_donor_1437412	BOCA	0.42	2	Bone-Benign	NA	2	0.03	NA	2
BOCA-UK::CGP_donor_1437412	3	NA	NA	0	0	36	0	0	0	0	0	NA	0.51	NA	NA	NA	NA	NA	NA	NA	NA	NA	0	0	0	0	0	0	Whitelist	BOCA-UK		NA	0.76	NA	NA	NA	0	No	BOCA-UK	CGP_donor_1437412	BOCA	0.42	2	Bone-Benign	NA	0	0	NA	2
BOCA-UK::CGP_donor_1437412	4	142526478	142537027	1	1	36	0	0	1	0	0	0.39	1	1	NA	NA	NA	NA	NA	NA	NA	NA	0	0	99.81	0	2	NA	Whitelist	BOCA-UK		0.62	1	NA	NA	0.59	0	No	BOCA-UK	CGP_donor_1437412	BOCA	0.42	2	Bone-Benign	NA	2	0.03	NA	2
BOCA-UK::CGP_donor_1437412	5	NA	NA	0	0	36	0	0	0	0	0	NA	0.49	NA	0.1	NA	NA	NA	NA	NA	NA	NA	0	0	0	0	0	0	Whitelist	BOCA-UK		NA	0.74	0.1	NA	NA	0	No	BOCA-UK	CGP_donor_1437412	BOCA	0.42	2	Bone-Benign	NA	0	0	NA	2
BOCA-UK::CGP_donor_1437412	6	NA	NA	0	0	36	0	0	0	0	0	NA	0.72	NA	NA	NA	NA	NA	NA	NA	NA	NA	0	0	0	0	0	0	Whitelist	BOCA-UK		NA	0.9	NA	NA	NA	0	No	BOCA-UK	CGP_donor_1437412	BOCA	0.42	2	Bone-Benign	NA	0	0	NA	2
BOCA-UK::CGP_donor_1437412	7	NA	NA	0	0	36	0	0	0	0	0	NA	1	NA	NA	NA	NA	NA	NA	NA	NA	NA	0	0	0	0	0	0	Whitelist	BOCA-UK		NA	1	NA	NA	NA	0	No	BOCA-UK	CGP_donor_1437412	BOCA	0.42	2	Bone-Benign	NA	0	0	NA	2
BOCA-UK::CGP_donor_1437412	8	NA	NA	0	0	36	0	0	0	0	0	NA	1	NA	NA	NA	NA	NA	NA	NA	NA	NA	0	0	0	0	0	0	Whitelist	BOCA-UK		NA	1	NA	NA	NA	0	No	BOCA-UK	CGP_donor_1437412	BOCA	0.42	2	Bone-Benign	NA	0	0	NA	2
BOCA-UK::CGP_donor_1437412	9	NA	NA	0	0	36	0	0	0	0	0	NA	NA	NA	NA	NA	NA	NA	NA	NA	NA	NA	0	0	0	0	0	0	Whitelist	BOCA-UK		NA	NA	NA	NA	NA	0	No	BOCA-UK	CGP_donor_1437412	BOCA	0.42	2	Bone-Benign	NA	0	0	NA	2
BOCA-UK::CGP_donor_1437412	10	NA	NA	0	0	36	0	0	0	0	0	NA	0.68	NA	NA	NA	NA	NA	NA	4	3	4	0	0	0	0	0	0	Whitelist	BOCA-UK		NA	0.88	NA	NA	NA	0	No	BOCA-UK	CGP_donor_1437412	BOCA	0.42	2	Bone-Benign	NA	0	0	NA	2
BOCA-UK::CGP_donor_1437412	11	NA	NA	0	0	36	0	0	0	0	0	NA	0.02	NA	0	NA	NA	NA	NA	7	3	7	0	0	0	0	0	0	Whitelist	BOCA-UK		NA	0.1	0	NA	NA	0	No	BOCA-UK	CGP_donor_1437412	BOCA	0.42	2	Bone-Benign	NA	0	0	NA	2
BOCA-UK::CGP_donor_1437412	12	NA	NA	0	0	36	0	0	0	0	0	NA	1	NA	NA	NA	NA	NA	NA	NA	NA	NA	0	0	0	0	0	0	Whitelist	BOCA-UK		NA	1	NA	NA	NA	0	No	BOCA-UK	CGP_donor_1437412	BOCA	0.42	2	Bone-Benign	NA	0	0	NA	2
BOCA-UK::CGP_donor_1437412	13	NA	NA	0	0	36	0	0	0	0	0	NA	1	NA	NA	NA	NA	NA	NA	NA	NA	NA	0	0	0	0	0	0	Whitelist	BOCA-UK		NA	1	NA	NA	NA	0	No	BOCA-UK	CGP_donor_1437412	BOCA	0.42	2	Bone-Benign	NA	0	0	NA	2
BOCA-UK::CGP_donor_1437412	14	NA	NA	0	0	36	0	0	0	0	0	NA	0.01	NA	0	NA	NA	NA	NA	NA	NA	NA	0	0	0	0	0	0	Whitelist	BOCA-UK		NA	0.03	0	NA	NA	0	No	BOCA-UK	CGP_donor_1437412	BOCA	0.42	2	Bone-Benign	NA	0	0	NA	2
BOCA-UK::CGP_donor_1437412	15	NA	NA	0	0	36	0	0	0	0	0	NA	NA	NA	NA	NA	NA	NA	NA	NA	NA	NA	0	0	0	0	0	0	Whitelist	BOCA-UK		NA	NA	NA	NA	NA	0	No	BOCA-UK	CGP_donor_1437412	BOCA	0.42	2	Bone-Benign	NA	0	0	NA	2
BOCA-UK::CGP_donor_1437412	16	NA	NA	0	0	36	0	0	0	0	0	NA	NA	NA	NA	NA	NA	NA	NA	NA	NA	NA	0	0	0	0	0	0	Whitelist	BOCA-UK		NA	NA	NA	NA	NA	0	No	BOCA-UK	CGP_donor_1437412	BOCA	0.42	2	Bone-Benign	NA	0	0	NA	2
BOCA-UK::CGP_donor_1437412	17	NA	NA	0	0	36	0	0	0	0	0	NA	1	NA	NA	NA	NA	NA	NA	NA	NA	NA	0	0	0	0	0	0	Whitelist	BOCA-UK		NA	1	NA	NA	NA	0	No	BOCA-UK	CGP_donor_1437412	BOCA	0.42	2	Bone-Benign	NA	0	0	NA	2
BOCA-UK::CGP_donor_1437412	18	NA	NA	0	0	36	0	0	0	0	0	NA	NA	NA	NA	NA	NA	NA	NA	NA	NA	NA	0	0	0	0	0	0	Whitelist	BOCA-UK		NA	NA	NA	NA	NA	0	No	BOCA-UK	CGP_donor_1437412	BOCA	0.42	2	Bone-Benign	NA	0	0	NA	2
BOCA-UK::CGP_donor_1437412	19	NA	NA	0	0	36	0	0	0	0	0	NA	0.51	NA	NA	NA	NA	NA	NA	NA	NA	NA	0	0	0	0	0	0	Whitelist	BOCA-UK		NA	0.75	NA	NA	NA	0	No	BOCA-UK	CGP_donor_1437412	BOCA	0.42	2	Bone-Benign	NA	0	0	NA	2
BOCA-UK::CGP_donor_1437412	20	NA	NA	0	0	36	0	0	0	0	0	NA	0.54	NA	NA	NA	NA	NA	NA	NA	NA	NA	0	0	0	0	0	0	Whitelist	BOCA-UK		NA	0.77	NA	NA	NA	0	No	BOCA-UK	CGP_donor_1437412	BOCA	0.42	2	Bone-Benign	NA	0	0	NA	2
BOCA-UK::CGP_donor_1437412	21	NA	NA	0	0	36	0	0	0	0	0	NA	NA	NA	NA	NA	NA	NA	NA	NA	NA	NA	0	0	0	0	0	0	Whitelist	BOCA-UK		NA	NA	NA	NA	NA	0	No	BOCA-UK	CGP_donor_1437412	BOCA	0.42	2	Bone-Benign	NA	0	0	NA	2
BOCA-UK::CGP_donor_1437412	22	NA	NA	0	0	36	0	0	0	0	0	NA	0.35	NA	NA	NA	NA	NA	NA	NA	NA	NA	0	0	0	0	0	0	Whitelist	BOCA-UK		NA	0.6	NA	NA	NA	0	No	BOCA-UK	CGP_donor_1437412	BOCA	0.42	2	Bone-Benign	NA	0	0	NA	2
BOCA-UK::CGP_donor_1437412	X	108044526	108067755	1	1	36	0	0	0	1	0	0.39	0.7	NA	NA	NA	NA	NA	NA	NA	NA	NA	0	0	0	0	0	0	Whitelist	BOCA-UK		0.62	0.9	NA	NA	0.59	0	No	BOCA-UK	CGP_donor_1437412	BOCA	0.42	2	Bone-Benign	NA	2	0.03	NA	2
BOCA-UK::CGP_donor_1437414	1	NA	NA	0	0	7	0	0	0	0	0	NA	NA	NA	NA	NA	NA	NA	NA	NA	NA	NA	0	0	0	0	0	0	Whitelist	BOCA-UK		NA	NA	NA	NA	NA	0	No	BOCA-UK	CGP_donor_1437414	BOCA	0.47	1.95	Bone-Benign	NA	0	0	NA	2
BOCA-UK::CGP_donor_1437414	2	NA	NA	0	0	7	0	0	0	0	0	NA	0.11	NA	NA	NA	NA	NA	NA	NA	NA	NA	0	0	0	0	0	0	Whitelist	BOCA-UK		NA	0.29	NA	NA	NA	0	No	BOCA-UK	CGP_donor_1437414	BOCA	0.47	1.95	Bone-Benign	NA	0	0	NA	2
BOCA-UK::CGP_donor_1437414	3	NA	NA	0	0	7	0	0	0	0	0	NA	NA	NA	NA	NA	NA	NA	NA	NA	NA	NA	0	0	0	0	0	0	Whitelist	BOCA-UK		NA	NA	NA	NA	NA	0	No	BOCA-UK	CGP_donor_1437414	BOCA	0.47	1.95	Bone-Benign	NA	0	0	NA	2
BOCA-UK::CGP_donor_1437414	4	NA	NA	0	0	7	0	0	0	0	0	NA	0.08	NA	NA	NA	NA	NA	NA	NA	NA	NA	0	0	0	0	0	0	Whitelist	BOCA-UK		NA	0.22	NA	NA	NA	0	No	BOCA-UK	CGP_donor_1437414	BOCA	0.47	1.95	Bone-Benign	NA	0	0	NA	2
BOCA-UK::CGP_donor_1437414	5	NA	NA	0	0	7	0	0	0	0	0	NA	NA	NA	NA	NA	NA	NA	NA	NA	NA	NA	0	0	0	0	0	0	Whitelist	BOCA-UK		NA	NA	NA	NA	NA	0	No	BOCA-UK	CGP_donor_1437414	BOCA	0.47	1.95	Bone-Benign	NA	0	0	NA	2
BOCA-UK::CGP_donor_1437414	6	NA	NA	0	0	7	0	0	0	0	0	NA	NA	NA	NA	NA	NA	NA	NA	NA	NA	NA	0	0	0	0	0	0	Whitelist	BOCA-UK		NA	NA	NA	NA	NA	0	No	BOCA-UK	CGP_donor_1437414	BOCA	0.47	1.95	Bone-Benign	NA	0	0	NA	2
BOCA-UK::CGP_donor_1437414	7	NA	NA	0	0	7	0	0	0	0	0	NA	NA	NA	NA	NA	NA	NA	NA	NA	NA	NA	0	0	0	0	0	0	Whitelist	BOCA-UK		NA	NA	NA	NA	NA	0	No	BOCA-UK	CGP_donor_1437414	BOCA	0.47	1.95	Bone-Benign	NA	0	0	NA	2
BOCA-UK::CGP_donor_1437414	8	NA	NA	0	0	7	0	0	0	0	0	NA	0.31	NA	NA	NA	NA	NA	NA	NA	NA	NA	0	0	0	0	0	0	Whitelist	BOCA-UK		NA	0.55	NA	NA	NA	0	No	BOCA-UK	CGP_donor_1437414	BOCA	0.47	1.95	Bone-Benign	NA	0	0	NA	2
BOCA-UK::CGP_donor_1437414	9	NA	NA	0	0	7	0	0	0	0	0	NA	NA	NA	NA	NA	NA	NA	NA	NA	NA	NA	0	0	0	0	0	0	Whitelist	BOCA-UK		NA	NA	NA	NA	NA	0	No	BOCA-UK	CGP_donor_1437414	BOCA	0.47	1.95	Bone-Benign	NA	0	0	NA	2
BOCA-UK::CGP_donor_1437414	10	NA	NA	0	0	7	0	0	0	0	0	NA	NA	NA	NA	NA	NA	NA	NA	NA	NA	NA	0	0	0	0	0	0	Whitelist	BOCA-UK		NA	NA	NA	NA	NA	0	No	BOCA-UK	CGP_donor_1437414	BOCA	0.47	1.95	Bone-Benign	NA	0	0	NA	2
BOCA-UK::CGP_donor_1437414	11	NA	NA	0	0	7	0	0	0	0	0	NA	NA	NA	NA	NA	NA	NA	NA	NA	NA	NA	0	0	0	0	0	0	Whitelist	BOCA-UK		NA	NA	NA	NA	NA	0	No	BOCA-UK	CGP_donor_1437414	BOCA	0.47	1.95	Bone-Benign	NA	0	0	NA	2
BOCA-UK::CGP_donor_1437414	12	NA	NA	0	0	7	0	0	0	0	0	NA	NA	NA	NA	NA	NA	NA	NA	NA	NA	NA	0	0	0	0	0	0	Whitelist	BOCA-UK		NA	NA	NA	NA	NA	0	No	BOCA-UK	CGP_donor_1437414	BOCA	0.47	1.95	Bone-Benign	NA	0	0	NA	2
BOCA-UK::CGP_donor_1437414	13	NA	NA	0	0	7	0	0	0	0	0	NA	0.22	NA	NA	NA	NA	NA	NA	NA	NA	NA	0	0	0	0	0	0	Whitelist	BOCA-UK		NA	0.45	NA	NA	NA	0	No	BOCA-UK	CGP_donor_1437414	BOCA	0.47	1.95	Bone-Benign	NA	0	0	NA	2
BOCA-UK::CGP_donor_1437414	14	NA	NA	0	0	7	0	0	0	0	0	NA	NA	NA	NA	NA	NA	NA	NA	NA	NA	NA	0	0	0	0	0	0	Whitelist	BOCA-UK		NA	NA	NA	NA	NA	0	No	BOCA-UK	CGP_donor_1437414	BOCA	0.47	1.95	Bone-Benign	NA	0	0	NA	2
BOCA-UK::CGP_donor_1437414	15	NA	NA	0	0	7	0	0	0	0	0	NA	NA	NA	NA	NA	NA	NA	NA	NA	NA	NA	0	0	0	0	0	0	Whitelist	BOCA-UK		NA	NA	NA	NA	NA	0	No	BOCA-UK	CGP_donor_1437414	BOCA	0.47	1.95	Bone-Benign	NA	0	0	NA	2
BOCA-UK::CGP_donor_1437414	16	NA	NA	0	0	7	0	0	0	0	0	NA	NA	NA	NA	NA	NA	NA	NA	NA	NA	NA	0	0	0	0	0	0	Whitelist	BOCA-UK		NA	NA	NA	NA	NA	0	No	BOCA-UK	CGP_donor_1437414	BOCA	0.47	1.95	Bone-Benign	NA	0	0	NA	2
BOCA-UK::CGP_donor_1437414	17	NA	NA	0	0	7	0	0	0	0	0	NA	0.17	NA	NA	NA	NA	NA	NA	NA	NA	NA	0	0	0	0	0	0	Whitelist	BOCA-UK		NA	0.39	NA	NA	NA	0	No	BOCA-UK	CGP_donor_1437414	BOCA	0.47	1.95	Bone-Benign	NA	0	0	NA	2
BOCA-UK::CGP_donor_1437414	18	NA	NA	0	0	7	0	0	0	0	0	NA	NA	NA	NA	NA	NA	NA	NA	NA	NA	NA	0	0	0	0	0	0	Whitelist	BOCA-UK		NA	NA	NA	NA	NA	0	No	BOCA-UK	CGP_donor_1437414	BOCA	0.47	1.95	Bone-Benign	NA	0	0	NA	2
BOCA-UK::CGP_donor_1437414	19	NA	NA	0	0	7	0	0	0	0	0	NA	NA	NA	NA	NA	NA	NA	NA	NA	NA	NA	0	0	0	0	0	0	Whitelist	BOCA-UK		NA	NA	NA	NA	NA	0	No	BOCA-UK	CGP_donor_1437414	BOCA	0.47	1.95	Bone-Benign	NA	0	0	NA	2
BOCA-UK::CGP_donor_1437414	20	NA	NA	0	0	7	0	0	0	0	0	NA	NA	NA	NA	NA	NA	NA	NA	NA	NA	NA	0	0	0	0	0	0	Whitelist	BOCA-UK		NA	NA	NA	NA	NA	0	No	BOCA-UK	CGP_donor_1437414	BOCA	0.47	1.95	Bone-Benign	NA	0	0	NA	2
BOCA-UK::CGP_donor_1437414	21	NA	NA	0	0	7	0	0	0	0	0	NA	NA	NA	NA	NA	NA	NA	NA	NA	NA	NA	0	0	0	0	0	0	Whitelist	BOCA-UK		NA	NA	NA	NA	NA	0	No	BOCA-UK	CGP_donor_1437414	BOCA	0.47	1.95	Bone-Benign	NA	0	0	NA	2
BOCA-UK::CGP_donor_1437414	22	NA	NA	0	0	7	0	0	0	0	0	NA	NA	NA	NA	NA	NA	NA	NA	NA	NA	NA	0	0	0	0	0	0	Whitelist	BOCA-UK		NA	NA	NA	NA	NA	0	No	BOCA-UK	CGP_donor_1437414	BOCA	0.47	1.95	Bone-Benign	NA	0	0	NA	2
BOCA-UK::CGP_donor_1437414	X	NA	NA	0	0	7	0	0	0	0	0	NA	NA	NA	NA	NA	NA	NA	NA	NA	NA	NA	0	0	0	0	0	0	Whitelist	BOCA-UK		NA	NA	NA	NA	NA	0	No	BOCA-UK	CGP_donor_1437414	BOCA	0.47	1.95	Bone-Benign	NA	0	0	NA	2
BOCA-UK::CGP_donor_1437415	1	NA	NA	0	0	34	0	0	0	0	0	NA	0.19	NA	0	NA	NA	NA	NA	NA	NA	NA	0	0	0	0	0	0	Whitelist	BOCA-UK		NA	0.41	0	NA	NA	0	No	BOCA-UK	CGP_donor_1437415	BOCA	0.23	1.95	Bone-Benign	NA	0	0	NA	2
BOCA-UK::CGP_donor_1437415	2	NA	NA	0	0	34	0	0	0	0	0	NA	0	NA	0	NA	NA	NA	NA	NA	NA	NA	0	0	0	0	0	0	Whitelist	BOCA-UK		NA	0	0	NA	NA	0	No	BOCA-UK	CGP_donor_1437415	BOCA	0.23	1.95	Bone-Benign	NA	0	0	NA	2
BOCA-UK::CGP_donor_1437415	3	NA	NA	0	0	34	0	0	0	0	0	NA	0.3	NA	0	NA	NA	NA	NA	NA	NA	NA	0	0	0	0	0	0	Whitelist	BOCA-UK		NA	0.54	0	NA	NA	0	No	BOCA-UK	CGP_donor_1437415	BOCA	0.23	1.95	Bone-Benign	NA	0	0	NA	2
BOCA-UK::CGP_donor_1437415	4	NA	NA	0	0	34	0	0	0	0	0	NA	0	NA	0	NA	NA	NA	NA	NA	NA	NA	0	0	0	0	0	0	Whitelist	BOCA-UK		NA	0	0	NA	NA	0	No	BOCA-UK	CGP_donor_1437415	BOCA	0.23	1.95	Bone-Benign	NA	0	0	NA	2
BOCA-UK::CGP_donor_1437415	5	NA	NA	0	0	34	0	0	0	0	0	NA	NA	NA	NA	NA	NA	NA	NA	NA	NA	NA	0	0	0	0	0	0	Whitelist	BOCA-UK		NA	NA	NA	NA	NA	0	No	BOCA-UK	CGP_donor_1437415	BOCA	0.23	1.95	Bone-Benign	NA	0	0	NA	2
BOCA-UK::CGP_donor_1437415	6	NA	NA	0	0	34	0	0	0	0	0	NA	NA	NA	NA	NA	NA	NA	NA	NA	NA	NA	0	0	0	0	0	0	Whitelist	BOCA-UK		NA	NA	NA	NA	NA	0	No	BOCA-UK	CGP_donor_1437415	BOCA	0.23	1.95	Bone-Benign	NA	0	0	NA	2
BOCA-UK::CGP_donor_1437415	7	NA	NA	0	0	34	0	0	0	0	0	NA	NA	NA	NA	NA	NA	NA	NA	NA	NA	NA	0	0	0	0	0	0	Whitelist	BOCA-UK		NA	NA	NA	NA	NA	0	No	BOCA-UK	CGP_donor_1437415	BOCA	0.23	1.95	Bone-Benign	NA	0	0	NA	2
BOCA-UK::CGP_donor_1437415	8	NA	NA	0	0	34	0	0	0	0	0	NA	NA	NA	NA	NA	NA	NA	NA	NA	NA	NA	0	0	0	0	0	0	Whitelist	BOCA-UK		NA	NA	NA	NA	NA	0	No	BOCA-UK	CGP_donor_1437415	BOCA	0.23	1.95	Bone-Benign	NA	0	0	NA	2
BOCA-UK::CGP_donor_1437415	9	NA	NA	0	0	34	0	0	0	0	0	NA	NA	NA	NA	NA	NA	NA	NA	NA	NA	NA	0	0	0	0	0	0	Whitelist	BOCA-UK		NA	NA	NA	NA	NA	0	No	BOCA-UK	CGP_donor_1437415	BOCA	0.23	1.95	Bone-Benign	NA	0	0	NA	2
BOCA-UK::CGP_donor_1437415	10	NA	NA	0	0	34	0	0	0	0	0	NA	NA	NA	NA	NA	NA	NA	NA	NA	NA	NA	0	0	0	0	0	0	Whitelist	BOCA-UK		NA	NA	NA	NA	NA	0	No	BOCA-UK	CGP_donor_1437415	BOCA	0.23	1.95	Bone-Benign	NA	0	0	NA	2
BOCA-UK::CGP_donor_1437415	11	NA	NA	0	0	34	0	0	0	0	0	NA	NA	NA	NA	NA	NA	NA	NA	NA	NA	NA	0	0	0	0	0	0	Whitelist	BOCA-UK		NA	NA	NA	NA	NA	0	No	BOCA-UK	CGP_donor_1437415	BOCA	0.23	1.95	Bone-Benign	NA	0	0	NA	2
BOCA-UK::CGP_donor_1437415	12	NA	NA	0	0	34	0	0	0	0	0	NA	NA	NA	NA	NA	NA	NA	NA	NA	NA	NA	0	0	0	0	0	0	Whitelist	BOCA-UK		NA	NA	NA	NA	NA	0	No	BOCA-UK	CGP_donor_1437415	BOCA	0.23	1.95	Bone-Benign	NA	0	0	NA	2
BOCA-UK::CGP_donor_1437415	13	NA	NA	0	0	34	0	0	0	0	0	NA	NA	NA	NA	NA	NA	NA	NA	NA	NA	NA	0	0	0	0	0	0	Whitelist	BOCA-UK		NA	NA	NA	NA	NA	0	No	BOCA-UK	CGP_donor_1437415	BOCA	0.23	1.95	Bone-Benign	NA	0	0	NA	2
BOCA-UK::CGP_donor_1437415	14	NA	NA	0	0	34	0	0	0	0	0	NA	NA	NA	NA	NA	NA	NA	NA	NA	NA	NA	0	0	0	0	0	0	Whitelist	BOCA-UK		NA	NA	NA	NA	NA	0	No	BOCA-UK	CGP_donor_1437415	BOCA	0.23	1.95	Bone-Benign	NA	0	0	NA	2
BOCA-UK::CGP_donor_1437415	15	NA	NA	0	0	34	0	0	0	0	0	NA	NA	NA	NA	NA	NA	NA	NA	NA	NA	NA	0	0	0	0	0	0	Whitelist	BOCA-UK		NA	NA	NA	NA	NA	0	No	BOCA-UK	CGP_donor_1437415	BOCA	0.23	1.95	Bone-Benign	NA	0	0	NA	2
BOCA-UK::CGP_donor_1437415	16	NA	NA	0	0	34	0	0	0	0	0	NA	NA	NA	NA	NA	NA	NA	NA	NA	NA	NA	0	0	0	0	0	0	Whitelist	BOCA-UK		NA	NA	NA	NA	NA	0	No	BOCA-UK	CGP_donor_1437415	BOCA	0.23	1.95	Bone-Benign	NA	0	0	NA	2
BOCA-UK::CGP_donor_1437415	17	NA	NA	0	0	34	0	0	0	0	0	NA	0.61	NA	NA	NA	NA	NA	NA	NA	NA	NA	0	0	0	0	0	0	Whitelist	BOCA-UK		NA	0.82	NA	NA	NA	0	No	BOCA-UK	CGP_donor_1437415	BOCA	0.23	1.95	Bone-Benign	NA	0	0	NA	2
BOCA-UK::CGP_donor_1437415	18	NA	NA	0	0	34	0	0	0	0	0	NA	NA	NA	NA	NA	NA	NA	NA	NA	NA	NA	0	0	0	0	0	0	Whitelist	BOCA-UK		NA	NA	NA	NA	NA	0	No	BOCA-UK	CGP_donor_1437415	BOCA	0.23	1.95	Bone-Benign	NA	0	0	NA	2
BOCA-UK::CGP_donor_1437415	19	NA	NA	0	0	34	0	0	0	0	0	NA	NA	NA	NA	NA	NA	NA	NA	NA	NA	NA	0	0	0	0	0	0	Whitelist	BOCA-UK		NA	NA	NA	NA	NA	0	No	BOCA-UK	CGP_donor_1437415	BOCA	0.23	1.95	Bone-Benign	NA	0	0	NA	2
BOCA-UK::CGP_donor_1437415	20	NA	NA	0	0	34	0	0	0	0	0	NA	NA	NA	NA	NA	NA	NA	NA	NA	NA	NA	0	0	0	0	0	0	Whitelist	BOCA-UK		NA	NA	NA	NA	NA	0	No	BOCA-UK	CGP_donor_1437415	BOCA	0.23	1.95	Bone-Benign	NA	0	0	NA	2
BOCA-UK::CGP_donor_1437415	21	NA	NA	0	0	34	0	0	0	0	0	NA	NA	NA	NA	NA	NA	NA	NA	NA	NA	NA	0	0	0	0	0	0	Whitelist	BOCA-UK		NA	NA	NA	NA	NA	0	No	BOCA-UK	CGP_donor_1437415	BOCA	0.23	1.95	Bone-Benign	NA	0	0	NA	2
BOCA-UK::CGP_donor_1437415	22	NA	NA	0	0	34	0	0	0	0	0	NA	NA	NA	NA	NA	NA	NA	NA	NA	NA	NA	0	0	0	0	0	0	Whitelist	BOCA-UK		NA	NA	NA	NA	NA	0	No	BOCA-UK	CGP_donor_1437415	BOCA	0.23	1.95	Bone-Benign	NA	0	0	NA	2
BOCA-UK::CGP_donor_1437415	X	NA	NA	0	0	34	0	0	0	0	0	NA	NA	NA	NA	NA	NA	NA	NA	NA	NA	NA	0	0	0	0	0	0	Whitelist	BOCA-UK		NA	NA	NA	NA	NA	0	No	BOCA-UK	CGP_donor_1437415	BOCA	0.23	1.95	Bone-Benign	NA	0	0	NA	2
BOCA-UK::CGP_donor_1437416	1	NA	NA	0	0	1	0	0	0	0	0	NA	NA	NA	NA	NA	NA	NA	NA	NA	NA	NA	0	0	0	0	0	0	Whitelist	BOCA-UK		NA	NA	NA	NA	NA	0	No	BOCA-UK	CGP_donor_1437416	BOCA	0.58	1.95	Bone-Benign	NA	0	0	NA	2
BOCA-UK::CGP_donor_1437416	2	NA	NA	0	0	1	0	0	0	0	0	NA	0.08	NA	NA	NA	NA	NA	NA	NA	NA	NA	0	0	0	0	0	0	Whitelist	BOCA-UK		NA	0.24	NA	NA	NA	0	No	BOCA-UK	CGP_donor_1437416	BOCA	0.58	1.95	Bone-Benign	NA	0	0	NA	2
BOCA-UK::CGP_donor_1437416	3	NA	NA	0	0	1	0	0	0	0	0	NA	NA	NA	NA	NA	NA	NA	NA	NA	NA	NA	0	0	0	0	0	0	Whitelist	BOCA-UK		NA	NA	NA	NA	NA	0	No	BOCA-UK	CGP_donor_1437416	BOCA	0.58	1.95	Bone-Benign	NA	0	0	NA	2
BOCA-UK::CGP_donor_1437416	4	NA	NA	0	0	1	0	0	0	0	0	NA	NA	NA	NA	NA	NA	NA	NA	NA	NA	NA	0	0	0	0	0	0	Whitelist	BOCA-UK		NA	NA	NA	NA	NA	0	No	BOCA-UK	CGP_donor_1437416	BOCA	0.58	1.95	Bone-Benign	NA	0	0	NA	2
BOCA-UK::CGP_donor_1437416	5	NA	NA	0	0	1	0	0	0	0	0	NA	NA	NA	NA	NA	NA	NA	NA	NA	NA	NA	0	0	0	0	0	0	Whitelist	BOCA-UK		NA	NA	NA	NA	NA	0	No	BOCA-UK	CGP_donor_1437416	BOCA	0.58	1.95	Bone-Benign	NA	0	0	NA	2
BOCA-UK::CGP_donor_1437416	6	NA	NA	0	0	1	0	0	0	0	0	NA	NA	NA	NA	NA	NA	NA	NA	NA	NA	NA	0	0	0	0	0	0	Whitelist	BOCA-UK		NA	NA	NA	NA	NA	0	No	BOCA-UK	CGP_donor_1437416	BOCA	0.58	1.95	Bone-Benign	NA	0	0	NA	2
BOCA-UK::CGP_donor_1437416	7	NA	NA	0	0	1	0	0	0	0	0	NA	NA	NA	NA	NA	NA	NA	NA	NA	NA	NA	0	0	0	0	0	0	Whitelist	BOCA-UK		NA	NA	NA	NA	NA	0	No	BOCA-UK	CGP_donor_1437416	BOCA	0.58	1.95	Bone-Benign	NA	0	0	NA	2
BOCA-UK::CGP_donor_1437416	8	NA	NA	0	0	1	0	0	0	0	0	NA	NA	NA	NA	NA	NA	NA	NA	NA	NA	NA	0	0	0	0	0	0	Whitelist	BOCA-UK		NA	NA	NA	NA	NA	0	No	BOCA-UK	CGP_donor_1437416	BOCA	0.58	1.95	Bone-Benign	NA	0	0	NA	2
BOCA-UK::CGP_donor_1437416	9	NA	NA	0	0	1	0	0	0	0	0	NA	NA	NA	NA	NA	NA	NA	NA	NA	NA	NA	0	0	0	0	0	0	Whitelist	BOCA-UK		NA	NA	NA	NA	NA	0	No	BOCA-UK	CGP_donor_1437416	BOCA	0.58	1.95	Bone-Benign	NA	0	0	NA	2
BOCA-UK::CGP_donor_1437416	10	NA	NA	0	0	1	0	0	0	0	0	NA	NA	NA	NA	NA	NA	NA	NA	NA	NA	NA	0	0	0	0	0	0	Whitelist	BOCA-UK		NA	NA	NA	NA	NA	0	No	BOCA-UK	CGP_donor_1437416	BOCA	0.58	1.95	Bone-Benign	NA	0	0	NA	2
BOCA-UK::CGP_donor_1437416	11	NA	NA	0	0	1	0	0	0	0	0	NA	NA	NA	NA	NA	NA	NA	NA	NA	NA	NA	0	0	0	0	0	0	Whitelist	BOCA-UK		NA	NA	NA	NA	NA	0	No	BOCA-UK	CGP_donor_1437416	BOCA	0.58	1.95	Bone-Benign	NA	0	0	NA	2
BOCA-UK::CGP_donor_1437416	12	NA	NA	0	0	1	0	0	0	0	0	NA	NA	NA	NA	NA	NA	NA	NA	NA	NA	NA	0	0	0	0	0	0	Whitelist	BOCA-UK		NA	NA	NA	NA	NA	0	No	BOCA-UK	CGP_donor_1437416	BOCA	0.58	1.95	Bone-Benign	NA	0	0	NA	2
BOCA-UK::CGP_donor_1437416	13	NA	NA	0	0	1	0	0	0	0	0	NA	NA	NA	NA	NA	NA	NA	NA	NA	NA	NA	0	0	0	0	0	0	Whitelist	BOCA-UK		NA	NA	NA	NA	NA	0	No	BOCA-UK	CGP_donor_1437416	BOCA	0.58	1.95	Bone-Benign	NA	0	0	NA	2
BOCA-UK::CGP_donor_1437416	14	NA	NA	0	0	1	0	0	0	0	0	NA	0.03	NA	NA	NA	NA	NA	NA	NA	NA	NA	0	0	0	0	0	0	Whitelist	BOCA-UK		NA	0.12	NA	NA	NA	0	No	BOCA-UK	CGP_donor_1437416	BOCA	0.58	1.95	Bone-Benign	NA	0	0	NA	2
BOCA-UK::CGP_donor_1437416	15	NA	NA	0	0	1	0	0	0	0	0	NA	NA	NA	NA	NA	NA	NA	NA	NA	NA	NA	0	0	0	0	0	0	Whitelist	BOCA-UK		NA	NA	NA	NA	NA	0	No	BOCA-UK	CGP_donor_1437416	BOCA	0.58	1.95	Bone-Benign	NA	0	0	NA	2
BOCA-UK::CGP_donor_1437416	16	NA	NA	0	0	1	0	0	0	0	0	NA	NA	NA	NA	NA	NA	NA	NA	NA	NA	NA	0	0	0	0	0	0	Whitelist	BOCA-UK		NA	NA	NA	NA	NA	0	No	BOCA-UK	CGP_donor_1437416	BOCA	0.58	1.95	Bone-Benign	NA	0	0	NA	2
BOCA-UK::CGP_donor_1437416	17	NA	NA	0	0	1	0	0	0	0	0	NA	NA	NA	NA	NA	NA	NA	NA	NA	NA	NA	0	0	0	0	0	0	Whitelist	BOCA-UK		NA	NA	NA	NA	NA	0	No	BOCA-UK	CGP_donor_1437416	BOCA	0.58	1.95	Bone-Benign	NA	0	0	NA	2
BOCA-UK::CGP_donor_1437416	18	NA	NA	0	0	1	0	0	0	0	0	NA	NA	NA	NA	NA	NA	NA	NA	NA	NA	NA	0	0	0	0	0	0	Whitelist	BOCA-UK		NA	NA	NA	NA	NA	0	No	BOCA-UK	CGP_donor_1437416	BOCA	0.58	1.95	Bone-Benign	NA	0	0	NA	2
BOCA-UK::CGP_donor_1437416	19	NA	NA	0	0	1	0	0	0	0	0	NA	NA	NA	NA	NA	NA	NA	NA	NA	NA	NA	0	0	0	0	0	0	Whitelist	BOCA-UK		NA	NA	NA	NA	NA	0	No	BOCA-UK	CGP_donor_1437416	BOCA	0.58	1.95	Bone-Benign	NA	0	0	NA	2
BOCA-UK::CGP_donor_1437416	20	NA	NA	0	0	1	0	0	0	0	0	NA	NA	NA	NA	NA	NA	NA	NA	NA	NA	NA	0	0	0	0	0	0	Whitelist	BOCA-UK		NA	NA	NA	NA	NA	0	No	BOCA-UK	CGP_donor_1437416	BOCA	0.58	1.95	Bone-Benign	NA	0	0	NA	2
BOCA-UK::CGP_donor_1437416	21	NA	NA	0	0	1	0	0	0	0	0	NA	NA	NA	NA	NA	NA	NA	NA	NA	NA	NA	0	0	0	0	0	0	Whitelist	BOCA-UK		NA	NA	NA	NA	NA	0	No	BOCA-UK	CGP_donor_1437416	BOCA	0.58	1.95	Bone-Benign	NA	0	0	NA	2
BOCA-UK::CGP_donor_1437416	22	NA	NA	0	0	1	0	0	0	0	0	NA	NA	NA	NA	NA	NA	NA	NA	NA	NA	NA	0	0	0	0	0	0	Whitelist	BOCA-UK		NA	NA	NA	NA	NA	0	No	BOCA-UK	CGP_donor_1437416	BOCA	0.58	1.95	Bone-Benign	NA	0	0	NA	2
BOCA-UK::CGP_donor_1437416	X	NA	NA	0	0	1	0	0	0	0	0	NA	NA	NA	NA	NA	NA	NA	NA	NA	NA	NA	0	0	0	0	0	0	Whitelist	BOCA-UK		NA	NA	NA	NA	NA	0	No	BOCA-UK	CGP_donor_1437416	BOCA	0.58	1.95	Bone-Benign	NA	0	0	NA	2
BOCA-UK::CGP_donor_1437417	1	NA	NA	0	0	10	0	0	0	0	0	NA	NA	NA	NA	NA	NA	NA	NA	NA	NA	NA	0	0	0	0	0	0	Whitelist	BOCA-UK		NA	NA	NA	NA	NA	0	No	BOCA-UK	CGP_donor_1437417	BOCA	0.28	1.95	Bone-Benign	NA	0	0	NA	2
BOCA-UK::CGP_donor_1437417	2	199519390	241270436	9	9	10	1	6	0	2	0	0.03	0	1	0	0	NA	NA	NA	NA	NA	NA	4.95	0	99.91	0	2	NA	Whitelist	BOCA-UK		0.41	0	0	0	0.33	0	No	BOCA-UK	CGP_donor_1437417	BOCA	0.28	1.95	Bone-Benign	NA	18	0.9	NA	2
BOCA-UK::CGP_donor_1437417	3	NA	NA	0	0	10	0	0	0	0	0	NA	NA	NA	NA	NA	NA	NA	NA	NA	NA	NA	0	0	0	0	0	0	Whitelist	BOCA-UK		NA	NA	NA	NA	NA	0	No	BOCA-UK	CGP_donor_1437417	BOCA	0.28	1.95	Bone-Benign	NA	0	0	NA	2
BOCA-UK::CGP_donor_1437417	4	NA	NA	0	0	10	0	0	0	0	0	NA	NA	NA	NA	NA	NA	NA	NA	NA	NA	NA	0	0	0	0	0	0	Whitelist	BOCA-UK		NA	NA	NA	NA	NA	0	No	BOCA-UK	CGP_donor_1437417	BOCA	0.28	1.95	Bone-Benign	NA	0	0	NA	2
BOCA-UK::CGP_donor_1437417	5	NA	NA	0	0	10	0	0	0	0	0	NA	NA	NA	NA	NA	NA	NA	NA	NA	NA	NA	0	0	0	0	0	0	Whitelist	BOCA-UK		NA	NA	NA	NA	NA	0	No	BOCA-UK	CGP_donor_1437417	BOCA	0.28	1.95	Bone-Benign	NA	0	0	NA	2
BOCA-UK::CGP_donor_1437417	6	NA	NA	0	0	10	0	0	0	0	0	NA	NA	NA	NA	NA	NA	NA	NA	NA	NA	NA	0	0	0	0	0	0	Whitelist	BOCA-UK		NA	NA	NA	NA	NA	0	No	BOCA-UK	CGP_donor_1437417	BOCA	0.28	1.95	Bone-Benign	NA	0	0	NA	2
BOCA-UK::CGP_donor_1437417	7	NA	NA	0	0	10	0	0	0	0	0	NA	NA	NA	NA	NA	NA	NA	NA	NA	NA	NA	0	0	0	0	0	0	Whitelist	BOCA-UK		NA	NA	NA	NA	NA	0	No	BOCA-UK	CGP_donor_1437417	BOCA	0.28	1.95	Bone-Benign	NA	0	0	NA	2
BOCA-UK::CGP_donor_1437417	8	NA	NA	0	0	10	0	0	0	0	0	NA	0.41	NA	NA	NA	NA	NA	NA	NA	NA	NA	0	0	0	0	0	0	Whitelist	BOCA-UK		NA	0.65	NA	NA	NA	0	No	BOCA-UK	CGP_donor_1437417	BOCA	0.28	1.95	Bone-Benign	NA	0	0	NA	2
BOCA-UK::CGP_donor_1437417	9	NA	NA	0	0	10	0	0	0	0	0	NA	NA	NA	NA	NA	NA	NA	NA	NA	NA	NA	0	0	0	0	0	0	Whitelist	BOCA-UK		NA	NA	NA	NA	NA	0	No	BOCA-UK	CGP_donor_1437417	BOCA	0.28	1.95	Bone-Benign	NA	0	0	NA	2
BOCA-UK::CGP_donor_1437417	10	NA	NA	0	0	10	0	0	0	0	0	NA	NA	NA	NA	NA	NA	NA	NA	NA	NA	NA	0	0	0	0	0	0	Whitelist	BOCA-UK		NA	NA	NA	NA	NA	0	No	BOCA-UK	CGP_donor_1437417	BOCA	0.28	1.95	Bone-Benign	NA	0	0	NA	2
BOCA-UK::CGP_donor_1437417	11	NA	NA	0	0	10	0	0	0	0	0	NA	NA	NA	NA	NA	NA	NA	NA	NA	NA	NA	0	0	0	0	0	0	Whitelist	BOCA-UK		NA	NA	NA	NA	NA	0	No	BOCA-UK	CGP_donor_1437417	BOCA	0.28	1.95	Bone-Benign	NA	0	0	NA	2
BOCA-UK::CGP_donor_1437417	12	NA	NA	0	0	10	0	0	0	0	0	NA	NA	NA	NA	NA	NA	NA	NA	NA	NA	NA	0	0	0	0	0	0	Whitelist	BOCA-UK		NA	NA	NA	NA	NA	0	No	BOCA-UK	CGP_donor_1437417	BOCA	0.28	1.95	Bone-Benign	NA	0	0	NA	2
BOCA-UK::CGP_donor_1437417	13	NA	NA	0	0	10	0	0	0	0	0	NA	NA	NA	NA	NA	NA	NA	NA	NA	NA	NA	0	0	0	0	0	0	Whitelist	BOCA-UK		NA	NA	NA	NA	NA	0	No	BOCA-UK	CGP_donor_1437417	BOCA	0.28	1.95	Bone-Benign	NA	0	0	NA	2
BOCA-UK::CGP_donor_1437417	14	NA	NA	0	0	10	0	0	0	0	0	NA	NA	NA	NA	NA	NA	NA	NA	NA	NA	NA	0	0	0	0	0	0	Whitelist	BOCA-UK		NA	NA	NA	NA	NA	0	No	BOCA-UK	CGP_donor_1437417	BOCA	0.28	1.95	Bone-Benign	NA	0	0	NA	2
BOCA-UK::CGP_donor_1437417	15	NA	NA	0	0	10	0	0	0	0	0	NA	0.25	NA	NA	NA	NA	NA	NA	NA	NA	NA	0	0	0	0	0	0	Whitelist	BOCA-UK		NA	0.49	NA	NA	NA	0	No	BOCA-UK	CGP_donor_1437417	BOCA	0.28	1.95	Bone-Benign	NA	0	0	NA	2
BOCA-UK::CGP_donor_1437417	16	NA	NA	0	0	10	0	0	0	0	0	NA	NA	NA	NA	NA	NA	NA	NA	NA	NA	NA	0	0	0	0	0	0	Whitelist	BOCA-UK		NA	NA	NA	NA	NA	0	No	BOCA-UK	CGP_donor_1437417	BOCA	0.28	1.95	Bone-Benign	NA	0	0	NA	2
BOCA-UK::CGP_donor_1437417	17	NA	NA	0	0	10	0	0	0	0	0	NA	NA	NA	NA	NA	NA	NA	NA	NA	NA	NA	0	0	0	0	0	0	Whitelist	BOCA-UK		NA	NA	NA	NA	NA	0	No	BOCA-UK	CGP_donor_1437417	BOCA	0.28	1.95	Bone-Benign	NA	0	0	NA	2
BOCA-UK::CGP_donor_1437417	18	NA	NA	0	0	10	0	0	0	0	0	NA	NA	NA	NA	NA	NA	NA	NA	NA	NA	NA	0	0	0	0	0	0	Whitelist	BOCA-UK		NA	NA	NA	NA	NA	0	No	BOCA-UK	CGP_donor_1437417	BOCA	0.28	1.95	Bone-Benign	NA	0	0	NA	2
BOCA-UK::CGP_donor_1437417	19	NA	NA	0	0	10	0	0	0	0	0	NA	NA	NA	NA	NA	NA	NA	NA	NA	NA	NA	0	0	0	0	0	0	Whitelist	BOCA-UK		NA	NA	NA	NA	NA	0	No	BOCA-UK	CGP_donor_1437417	BOCA	0.28	1.95	Bone-Benign	NA	0	0	NA	2
BOCA-UK::CGP_donor_1437417	20	NA	NA	0	0	10	0	0	0	0	0	NA	NA	NA	NA	NA	NA	NA	NA	NA	NA	NA	0	0	0	0	0	0	Whitelist	BOCA-UK		NA	NA	NA	NA	NA	0	No	BOCA-UK	CGP_donor_1437417	BOCA	0.28	1.95	Bone-Benign	NA	0	0	NA	2
BOCA-UK::CGP_donor_1437417	21	NA	NA	0	0	10	0	0	0	0	0	NA	NA	NA	NA	NA	NA	NA	NA	NA	NA	NA	0	0	0	0	0	0	Whitelist	BOCA-UK		NA	NA	NA	NA	NA	0	No	BOCA-UK	CGP_donor_1437417	BOCA	0.28	1.95	Bone-Benign	NA	0	0	NA	2
BOCA-UK::CGP_donor_1437417	22	NA	NA	0	0	10	0	0	0	0	0	NA	NA	NA	NA	NA	NA	NA	NA	NA	NA	NA	0	0	0	0	0	0	Whitelist	BOCA-UK		NA	NA	NA	NA	NA	0	No	BOCA-UK	CGP_donor_1437417	BOCA	0.28	1.95	Bone-Benign	NA	0	0	NA	2
BOCA-UK::CGP_donor_1437417	X	NA	NA	0	0	10	0	0	0	0	0	NA	NA	NA	NA	NA	NA	NA	NA	NA	NA	NA	0	0	0	0	0	0	Whitelist	BOCA-UK		NA	NA	NA	NA	NA	0	No	BOCA-UK	CGP_donor_1437417	BOCA	0.28	1.95	Bone-Benign	NA	0	0	NA	2
BOCA-UK::CGP_donor_1437418	1	NA	NA	0	0	2	0	0	0	0	0	NA	NA	NA	NA	NA	NA	NA	NA	NA	NA	NA	0	0	0	0	0	0	Whitelist	BOCA-UK		NA	NA	NA	NA	NA	0	No	BOCA-UK	CGP_donor_1437418	BOCA	0.28	1.94	Bone-Benign	NA	0	0	NA	2
BOCA-UK::CGP_donor_1437418	2	NA	NA	0	0	2	0	0	0	0	0	NA	0.16	NA	NA	NA	NA	NA	NA	NA	NA	NA	0	0	0	0	0	0	Whitelist	BOCA-UK		NA	0.37	NA	NA	NA	0	No	BOCA-UK	CGP_donor_1437418	BOCA	0.28	1.94	Bone-Benign	NA	0	0	NA	2
BOCA-UK::CGP_donor_1437418	3	NA	NA	0	0	2	0	0	0	0	0	NA	NA	NA	NA	NA	NA	NA	NA	NA	NA	NA	0	0	0	0	0	0	Whitelist	BOCA-UK		NA	NA	NA	NA	NA	0	No	BOCA-UK	CGP_donor_1437418	BOCA	0.28	1.94	Bone-Benign	NA	0	0	NA	2
BOCA-UK::CGP_donor_1437418	4	NA	NA	0	0	2	0	0	0	0	0	NA	NA	NA	NA	NA	NA	NA	NA	NA	NA	NA	0	0	0	0	0	0	Whitelist	BOCA-UK		NA	NA	NA	NA	NA	0	No	BOCA-UK	CGP_donor_1437418	BOCA	0.28	1.94	Bone-Benign	NA	0	0	NA	2
BOCA-UK::CGP_donor_1437418	5	NA	NA	0	0	2	0	0	0	0	0	NA	NA	NA	NA	NA	NA	NA	NA	NA	NA	NA	0	0	0	0	0	0	Whitelist	BOCA-UK		NA	NA	NA	NA	NA	0	No	BOCA-UK	CGP_donor_1437418	BOCA	0.28	1.94	Bone-Benign	NA	0	0	NA	2
BOCA-UK::CGP_donor_1437418	6	NA	NA	0	0	2	0	0	0	0	0	NA	NA	NA	NA	NA	NA	NA	NA	NA	NA	NA	0	0	0	0	0	0	Whitelist	BOCA-UK		NA	NA	NA	NA	NA	0	No	BOCA-UK	CGP_donor_1437418	BOCA	0.28	1.94	Bone-Benign	NA	0	0	NA	2
BOCA-UK::CGP_donor_1437418	7	NA	NA	0	0	2	0	0	0	0	0	NA	NA	NA	NA	NA	NA	NA	NA	NA	NA	NA	0	0	0	0	0	0	Whitelist	BOCA-UK		NA	NA	NA	NA	NA	0	No	BOCA-UK	CGP_donor_1437418	BOCA	0.28	1.94	Bone-Benign	NA	0	0	NA	2
BOCA-UK::CGP_donor_1437418	8	NA	NA	0	0	2	0	0	0	0	0	NA	NA	NA	NA	NA	NA	NA	NA	NA	NA	NA	0	0	0	0	0	0	Whitelist	BOCA-UK		NA	NA	NA	NA	NA	0	No	BOCA-UK	CGP_donor_1437418	BOCA	0.28	1.94	Bone-Benign	NA	0	0	NA	2
BOCA-UK::CGP_donor_1437418	9	NA	NA	0	0	2	0	0	0	0	0	NA	NA	NA	NA	NA	NA	NA	NA	NA	NA	NA	0	0	0	0	0	0	Whitelist	BOCA-UK		NA	NA	NA	NA	NA	0	No	BOCA-UK	CGP_donor_1437418	BOCA	0.28	1.94	Bone-Benign	NA	0	0	NA	2
BOCA-UK::CGP_donor_1437418	10	NA	NA	0	0	2	0	0	0	0	0	NA	NA	NA	NA	NA	NA	NA	NA	NA	NA	NA	0	0	0	0	0	0	Whitelist	BOCA-UK		NA	NA	NA	NA	NA	0	No	BOCA-UK	CGP_donor_1437418	BOCA	0.28	1.94	Bone-Benign	NA	0	0	NA	2
BOCA-UK::CGP_donor_1437418	11	NA	NA	0	0	2	0	0	0	0	0	NA	NA	NA	NA	NA	NA	NA	NA	NA	NA	NA	0	0	0	0	0	0	Whitelist	BOCA-UK		NA	NA	NA	NA	NA	0	No	BOCA-UK	CGP_donor_1437418	BOCA	0.28	1.94	Bone-Benign	NA	0	0	NA	2
BOCA-UK::CGP_donor_1437418	12	NA	NA	0	0	2	0	0	0	0	0	NA	NA	NA	NA	NA	NA	NA	NA	NA	NA	NA	0	0	0	0	0	0	Whitelist	BOCA-UK		NA	NA	NA	NA	NA	0	No	BOCA-UK	CGP_donor_1437418	BOCA	0.28	1.94	Bone-Benign	NA	0	0	NA	2
BOCA-UK::CGP_donor_1437418	13	NA	NA	0	0	2	0	0	0	0	0	NA	NA	NA	NA	NA	NA	NA	NA	NA	NA	NA	0	0	0	0	0	0	Whitelist	BOCA-UK		NA	NA	NA	NA	NA	0	No	BOCA-UK	CGP_donor_1437418	BOCA	0.28	1.94	Bone-Benign	NA	0	0	NA	2
BOCA-UK::CGP_donor_1437418	14	NA	NA	0	0	2	0	0	0	0	0	NA	NA	NA	NA	NA	NA	NA	NA	NA	NA	NA	0	0	0	0	0	0	Whitelist	BOCA-UK		NA	NA	NA	NA	NA	0	No	BOCA-UK	CGP_donor_1437418	BOCA	0.28	1.94	Bone-Benign	NA	0	0	NA	2
BOCA-UK::CGP_donor_1437418	15	NA	NA	0	0	2	0	0	0	0	0	NA	NA	NA	NA	NA	NA	NA	NA	NA	NA	NA	0	0	0	0	0	0	Whitelist	BOCA-UK		NA	NA	NA	NA	NA	0	No	BOCA-UK	CGP_donor_1437418	BOCA	0.28	1.94	Bone-Benign	NA	0	0	NA	2
BOCA-UK::CGP_donor_1437418	16	NA	NA	0	0	2	0	0	0	0	0	NA	NA	NA	NA	NA	NA	NA	NA	NA	NA	NA	0	0	0	0	0	0	Whitelist	BOCA-UK		NA	NA	NA	NA	NA	0	No	BOCA-UK	CGP_donor_1437418	BOCA	0.28	1.94	Bone-Benign	NA	0	0	NA	2
BOCA-UK::CGP_donor_1437418	17	NA	NA	0	0	2	0	0	0	0	0	NA	NA	NA	NA	NA	NA	NA	NA	NA	NA	NA	0	0	0	0	0	0	Whitelist	BOCA-UK		NA	NA	NA	NA	NA	0	No	BOCA-UK	CGP_donor_1437418	BOCA	0.28	1.94	Bone-Benign	NA	0	0	NA	2
BOCA-UK::CGP_donor_1437418	18	NA	NA	0	0	2	0	0	0	0	0	NA	NA	NA	NA	NA	NA	NA	NA	NA	NA	NA	0	0	0	0	0	0	Whitelist	BOCA-UK		NA	NA	NA	NA	NA	0	No	BOCA-UK	CGP_donor_1437418	BOCA	0.28	1.94	Bone-Benign	NA	0	0	NA	2
BOCA-UK::CGP_donor_1437418	19	NA	NA	0	0	2	0	0	0	0	0	NA	NA	NA	NA	NA	NA	NA	NA	NA	NA	NA	0	0	0	0	0	0	Whitelist	BOCA-UK		NA	NA	NA	NA	NA	0	No	BOCA-UK	CGP_donor_1437418	BOCA	0.28	1.94	Bone-Benign	NA	0	0	NA	2
BOCA-UK::CGP_donor_1437418	20	23686630	23749370	1	1	2	1	0	0	0	0	0.39	0.04	1	NA	NA	NA	NA	NA	NA	NA	NA	5.34	0	99	0	2	NA	Whitelist	BOCA-UK		0.62	0.15	NA	NA	0.59	0	No	BOCA-UK	CGP_donor_1437418	BOCA	0.28	1.94	Bone-Benign	NA	2	0.5	NA	2
BOCA-UK::CGP_donor_1437418	21	NA	NA	0	0	2	0	0	0	0	0	NA	NA	NA	NA	NA	NA	NA	NA	NA	NA	NA	0	0	0	0	0	0	Whitelist	BOCA-UK		NA	NA	NA	NA	NA	0	No	BOCA-UK	CGP_donor_1437418	BOCA	0.28	1.94	Bone-Benign	NA	0	0	NA	2
BOCA-UK::CGP_donor_1437418	22	NA	NA	0	0	2	0	0	0	0	0	NA	NA	NA	NA	NA	NA	NA	NA	NA	NA	NA	0	0	0	0	0	0	Whitelist	BOCA-UK		NA	NA	NA	NA	NA	0	No	BOCA-UK	CGP_donor_1437418	BOCA	0.28	1.94	Bone-Benign	NA	0	0	NA	2
BOCA-UK::CGP_donor_1437418	X	NA	NA	0	0	2	0	0	0	0	0	NA	NA	NA	NA	NA	NA	NA	NA	NA	NA	NA	0	0	0	0	0	0	Whitelist	BOCA-UK		NA	NA	NA	NA	NA	0	No	BOCA-UK	CGP_donor_1437418	BOCA	0.28	1.94	Bone-Benign	NA	0	0	NA	2
BOCA-UK::CGP_donor_1437419	1	NA	NA	0	0	27	0	0	0	0	0	NA	0.72	NA	NA	NA	NA	NA	NA	NA	NA	NA	0	0	0	0	0	0	Whitelist	BOCA-UK		NA	0.9	NA	NA	NA	0	No	BOCA-UK	CGP_donor_1437419	BOCA	0.21	1.94	Bone-Benign	NA	0	0	NA	2
BOCA-UK::CGP_donor_1437419	2	NA	NA	0	0	27	0	0	0	0	0	NA	NA	NA	NA	NA	NA	NA	NA	NA	NA	NA	0	0	0	0	0	0	Whitelist	BOCA-UK		NA	NA	NA	NA	NA	0	No	BOCA-UK	CGP_donor_1437419	BOCA	0.21	1.94	Bone-Benign	NA	0	0	NA	2
BOCA-UK::CGP_donor_1437419	3	95363924	190779482	1	2	27	0	0	1	1	0	0.57	0.43	1	0	0	NA	NA	NA	NA	NA	NA	5.3	0	99.88	0	2	NA	Whitelist	BOCA-UK		0.68	0.68	0	0	0.64	0	No	BOCA-UK	CGP_donor_1437419	BOCA	0.21	1.94	Bone-Benign	NA	4	0.07	NA	2
BOCA-UK::CGP_donor_1437419	4	164094908	164114810	1	1	27	0	0	0	1	0	0.39	1	1	NA	NA	NA	NA	NA	NA	NA	NA	5.3	0	99.76	0	2	NA	Whitelist	BOCA-UK		0.62	1	NA	NA	0.59	0	No	BOCA-UK	CGP_donor_1437419	BOCA	0.21	1.94	Bone-Benign	NA	2	0.04	NA	2
BOCA-UK::CGP_donor_1437419	5	43922360	43938951	1	1	27	0	0	0	1	0	0.39	0.24	1	0	NA	NA	NA	NA	NA	NA	NA	5.3	0	99.86	0	2	NA	Whitelist	BOCA-UK		0.62	0.48	0	NA	0.59	0	No	BOCA-UK	CGP_donor_1437419	BOCA	0.21	1.94	Bone-Benign	NA	2	0.04	NA	2
BOCA-UK::CGP_donor_1437419	6	154327688	154345266	1	1	27	0	0	1	0	0	0.39	0.22	1	0	NA	NA	NA	NA	NA	NA	NA	5.3	0.12	99.74	0	2	NA	Whitelist	BOCA-UK		0.62	0.45	0	NA	0.59	0	No	BOCA-UK	CGP_donor_1437419	BOCA	0.21	1.94	Bone-Benign	NA	2	0.04	NA	2
BOCA-UK::CGP_donor_1437419	7	NA	NA	0	0	27	0	0	0	0	0	NA	NA	NA	NA	NA	NA	NA	NA	NA	NA	NA	0	0	0	0	0	0	Whitelist	BOCA-UK		NA	NA	NA	NA	NA	0	No	BOCA-UK	CGP_donor_1437419	BOCA	0.21	1.94	Bone-Benign	NA	0	0	NA	2
BOCA-UK::CGP_donor_1437419	8	NA	NA	0	0	27	0	0	0	0	0	NA	0.16	NA	0.01	NA	NA	NA	NA	NA	NA	NA	0	0	0	0	0	0	Whitelist	BOCA-UK		NA	0.36	0.01	NA	NA	0	No	BOCA-UK	CGP_donor_1437419	BOCA	0.21	1.94	Bone-Benign	NA	0	0	NA	2
BOCA-UK::CGP_donor_1437419	9	22222715	22233061	1	1	27	0	0	0	1	0	0.39	1	1	NA	NA	NA	NA	NA	NA	NA	NA	5.3	1.59	98.29	0	2	NA	Whitelist	BOCA-UK		0.62	1	NA	NA	0.59	0	No	BOCA-UK	CGP_donor_1437419	BOCA	0.21	1.94	Bone-Benign	NA	2	0.04	NA	2
BOCA-UK::CGP_donor_1437419	10	NA	NA	0	0	27	0	0	0	0	0	NA	NA	NA	NA	NA	NA	NA	NA	NA	NA	NA	0	0	0	0	0	0	Whitelist	BOCA-UK		NA	NA	NA	NA	NA	0	No	BOCA-UK	CGP_donor_1437419	BOCA	0.21	1.94	Bone-Benign	NA	0	0	NA	2
BOCA-UK::CGP_donor_1437419	11	61929465	61947862	1	1	27	0	0	1	0	0	0.39	0.36	1	NA	NA	NA	NA	NA	NA	NA	NA	5.3	0	99.47	0	2	NA	Whitelist	BOCA-UK		0.62	0.61	NA	NA	0.59	0	No	BOCA-UK	CGP_donor_1437419	BOCA	0.21	1.94	Bone-Benign	NA	2	0.04	NA	2
BOCA-UK::CGP_donor_1437419	12	89075327	89089118	1	1	27	0	0	0	1	0	0.39	1	1	NA	NA	NA	NA	NA	NA	NA	NA	5.3	0	99.92	0	2	NA	Whitelist	BOCA-UK		0.62	1	NA	NA	0.59	0	No	BOCA-UK	CGP_donor_1437419	BOCA	0.21	1.94	Bone-Benign	NA	2	0.04	NA	2
BOCA-UK::CGP_donor_1437419	13	NA	NA	0	0	27	0	0	0	0	0	NA	0.61	NA	NA	NA	NA	NA	NA	NA	NA	NA	0	0	0	0	0	0	Whitelist	BOCA-UK		NA	0.83	NA	NA	NA	0	No	BOCA-UK	CGP_donor_1437419	BOCA	0.21	1.94	Bone-Benign	NA	0	0	NA	2
BOCA-UK::CGP_donor_1437419	14	28738529	28991338	1	2	27	0	0	2	0	0	0.11	0.21	1	NA	0	NA	NA	NA	NA	NA	NA	5.3	0	84.08	0	2	NA	Whitelist	BOCA-UK		0.54	0.43	NA	0	0.48	0	No	BOCA-UK	CGP_donor_1437419	BOCA	0.21	1.94	Bone-Benign	NA	4	0.07	NA	2
BOCA-UK::CGP_donor_1437419	15	NA	NA	0	0	27	0	0	0	0	0	NA	0.53	NA	NA	NA	NA	NA	NA	NA	NA	NA	0	0	0	0	0	0	Whitelist	BOCA-UK		NA	0.76	NA	NA	NA	0	No	BOCA-UK	CGP_donor_1437419	BOCA	0.21	1.94	Bone-Benign	NA	0	0	NA	2
BOCA-UK::CGP_donor_1437419	16	NA	NA	0	0	27	0	0	0	0	0	NA	0.52	NA	NA	NA	NA	NA	NA	NA	NA	NA	0	0	0	0	0	0	Whitelist	BOCA-UK		NA	0.76	NA	NA	NA	0	No	BOCA-UK	CGP_donor_1437419	BOCA	0.21	1.94	Bone-Benign	NA	0	0	NA	2
BOCA-UK::CGP_donor_1437419	17	22192953	22204475	1	1	27	0	0	0	1	0	0.39	0.52	1	NA	NA	NA	NA	NA	4	4	4	5.3	3.96	96.03	0	2	NA	Whitelist	BOCA-UK		0.62	0.76	NA	NA	0.59	0	No	BOCA-UK	CGP_donor_1437419	BOCA	0.21	1.94	Bone-Benign	NA	2	0.04	NA	2
BOCA-UK::CGP_donor_1437419	18	NA	NA	0	0	27	0	0	0	0	0	NA	NA	NA	NA	NA	NA	NA	NA	NA	NA	NA	0	0	0	0	0	0	Whitelist	BOCA-UK		NA	NA	NA	NA	NA	0	No	BOCA-UK	CGP_donor_1437419	BOCA	0.21	1.94	Bone-Benign	NA	0	0	NA	2
BOCA-UK::CGP_donor_1437419	19	NA	NA	0	0	27	0	0	0	0	0	NA	0.1	NA	NA	NA	NA	NA	NA	NA	NA	NA	0	0	0	0	0	0	Whitelist	BOCA-UK		NA	0.26	NA	NA	NA	0	No	BOCA-UK	CGP_donor_1437419	BOCA	0.21	1.94	Bone-Benign	NA	0	0	NA	2
BOCA-UK::CGP_donor_1437419	20	NA	NA	0	0	27	0	0	0	0	0	NA	NA	NA	NA	NA	NA	NA	NA	NA	NA	NA	0	0	0	0	0	0	Whitelist	BOCA-UK		NA	NA	NA	NA	NA	0	No	BOCA-UK	CGP_donor_1437419	BOCA	0.21	1.94	Bone-Benign	NA	0	0	NA	2
BOCA-UK::CGP_donor_1437419	21	NA	NA	0	0	27	0	0	0	0	0	NA	NA	NA	NA	NA	NA	NA	NA	NA	NA	NA	0	0	0	0	0	0	Whitelist	BOCA-UK		NA	NA	NA	NA	NA	0	No	BOCA-UK	CGP_donor_1437419	BOCA	0.21	1.94	Bone-Benign	NA	0	0	NA	2
BOCA-UK::CGP_donor_1437419	22	NA	NA	0	0	27	0	0	0	0	0	NA	NA	NA	NA	NA	NA	NA	NA	NA	NA	NA	0	0	0	0	0	0	Whitelist	BOCA-UK		NA	NA	NA	NA	NA	0	No	BOCA-UK	CGP_donor_1437419	BOCA	0.21	1.94	Bone-Benign	NA	0	0	NA	2
BOCA-UK::CGP_donor_1437419	X	NA	NA	0	0	27	0	0	0	0	0	NA	1	NA	NA	NA	NA	NA	NA	NA	NA	NA	0	0	0	0	0	0	Whitelist	BOCA-UK		NA	1	NA	NA	NA	0	No	BOCA-UK	CGP_donor_1437419	BOCA	0.21	1.94	Bone-Benign	NA	0	0	NA	2
BOCA-UK::CGP_donor_1437420	1	NA	NA	0	0	1	0	0	0	0	0	NA	NA	NA	NA	NA	NA	NA	NA	NA	NA	NA	0	0	0	0	0	0	Whitelist	BOCA-UK		NA	NA	NA	NA	NA	0	No	BOCA-UK	CGP_donor_1437420	BOCA	0.28	1.89	Bone-Benign	NA	0	0	NA	2
BOCA-UK::CGP_donor_1437420	2	NA	NA	0	0	1	0	0	0	0	0	NA	NA	NA	NA	NA	NA	NA	NA	NA	NA	NA	0	0	0	0	0	0	Whitelist	BOCA-UK		NA	NA	NA	NA	NA	0	No	BOCA-UK	CGP_donor_1437420	BOCA	0.28	1.89	Bone-Benign	NA	0	0	NA	2
BOCA-UK::CGP_donor_1437420	3	NA	NA	0	0	1	0	0	0	0	0	NA	NA	NA	NA	NA	NA	NA	NA	NA	NA	NA	0	0	0	0	0	0	Whitelist	BOCA-UK		NA	NA	NA	NA	NA	0	No	BOCA-UK	CGP_donor_1437420	BOCA	0.28	1.89	Bone-Benign	NA	0	0	NA	2
BOCA-UK::CGP_donor_1437420	4	NA	NA	0	0	1	0	0	0	0	0	NA	NA	NA	NA	NA	NA	NA	NA	NA	NA	NA	0	0	0	0	0	0	Whitelist	BOCA-UK		NA	NA	NA	NA	NA	0	No	BOCA-UK	CGP_donor_1437420	BOCA	0.28	1.89	Bone-Benign	NA	0	0	NA	2
BOCA-UK::CGP_donor_1437420	5	NA	NA	0	0	1	0	0	0	0	0	NA	NA	NA	NA	NA	NA	NA	NA	NA	NA	NA	0	0	0	0	0	0	Whitelist	BOCA-UK		NA	NA	NA	NA	NA	0	No	BOCA-UK	CGP_donor_1437420	BOCA	0.28	1.89	Bone-Benign	NA	0	0	NA	2
BOCA-UK::CGP_donor_1437420	6	NA	NA	0	0	1	0	0	0	0	0	NA	NA	NA	NA	NA	NA	NA	NA	NA	NA	NA	0	0	0	0	0	0	Whitelist	BOCA-UK		NA	NA	NA	NA	NA	0	No	BOCA-UK	CGP_donor_1437420	BOCA	0.28	1.89	Bone-Benign	NA	0	0	NA	2
BOCA-UK::CGP_donor_1437420	7	NA	NA	0	0	1	0	0	0	0	0	NA	NA	NA	NA	NA	NA	NA	NA	NA	NA	NA	0	0	0	0	0	0	Whitelist	BOCA-UK		NA	NA	NA	NA	NA	0	No	BOCA-UK	CGP_donor_1437420	BOCA	0.28	1.89	Bone-Benign	NA	0	0	NA	2
BOCA-UK::CGP_donor_1437420	8	29506229	32953934	1	1	1	1	0	0	0	0	0.39	0.05	1	NA	NA	NA	NA	NA	NA	NA	NA	10.6	19.65	80.22	0	2	NA	Whitelist	BOCA-UK		0.62	0.17	NA	NA	0.59	0	No	BOCA-UK	CGP_donor_1437420	BOCA	0.28	1.89	Bone-Benign	NA	2	1	NA	2
BOCA-UK::CGP_donor_1437420	9	NA	NA	0	0	1	0	0	0	0	0	NA	NA	NA	NA	NA	NA	NA	NA	NA	NA	NA	0	0	0	0	0	0	Whitelist	BOCA-UK		NA	NA	NA	NA	NA	0	No	BOCA-UK	CGP_donor_1437420	BOCA	0.28	1.89	Bone-Benign	NA	0	0	NA	2
BOCA-UK::CGP_donor_1437420	10	NA	NA	0	0	1	0	0	0	0	0	NA	NA	NA	NA	NA	NA	NA	NA	NA	NA	NA	0	0	0	0	0	0	Whitelist	BOCA-UK		NA	NA	NA	NA	NA	0	No	BOCA-UK	CGP_donor_1437420	BOCA	0.28	1.89	Bone-Benign	NA	0	0	NA	2
BOCA-UK::CGP_donor_1437420	11	NA	NA	0	0	1	0	0	0	0	0	NA	NA	NA	NA	NA	NA	NA	NA	NA	NA	NA	0	0	0	0	0	0	Whitelist	BOCA-UK		NA	NA	NA	NA	NA	0	No	BOCA-UK	CGP_donor_1437420	BOCA	0.28	1.89	Bone-Benign	NA	0	0	NA	2
BOCA-UK::CGP_donor_1437420	12	NA	NA	0	0	1	0	0	0	0	0	NA	NA	NA	NA	NA	NA	NA	NA	NA	NA	NA	0	0	0	0	0	0	Whitelist	BOCA-UK		NA	NA	NA	NA	NA	0	No	BOCA-UK	CGP_donor_1437420	BOCA	0.28	1.89	Bone-Benign	NA	0	0	NA	2
BOCA-UK::CGP_donor_1437420	13	NA	NA	0	0	1	0	0	0	0	0	NA	NA	NA	NA	NA	NA	NA	NA	NA	NA	NA	0	0	0	0	0	0	Whitelist	BOCA-UK		NA	NA	NA	NA	NA	0	No	BOCA-UK	CGP_donor_1437420	BOCA	0.28	1.89	Bone-Benign	NA	0	0	NA	2
BOCA-UK::CGP_donor_1437420	14	NA	NA	0	0	1	0	0	0	0	0	NA	NA	NA	NA	NA	NA	NA	NA	NA	NA	NA	0	0	0	0	0	0	Whitelist	BOCA-UK		NA	NA	NA	NA	NA	0	No	BOCA-UK	CGP_donor_1437420	BOCA	0.28	1.89	Bone-Benign	NA	0	0	NA	2
BOCA-UK::CGP_donor_1437420	15	NA	NA	0	0	1	0	0	0	0	0	NA	NA	NA	NA	NA	NA	NA	NA	NA	NA	NA	0	0	0	0	0	0	Whitelist	BOCA-UK		NA	NA	NA	NA	NA	0	No	BOCA-UK	CGP_donor_1437420	BOCA	0.28	1.89	Bone-Benign	NA	0	0	NA	2
BOCA-UK::CGP_donor_1437420	16	NA	NA	0	0	1	0	0	0	0	0	NA	NA	NA	NA	NA	NA	NA	NA	NA	NA	NA	0	0	0	0	0	0	Whitelist	BOCA-UK		NA	NA	NA	NA	NA	0	No	BOCA-UK	CGP_donor_1437420	BOCA	0.28	1.89	Bone-Benign	NA	0	0	NA	2
BOCA-UK::CGP_donor_1437420	17	NA	NA	0	0	1	0	0	0	0	0	NA	NA	NA	NA	NA	NA	NA	NA	NA	NA	NA	0	0	0	0	0	0	Whitelist	BOCA-UK		NA	NA	NA	NA	NA	0	No	BOCA-UK	CGP_donor_1437420	BOCA	0.28	1.89	Bone-Benign	NA	0	0	NA	2
BOCA-UK::CGP_donor_1437420	18	NA	NA	0	0	1	0	0	0	0	0	NA	NA	NA	NA	NA	NA	NA	NA	NA	NA	NA	0	0	0	0	0	0	Whitelist	BOCA-UK		NA	NA	NA	NA	NA	0	No	BOCA-UK	CGP_donor_1437420	BOCA	0.28	1.89	Bone-Benign	NA	0	0	NA	2
BOCA-UK::CGP_donor_1437420	19	NA	NA	0	0	1	0	0	0	0	0	NA	NA	NA	NA	NA	NA	NA	NA	NA	NA	NA	0	0	0	0	0	0	Whitelist	BOCA-UK		NA	NA	NA	NA	NA	0	No	BOCA-UK	CGP_donor_1437420	BOCA	0.28	1.89	Bone-Benign	NA	0	0	NA	2
BOCA-UK::CGP_donor_1437420	20	NA	NA	0	0	1	0	0	0	0	0	NA	NA	NA	NA	NA	NA	NA	NA	NA	NA	NA	0	0	0	0	0	0	Whitelist	BOCA-UK		NA	NA	NA	NA	NA	0	No	BOCA-UK	CGP_donor_1437420	BOCA	0.28	1.89	Bone-Benign	NA	0	0	NA	2
BOCA-UK::CGP_donor_1437420	21	NA	NA	0	0	1	0	0	0	0	0	NA	NA	NA	NA	NA	NA	NA	NA	NA	NA	NA	0	0	0	0	0	0	Whitelist	BOCA-UK		NA	NA	NA	NA	NA	0	No	BOCA-UK	CGP_donor_1437420	BOCA	0.28	1.89	Bone-Benign	NA	0	0	NA	2
BOCA-UK::CGP_donor_1437420	22	NA	NA	0	0	1	0	0	0	0	0	NA	NA	NA	NA	NA	NA	NA	NA	NA	NA	NA	0	0	0	0	0	0	Whitelist	BOCA-UK		NA	NA	NA	NA	NA	0	No	BOCA-UK	CGP_donor_1437420	BOCA	0.28	1.89	Bone-Benign	NA	0	0	NA	2
BOCA-UK::CGP_donor_1437420	X	NA	NA	0	0	1	0	0	0	0	0	NA	NA	NA	NA	NA	NA	NA	NA	NA	NA	NA	0	0	0	0	0	0	Whitelist	BOCA-UK		NA	NA	NA	NA	NA	0	No	BOCA-UK	CGP_donor_1437420	BOCA	0.28	1.89	Bone-Benign	NA	0	0	NA	2
BOCA-UK::CGP_donor_1437423	1	NA	NA	0	0	145	0	0	0	0	0	NA	NA	NA	NA	NA	NA	NA	NA	NA	NA	NA	0	0	0	0	0	0	Whitelist	BOCA-UK		NA	NA	NA	NA	NA	0	No	BOCA-UK	CGP_donor_1437423	BOCA	0.33	2.04	Bone-Benign	NA	0	0	NA	2
BOCA-UK::CGP_donor_1437423	2	NA	NA	0	0	145	0	0	0	0	0	NA	0	NA	NA	NA	NA	NA	NA	NA	NA	NA	0	0	0	0	0	0	Whitelist	BOCA-UK		NA	0	NA	NA	NA	0	No	BOCA-UK	CGP_donor_1437423	BOCA	0.33	2.04	Bone-Benign	NA	0	0	NA	2
BOCA-UK::CGP_donor_1437423	3	99097210	115323895	20	62	145	7	5	5	3	42	0.66	0	19	0	0	19	5	8	35	5	9	9.55	79.77	17.04	4	6	7	Whitelist	BOCA-UK	6	0.71	0	0	0	0.74	0	Low confidence	BOCA-UK	CGP_donor_1437423	BOCA	0.33	2.04	Bone-Benign	With other complex events	82	0.28	NA	2
BOCA-UK::CGP_donor_1437423	4	87435268	87525762	1	1	145	1	0	0	0	0	0.39	0	1	NA	NA	NA	NA	NA	NA	NA	NA	9.55	0	99.82	0	2	NA	Whitelist	BOCA-UK		0.62	0.01	NA	NA	0.59	0	No	BOCA-UK	CGP_donor_1437423	BOCA	0.33	2.04	Bone-Benign	NA	2	0.01	NA	2
BOCA-UK::CGP_donor_1437423	5	NA	NA	0	0	145	0	0	0	0	0	NA	NA	NA	NA	NA	NA	NA	NA	NA	NA	NA	0	0	0	0	0	0	Whitelist	BOCA-UK		NA	NA	NA	NA	NA	0	No	BOCA-UK	CGP_donor_1437423	BOCA	0.33	2.04	Bone-Benign	NA	0	0	NA	2
BOCA-UK::CGP_donor_1437423	6	41870611	56460501	20	70	145	8	3	5	4	50	0.42	0	40	0	0	40	5	6	50	5	5	9.55	52.6	44.56	7	15	3	Whitelist	BOCA-UK		0.86	0	0	0	0.63	0	Low confidence	BOCA-UK	CGP_donor_1437423	BOCA	0.33	2.04	Bone-Benign	With other complex events	90	0.31	NA	2
BOCA-UK::CGP_donor_1437423	7	NA	NA	0	0	145	0	0	0	0	0	NA	NA	NA	NA	NA	NA	NA	NA	NA	NA	NA	0	0	0	0	0	0	Whitelist	BOCA-UK		NA	NA	NA	NA	NA	0	No	BOCA-UK	CGP_donor_1437423	BOCA	0.33	2.04	Bone-Benign	NA	0	0	NA	2
BOCA-UK::CGP_donor_1437423	8	100144293	100173672	1	1	145	0	1	0	0	0	0.39	0.01	1	NA	NA	NA	NA	NA	NA	NA	NA	9.55	0	99.99	0	2	NA	Whitelist	BOCA-UK		0.62	0.04	NA	NA	0.59	0	No	BOCA-UK	CGP_donor_1437423	BOCA	0.33	2.04	Bone-Benign	NA	2	0.01	NA	2
BOCA-UK::CGP_donor_1437423	9	123835691	124480138	1	1	145	1	0	0	0	0	0.39	0.05	2	NA	NA	NA	NA	NA	NA	NA	NA	9.55	0.46	98.87	0	1	2	Whitelist	BOCA-UK		0.62	0.16	NA	NA	0.59	0	No	BOCA-UK	CGP_donor_1437423	BOCA	0.33	2.04	Bone-Benign	NA	2	0.01	NA	2
BOCA-UK::CGP_donor_1437423	10	56185351	77313385	1	2	145	1	1	0	0	0	0.57	0.07	2	NA	0	NA	NA	NA	NA	NA	NA	9.55	0.14	99.74	0	1	2	Whitelist	BOCA-UK		0.68	0.21	NA	0	0.64	0	No	BOCA-UK	CGP_donor_1437423	BOCA	0.33	2.04	Bone-Benign	NA	4	0.01	NA	2
BOCA-UK::CGP_donor_1437423	11	84024730	84304048	1	1	145	1	0	0	0	0	0.39	0.02	2	NA	NA	NA	NA	NA	NA	NA	NA	9.55	0.21	99.37	0	1	2	Whitelist	BOCA-UK		0.62	0.07	NA	NA	0.59	0	No	BOCA-UK	CGP_donor_1437423	BOCA	0.33	2.04	Bone-Benign	NA	2	0.01	NA	2
BOCA-UK::CGP_donor_1437423	12	NA	NA	0	0	145	0	0	0	0	0	NA	NA	NA	NA	NA	NA	NA	NA	NA	NA	NA	0	0	0	0	0	0	Whitelist	BOCA-UK		NA	NA	NA	NA	NA	0	No	BOCA-UK	CGP_donor_1437423	BOCA	0.33	2.04	Bone-Benign	NA	0	0	NA	2
BOCA-UK::CGP_donor_1437423	13	50617693	50675856	1	1	145	0	1	0	0	0	0.39	0.07	1	NA	NA	NA	NA	NA	NA	NA	NA	9.55	0	85.85	0	2	NA	Whitelist	BOCA-UK		0.62	0.2	NA	NA	0.59	0	No	BOCA-UK	CGP_donor_1437423	BOCA	0.33	2.04	Bone-Benign	NA	2	0.01	NA	2
BOCA-UK::CGP_donor_1437423	14	NA	NA	0	0	145	0	0	0	0	0	NA	0.1	NA	NA	NA	NA	NA	NA	NA	NA	NA	0	0	0	0	0	0	Whitelist	BOCA-UK		NA	0.26	NA	NA	NA	0	No	BOCA-UK	CGP_donor_1437423	BOCA	0.33	2.04	Bone-Benign	NA	0	0	NA	2
BOCA-UK::CGP_donor_1437423	15	NA	NA	0	0	145	0	0	0	0	0	NA	NA	NA	NA	NA	NA	NA	NA	NA	NA	NA	0	0	0	0	0	0	Whitelist	BOCA-UK		NA	NA	NA	NA	NA	0	No	BOCA-UK	CGP_donor_1437423	BOCA	0.33	2.04	Bone-Benign	NA	0	0	NA	2
BOCA-UK::CGP_donor_1437423	16	NA	NA	0	0	145	0	0	0	0	0	NA	0.19	NA	NA	NA	NA	NA	NA	NA	NA	NA	0	0	0	0	0	0	Whitelist	BOCA-UK		NA	0.41	NA	NA	NA	0	No	BOCA-UK	CGP_donor_1437423	BOCA	0.33	2.04	Bone-Benign	NA	0	0	NA	2
BOCA-UK::CGP_donor_1437423	17	7946480	16670767	2	18	145	1	1	2	0	14	0.57	0	13	0	0	13	3	3	15	3	3	9.55	27.34	68.22	0	8	7	Whitelist	BOCA-UK	6	0.87	0	0	0	0.64	0	Linked to low confidence	BOCA-UK	CGP_donor_1437423	BOCA	0.33	2.04	Bone-Benign	With other complex events	22	0.08	NA	2
BOCA-UK::CGP_donor_1437423	18	NA	NA	0	0	145	0	0	0	0	0	NA	NA	NA	NA	NA	NA	NA	NA	NA	NA	NA	0	0	0	0	0	0	Whitelist	BOCA-UK		NA	NA	NA	NA	NA	0	No	BOCA-UK	CGP_donor_1437423	BOCA	0.33	2.04	Bone-Benign	NA	0	0	NA	2
BOCA-UK::CGP_donor_1437423	19	NA	NA	0	0	145	0	0	0	0	0	NA	NA	NA	NA	NA	NA	NA	NA	NA	NA	NA	0	0	0	0	0	0	Whitelist	BOCA-UK		NA	NA	NA	NA	NA	0	No	BOCA-UK	CGP_donor_1437423	BOCA	0.33	2.04	Bone-Benign	NA	0	0	NA	2
BOCA-UK::CGP_donor_1437423	20	NA	NA	0	0	145	0	0	0	0	0	NA	NA	NA	NA	NA	NA	NA	NA	NA	NA	NA	0	0	0	0	0	0	Whitelist	BOCA-UK		NA	NA	NA	NA	NA	0	No	BOCA-UK	CGP_donor_1437423	BOCA	0.33	2.04	Bone-Benign	NA	0	0	NA	2
BOCA-UK::CGP_donor_1437423	21	NA	NA	0	0	145	0	0	0	0	0	NA	NA	NA	NA	NA	NA	NA	NA	NA	NA	NA	0	0	0	0	0	0	Whitelist	BOCA-UK		NA	NA	NA	NA	NA	0	No	BOCA-UK	CGP_donor_1437423	BOCA	0.33	2.04	Bone-Benign	NA	0	0	NA	2
BOCA-UK::CGP_donor_1437423	22	NA	NA	0	0	145	0	0	0	0	0	NA	1	NA	NA	NA	NA	NA	NA	NA	NA	NA	0	0	0	0	0	0	Whitelist	BOCA-UK		NA	1	NA	NA	NA	0	No	BOCA-UK	CGP_donor_1437423	BOCA	0.33	2.04	Bone-Benign	NA	0	0	NA	2
BOCA-UK::CGP_donor_1437423	X	64143143	64172398	1	1	145	0	1	0	0	0	0.39	0.01	1	NA	NA	NA	NA	NA	NA	NA	NA	9.55	0	99.78	0	2	NA	Whitelist	BOCA-UK		0.62	0.05	NA	NA	0.59	0	No	BOCA-UK	CGP_donor_1437423	BOCA	0.33	2.04	Bone-Benign	NA	2	0.01	NA	2
BOCA-UK::CGP_donor_1475256	1	113836373	114303665	3	5	217	0	3	0	0	2	0.03	0	5	0	0	5	5	5	34	8	9	63	84.19	12.79	0	3	4	Whitelist	BOCA-UK		0.62	0	0	0	0.33	0	No	BOCA-UK	CGP_donor_1475256	BOCA	0.79	3.21	Bone-Osteosarc	NA	8	0.02	NA	4
BOCA-UK::CGP_donor_1475256	2	76968085	78666854	2	2	217	0	0	1	1	0	0.57	0.54	1	0	0	NA	NA	NA	6	4	6	63	98.86	1.03	0	4	NA	Whitelist	BOCA-UK		0.68	0.77	0	0	0.64	0	No	BOCA-UK	CGP_donor_1475256	BOCA	0.79	3.21	Bone-Osteosarc	NA	4	0.01	NA	4
BOCA-UK::CGP_donor_1475256	3	116161840	116714480	4	4	217	4	0	0	0	0	0.01	0.43	7	0	0	7	3	6	15	3	5	63	65.8	31.11	0	1	3	Whitelist	BOCA-UK		0.21	0.67	0	0	0.16	0	No	BOCA-UK	CGP_donor_1475256	BOCA	0.79	3.21	Bone-Osteosarc	NA	8	0.02	NA	4
BOCA-UK::CGP_donor_1475256	4	1628586	119770886	6	7	217	0	2	2	2	1	0.57	0.59	11	0	0	11	6	8	21	6	7	63	34.69	65.3	0	4	2	Whitelist	BOCA-UK		0.68	0.81	0	0	0.64	0	Low confidence	BOCA-UK	CGP_donor_1475256	BOCA	0.79	3.21	Bone-Osteosarc	With other complex events	13	0.03	NA	4
BOCA-UK::CGP_donor_1475256	5	1460724	172452602	1	12	217	1	2	1	1	7	0.9	0.89	7	0	0	7	4	7	8	4	4	63	52.42	47.45	0	2	3	Whitelist	BOCA-UK	1	0.93	1	0	0	0.92	0	No	BOCA-UK	CGP_donor_1475256	BOCA	0.79	3.21	Bone-Osteosarc	NA	17	0.04	NA	4
BOCA-UK::CGP_donor_1475256	6	655387	105863260	3	5	217	0	0	2	1	2	0.3	0.47	9	0	0	9	3	5	10	4	4	63	57.73	39.17	0	2	3	Whitelist	BOCA-UK		0.68	0.72	0	0	0.59	0	No	BOCA-UK	CGP_donor_1475256	BOCA	0.79	3.21	Bone-Osteosarc	NA	8	0.02	NA	4
BOCA-UK::CGP_donor_1475256	7	43498754	52862136	6	6	217	3	0	1	2	0	0.34	0.88	6	0	0	6	4	4	10	4	4	63	99.78	0	0	4	6	Whitelist	BOCA-UK		0.62	1	0	0	0.59	0	No	BOCA-UK	CGP_donor_1475256	BOCA	0.79	3.21	Bone-Osteosarc	NA	12	0.03	NA	4
BOCA-UK::CGP_donor_1475256	8	130601777	130683840	1	1	217	0	1	0	0	0	0.39	0.01	2	NA	NA	NA	NA	NA	5	4	4	63	80.28	19.61	0	4	5	Whitelist	BOCA-UK		0.62	0.04	NA	NA	0.59	0	No	BOCA-UK	CGP_donor_1475256	BOCA	0.79	3.21	Bone-Osteosarc	NA	2	0	NA	4
BOCA-UK::CGP_donor_1475256	9	NA	NA	0	0	217	0	0	0	0	0	NA	0.02	NA	NA	NA	NA	NA	NA	NA	NA	NA	0	0	0	0	0	0	Whitelist	BOCA-UK		NA	0.08	NA	NA	NA	0	No	BOCA-UK	CGP_donor_1475256	BOCA	0.79	3.21	Bone-Osteosarc	NA	0	0	NA	4
BOCA-UK::CGP_donor_1475256	10	53875344	69874432	1	4	217	1	1	0	0	2	0.57	0.87	7	0	0	7	5	6	16	5	6	63	57.9	38.71	0	4	5	Whitelist	BOCA-UK		1	1	0	0	0.64	0	No	BOCA-UK	CGP_donor_1475256	BOCA	0.79	3.21	Bone-Osteosarc	NA	6	0.01	NA	4
BOCA-UK::CGP_donor_1475256	11	70081763	85184704	2	2	217	1	0	1	0	0	0.57	0.63	1	0	0	NA	NA	NA	7	3	4	63	78.19	21.38	0	4	NA	Whitelist	BOCA-UK		0.68	0.84	0	0	0.64	0	No	BOCA-UK	CGP_donor_1475256	BOCA	0.79	3.21	Bone-Osteosarc	NA	4	0.01	NA	4
BOCA-UK::CGP_donor_1475256	12	10748620	131003876	1	14	217	0	2	1	1	10	0.57	0.2	12	0	0	12	3	4	12	3	3	63	65.24	31.09	0	2	8	Whitelist	BOCA-UK		0.9	0.42	0	0	0.64	0	No	BOCA-UK	CGP_donor_1475256	BOCA	0.79	3.21	Bone-Osteosarc	NA	18	0.04	NA	4
BOCA-UK::CGP_donor_1475256	13	20019610	26186736	2	3	217	0	0	1	1	1	0.57	0.06	3	0	0	NA	NA	NA	8	6	7	63	34.07	63.15	0	2	3	Whitelist	BOCA-UK		0.87	0.18	0	0	0.64	0	No	BOCA-UK	CGP_donor_1475256	BOCA	0.79	3.21	Bone-Osteosarc	NA	5	0.01	NA	4
BOCA-UK::CGP_donor_1475256	14	75402461	75459061	1	1	217	0	1	0	0	0	0.39	0.02	1	NA	NA	NA	NA	NA	NA	NA	NA	63	96.29	0	0	3	NA	Whitelist	BOCA-UK		0.62	0.07	NA	NA	0.59	0	No	BOCA-UK	CGP_donor_1475256	BOCA	0.79	3.21	Bone-Osteosarc	NA	2	0	NA	4
BOCA-UK::CGP_donor_1475256	15	23168297	23178931	1	1	217	1	0	0	0	0	0.39	0	1	0	NA	NA	NA	NA	9	4	4	63	38.68	56.02	0	2	NA	Whitelist	BOCA-UK		0.62	0	0	NA	0.59	0	No	BOCA-UK	CGP_donor_1475256	BOCA	0.79	3.21	Bone-Osteosarc	NA	2	0	NA	4
BOCA-UK::CGP_donor_1475256	16	NA	NA	0	0	217	0	0	0	0	0	NA	0.03	NA	NA	NA	NA	NA	NA	4	3	4	0	0	0	0	0	0	Whitelist	BOCA-UK		NA	0.12	NA	NA	NA	0	No	BOCA-UK	CGP_donor_1475256	BOCA	0.79	3.21	Bone-Osteosarc	NA	0	0	NA	4
BOCA-UK::CGP_donor_1475256	17	7577437	22095440	33	51	217	11	5	8	9	18	0.52	0	54	0	0	54	3	5	55	3	5	63	78.29	17.27	1	37	29	Whitelist	BOCA-UK		0.68	0	0	0	0.64	0	No	BOCA-UK	CGP_donor_1475256	BOCA	0.79	3.21	Bone-Osteosarc	NA	84	0.19	NA	4
BOCA-UK::CGP_donor_1475256	18	NA	NA	0	0	217	0	0	0	0	0	NA	1	NA	0.05	NA	NA	NA	NA	NA	NA	NA	0	0	0	0	0	0	Whitelist	BOCA-UK		NA	1	0.05	NA	NA	0	No	BOCA-UK	CGP_donor_1475256	BOCA	0.79	3.21	Bone-Osteosarc	NA	0	0	NA	4
BOCA-UK::CGP_donor_1475256	19	50675165	54717898	5	5	217	2	1	1	1	0	0.9	0.33	1	0	0	NA	NA	NA	NA	NA	NA	63	99.62	0	0	4	NA	Whitelist	BOCA-UK		0.93	0.58	0	0	0.92	0	No	BOCA-UK	CGP_donor_1475256	BOCA	0.79	3.21	Bone-Osteosarc	NA	10	0.02	NA	4
BOCA-UK::CGP_donor_1475256	20	10755977	12505491	2	2	217	1	0	1	0	0	0.57	0.01	2	0	0	NA	NA	NA	12	5	11	63	44.47	48.51	0	4	5	Whitelist	BOCA-UK		0.68	0.04	0	0	0.64	0	No	BOCA-UK	CGP_donor_1475256	BOCA	0.79	3.21	Bone-Osteosarc	NA	4	0.01	NA	4
BOCA-UK::CGP_donor_1475256	21	33345506	46882573	1	3	217	0	0	0	1	2	0.39	0.34	3	NA	0	NA	NA	NA	6	5	6	63	68.64	0	0	5	4	Whitelist	BOCA-UK		0.87	0.6	NA	0	0.59	0	No	BOCA-UK	CGP_donor_1475256	BOCA	0.79	3.21	Bone-Osteosarc	NA	4	0.01	NA	4
BOCA-UK::CGP_donor_1475256	22	NA	NA	0	0	217	0	0	0	0	0	NA	NA	NA	NA	NA	NA	NA	NA	NA	NA	NA	0	0	0	0	0	0	Whitelist	BOCA-UK		NA	NA	NA	NA	NA	0	No	BOCA-UK	CGP_donor_1475256	BOCA	0.79	3.21	Bone-Osteosarc	NA	0	0	NA	4
BOCA-UK::CGP_donor_1475256	X	NA	NA	0	0	217	0	0	0	0	0	NA	0.01	NA	NA	NA	NA	NA	NA	NA	NA	NA	0	0	0	0	0	0	Whitelist	BOCA-UK		NA	0.04	NA	NA	NA	0	No	BOCA-UK	CGP_donor_1475256	BOCA	0.79	3.21	Bone-Osteosarc	NA	0	0	NA	4
BOCA-UK::CGP_donor_1490908	1	5777564	248793247	23	46	216	6	5	6	6	23	0.99	0	52	0	0	52	12	21	53	12	12	63.84	71.91	27.57	4	2	3	Whitelist	BOCA-UK	14	0.68	0	0	0	1	1	High confidence	BOCA-UK	CGP_donor_1490908	BOCA	0.67	3.06	Bone-Osteosarc	With other complex events	69	0.16	frameshift_insertion,17_7579409_G_-,CN:2	2
BOCA-UK::CGP_donor_1490908	2	39311961	238619384	1	8	216	2	1	0	0	5	0.3	0.01	6	0	0	6	3	6	6	3	3	63.84	99.91	0	4	5	3	Whitelist	BOCA-UK	6_9	0.87	0.04	0	0	0.59	1	Linked to high confidence	BOCA-UK	CGP_donor_1490908	BOCA	0.67	3.06	Bone-Osteosarc	With other complex events	11	0.03	frameshift_insertion,17_7579409_G_-,CN:2	2
BOCA-UK::CGP_donor_1490908	3	99645864	99702631	1	1	216	1	0	0	0	0	0.39	0.01	1	0	NA	NA	NA	NA	6	3	4	63.84	89.88	9.98	0	3	NA	Whitelist	BOCA-UK		0.62	0.05	0	NA	0.59	1	No	BOCA-UK	CGP_donor_1490908	BOCA	0.67	3.06	Bone-Osteosarc	NA	2	0	frameshift_insertion,17_7579409_G_-,CN:2	2
BOCA-UK::CGP_donor_1490908	4	NA	NA	0	0	216	0	0	0	0	0	NA	0	NA	NA	NA	NA	NA	NA	4	4	4	0	0	0	0	0	0	Whitelist	BOCA-UK		NA	0	NA	NA	NA	1	No	BOCA-UK	CGP_donor_1490908	BOCA	0.67	3.06	Bone-Osteosarc	NA	0	0	frameshift_insertion,17_7579409_G_-,CN:2	2
BOCA-UK::CGP_donor_1490908	5	44283316	58825772	1	2	216	0	0	1	1	0	0.57	0	4	0	0	4	0	4	5	0	4	63.84	37.37	59.97	0	2	1	Whitelist	BOCA-UK		0.68	0.02	0	0	0.64	1	No	BOCA-UK	CGP_donor_1490908	BOCA	0.67	3.06	Bone-Osteosarc	NA	4	0.01	frameshift_insertion,17_7579409_G_-,CN:2	2
BOCA-UK::CGP_donor_1490908	6	64603046	167895820	58	75	216	10	15	15	18	17	0.52	0	130	0	0	130	11	13	132	11	13	63.84	99.76	0	5	5	3	Whitelist	BOCA-UK		0.91	0	0	0	0.64	1	High confidence	BOCA-UK	CGP_donor_1490908	BOCA	0.67	3.06	Bone-Osteosarc	With other complex events	133	0.31	frameshift_insertion,17_7579409_G_-,CN:2	2
BOCA-UK::CGP_donor_1490908	7	104680878	151405910	1	17	216	7	1	0	0	9	0	0.03	11	0	0	11	5	9	14	5	9	63.84	89.39	7.77	0	2	4	Whitelist	BOCA-UK	9	0.25	0.12	0	0	0.04	1	No	BOCA-UK	CGP_donor_1490908	BOCA	0.67	3.06	Bone-Osteosarc	NA	25	0.06	frameshift_insertion,17_7579409_G_-,CN:2	2
BOCA-UK::CGP_donor_1490908	8	47213129	70941877	1	2	216	0	2	0	0	0	0.11	0	4	NA	0	4	3	4	5	3	3	63.84	68.9	27.57	1	4	3	Whitelist	BOCA-UK		0.54	0.01	NA	0	0.48	1	No	BOCA-UK	CGP_donor_1490908	BOCA	0.67	3.06	Bone-Osteosarc	NA	4	0.01	frameshift_insertion,17_7579409_G_-,CN:2	2
BOCA-UK::CGP_donor_1490908	9	2755212	23671100	5	16	216	1	0	2	2	11	0.53	0	17	0	0	17	6	7	23	6	7	63.84	12.45	87.37	0	2	4	Whitelist	BOCA-UK	7	0.68	0.01	0	0	0.64	1	No	BOCA-UK	CGP_donor_1490908	BOCA	0.67	3.06	Bone-Osteosarc	NA	21	0.05	frameshift_insertion,17_7579409_G_-,CN:2	2
BOCA-UK::CGP_donor_1490908	10	3820397	88192826	2	3	216	0	0	1	1	1	0.57	0.63	2	0	0	NA	NA	NA	NA	NA	NA	63.84	99.56	0.35	3	3	4	Whitelist	BOCA-UK		0.87	0.84	0	0	0.64	1	No	BOCA-UK	CGP_donor_1490908	BOCA	0.67	3.06	Bone-Osteosarc	NA	5	0.01	frameshift_insertion,17_7579409_G_-,CN:2	2
BOCA-UK::CGP_donor_1490908	11	133906451	134580201	1	1	216	1	0	0	0	0	0.39	0.01	1	NA	NA	NA	NA	NA	NA	NA	NA	63.84	57.93	38.22	0	2	NA	Whitelist	BOCA-UK		0.62	0.03	NA	NA	0.59	1	No	BOCA-UK	CGP_donor_1490908	BOCA	0.67	3.06	Bone-Osteosarc	NA	2	0	frameshift_insertion,17_7579409_G_-,CN:2	2
BOCA-UK::CGP_donor_1490908	12	42635722	50513775	2	2	216	0	1	0	1	0	0.57	1	5	0	0	5	3	5	14	4	4	63.84	18.18	81.74	0	3	2	Whitelist	BOCA-UK		0.68	1	0	0	0.64	1	No	BOCA-UK	CGP_donor_1490908	BOCA	0.67	3.06	Bone-Osteosarc	NA	4	0.01	frameshift_insertion,17_7579409_G_-,CN:2	2
BOCA-UK::CGP_donor_1490908	13	105987735	106083550	1	1	216	1	0	0	0	0	0.39	0.85	2	0	NA	NA	NA	NA	7	5	7	63.84	27.41	72.59	0	2	3	Whitelist	BOCA-UK		0.62	0.99	0	NA	0.59	1	No	BOCA-UK	CGP_donor_1490908	BOCA	0.67	3.06	Bone-Osteosarc	NA	2	0	frameshift_insertion,17_7579409_G_-,CN:2	2
BOCA-UK::CGP_donor_1490908	14	60585562	102848229	2	22	216	0	0	1	3	18	0.11	0	14	0	0	14	5	9	29	5	9	63.84	73.39	11.62	2	2	4	Whitelist	BOCA-UK		0.94	0	0	0	0.48	1	Linked to high confidence	BOCA-UK	CGP_donor_1490908	BOCA	0.67	3.06	Bone-Osteosarc	With other complex events	26	0.06	frameshift_insertion,17_7579409_G_-,CN:2	2
BOCA-UK::CGP_donor_1490908	15	56173064	56226567	1	1	216	1	0	0	0	0	0.39	0.03	1	NA	NA	NA	NA	NA	NA	NA	NA	63.84	22.85	77.03	0	2	NA	Whitelist	BOCA-UK		0.62	0.12	NA	NA	0.59	1	No	BOCA-UK	CGP_donor_1490908	BOCA	0.67	3.06	Bone-Osteosarc	NA	2	0	frameshift_insertion,17_7579409_G_-,CN:2	2
BOCA-UK::CGP_donor_1490908	16	83721824	83743297	1	1	216	1	0	0	0	0	0.39	0.39	1	NA	NA	NA	NA	NA	4	0	0	63.84	95.45	0.03	0	3	NA	Whitelist	BOCA-UK		0.62	0.64	NA	NA	0.59	1	No	BOCA-UK	CGP_donor_1490908	BOCA	0.67	3.06	Bone-Osteosarc	NA	2	0	frameshift_insertion,17_7579409_G_-,CN:2	2
BOCA-UK::CGP_donor_1490908	17	NA	NA	0	0	216	0	0	0	0	0	NA	NA	NA	NA	NA	NA	NA	NA	NA	NA	NA	0	0	0	0	0	0	Whitelist	BOCA-UK		NA	NA	NA	NA	NA	1	No	BOCA-UK	CGP_donor_1490908	BOCA	0.67	3.06	Bone-Osteosarc	NA	0	0	frameshift_insertion,17_7579409_G_-,CN:2	2
BOCA-UK::CGP_donor_1490908	18	737579	1435809	1	4	216	0	1	0	0	3	0.39	0	3	0.01	0	NA	NA	NA	16	6	6	63.84	95.28	0	0	3	8	Whitelist	BOCA-UK	6	1	0	0.01	0	0.59	1	Linked to high confidence	BOCA-UK	CGP_donor_1490908	BOCA	0.67	3.06	Bone-Osteosarc	With other complex events	5	0.01	frameshift_insertion,17_7579409_G_-,CN:2	2
BOCA-UK::CGP_donor_1490908	19	NA	NA	0	0	216	0	0	0	0	0	NA	NA	NA	NA	NA	NA	NA	NA	NA	NA	NA	0	0	0	0	0	0	Whitelist	BOCA-UK		NA	NA	NA	NA	NA	1	No	BOCA-UK	CGP_donor_1490908	BOCA	0.67	3.06	Bone-Osteosarc	NA	0	0	frameshift_insertion,17_7579409_G_-,CN:2	2
BOCA-UK::CGP_donor_1490908	20	NA	NA	0	0	216	0	0	0	0	0	NA	0.34	NA	NA	NA	NA	NA	NA	4	3	3	0	0	0	0	0	0	Whitelist	BOCA-UK		NA	0.59	NA	NA	NA	1	No	BOCA-UK	CGP_donor_1490908	BOCA	0.67	3.06	Bone-Osteosarc	NA	0	0	frameshift_insertion,17_7579409_G_-,CN:2	2
BOCA-UK::CGP_donor_1490908	21	36150737	36169426	1	1	216	1	0	0	0	0	0.39	0.2	2	0	NA	NA	NA	NA	5	4	5	63.84	69.44	0	0	3	4	Whitelist	BOCA-UK		0.62	0.42	0	NA	0.59	1	No	BOCA-UK	CGP_donor_1490908	BOCA	0.67	3.06	Bone-Osteosarc	NA	2	0	frameshift_insertion,17_7579409_G_-,CN:2	2
BOCA-UK::CGP_donor_1490908	22	NA	NA	0	0	216	0	0	0	0	0	NA	NA	NA	NA	NA	NA	NA	NA	NA	NA	NA	0	0	0	0	0	0	Whitelist	BOCA-UK		NA	NA	NA	NA	NA	1	No	BOCA-UK	CGP_donor_1490908	BOCA	0.67	3.06	Bone-Osteosarc	NA	0	0	frameshift_insertion,17_7579409_G_-,CN:2	2
BOCA-UK::CGP_donor_1490908	X	62722341	144118893	1	2	216	1	1	0	0	0	0.57	0.01	1	0.13	0	NA	NA	NA	NA	NA	NA	63.84	0.66	99.34	1	2	NA	Whitelist	BOCA-UK		0.68	0.04	0.13	0	0.64	1	No	BOCA-UK	CGP_donor_1490908	BOCA	0.67	3.06	Bone-Osteosarc	NA	4	0.01	frameshift_insertion,17_7579409_G_-,CN:2	2
BOCA-UK::CGP_donor_1490914	1	54185696	84482654	6	18	462	2	2	1	1	12	0.88	0.01	5	0	0	5	3	5	9	4	7	20.83	27.05	72.95	0	2	4	Whitelist	BOCA-UK		0.87	0.03	0	0	0.91	1	No	BOCA-UK	CGP_donor_1490914	BOCA	0.64	2.03	Bone-Osteosarc	NA	24	0.03	NA	2
BOCA-UK::CGP_donor_1490914	2	146186245	147321165	2	2	462	1	1	0	0	0	0.57	0	1	0	0	NA	NA	NA	NA	NA	NA	20.83	0	99.9	0	2	NA	Whitelist	BOCA-UK		0.68	0	0	0	0.64	1	No	BOCA-UK	CGP_donor_1490914	BOCA	0.64	2.03	Bone-Osteosarc	NA	4	0	NA	2
BOCA-UK::CGP_donor_1490914	3	NA	NA	0	0	462	0	0	0	0	0	NA	0	NA	NA	NA	NA	NA	NA	6	3	3	0	0	0	0	0	0	Whitelist	BOCA-UK		NA	0	NA	NA	NA	1	No	BOCA-UK	CGP_donor_1490914	BOCA	0.64	2.03	Bone-Osteosarc	NA	0	0	NA	2
BOCA-UK::CGP_donor_1490914	4	172905530	173040348	1	1	462	0	1	0	0	0	0.39	0	1	NA	NA	NA	NA	NA	NA	NA	NA	20.83	0.15	99.84	0	2	NA	Whitelist	BOCA-UK		0.62	0	NA	NA	0.59	1	No	BOCA-UK	CGP_donor_1490914	BOCA	0.64	2.03	Bone-Osteosarc	NA	2	0	NA	2
BOCA-UK::CGP_donor_1490914	5	343444	40967400	28	32	462	10	8	4	6	4	0.41	0.25	23	0	0	23	6	15	27	6	15	20.83	19.99	77.33	0	3	2	Whitelist	BOCA-UK	10	0.85	0.49	0	0	0.62	1	Low confidence	BOCA-UK	CGP_donor_1490914	BOCA	0.64	2.03	Bone-Osteosarc	With other complex events	60	0.06	NA	2
BOCA-UK::CGP_donor_1490914	6	76106264	166727720	61	91	462	20	16	12	13	30	0.47	0	65	0	0	65	6	9	65	6	9	20.83	19.04	80.81	3	0	2	Whitelist	BOCA-UK	11	0.99	0	0	0	0.64	1	High confidence	BOCA-UK	CGP_donor_1490914	BOCA	0.64	2.03	Bone-Osteosarc	With other complex events	152	0.16	NA	2
BOCA-UK::CGP_donor_1490914	7	NA	NA	0	0	462	0	0	0	0	0	NA	0	NA	NA	NA	NA	NA	NA	6	3	3	0	0	0	0	0	0	Whitelist	BOCA-UK		NA	0	NA	NA	NA	1	No	BOCA-UK	CGP_donor_1490914	BOCA	0.64	2.03	Bone-Osteosarc	NA	0	0	NA	2
BOCA-UK::CGP_donor_1490914	8	NA	NA	0	0	462	0	0	0	0	0	NA	0	NA	NA	NA	NA	NA	NA	7	4	6	0	0	0	0	0	0	Whitelist	BOCA-UK		NA	0	NA	NA	NA	1	No	BOCA-UK	CGP_donor_1490914	BOCA	0.64	2.03	Bone-Osteosarc	NA	0	0	NA	2
BOCA-UK::CGP_donor_1490914	9	8314372	8438494	1	1	462	1	0	0	0	0	0.39	0	2	0	NA	NA	NA	NA	12	5	7	20.83	62.82	34.07	0	2	3	Whitelist	BOCA-UK		0.62	0	0	NA	0.59	1	No	BOCA-UK	CGP_donor_1490914	BOCA	0.64	2.03	Bone-Osteosarc	NA	2	0	NA	2
BOCA-UK::CGP_donor_1490914	10	50348934	97731679	7	12	462	3	1	1	2	5	0.67	0.44	15	0	0	15	9	13	16	9	9	20.83	50.87	48.95	0	2	1	Whitelist	BOCA-UK	5	0.93	0.68	0	0	0.74	1	High confidence	BOCA-UK	CGP_donor_1490914	BOCA	0.64	2.03	Bone-Osteosarc	Canonical without polyploidization	19	0.02	NA	2
BOCA-UK::CGP_donor_1490914	11	101720341	105872169	35	64	462	11	11	5	8	29	0.42	0	43	0	0	43	6	7	52	6	6	20.83	67.73	28.13	0	3	94	Whitelist	BOCA-UK	6	0.98	0	0	0	0.63	1	Low confidence	BOCA-UK	CGP_donor_1490914	BOCA	0.64	2.03	Bone-Osteosarc	With other complex events	99	0.11	NA	2
BOCA-UK::CGP_donor_1490914	12	75035974	120211927	6	7	462	1	1	2	2	1	0.88	0.27	8	0	0	8	4	8	11	6	6	20.83	14	85.9	0	1	2	Whitelist	BOCA-UK		0.96	0.51	0	0	0.91	1	Low confidence	BOCA-UK	CGP_donor_1490914	BOCA	0.64	2.03	Bone-Osteosarc	With other complex events	13	0.01	NA	2
BOCA-UK::CGP_donor_1490914	13	104316198	106010540	9	13	462	2	4	2	1	4	0.55	0.61	7	0	0	7	5	7	11	8	8	20.83	78.52	21.29	0	1	2	Whitelist	BOCA-UK	17	0.8	0.82	0	0	0.64	1	Low confidence	BOCA-UK	CGP_donor_1490914	BOCA	0.64	2.03	Bone-Osteosarc	Canonical without polyploidization	22	0.02	NA	2
BOCA-UK::CGP_donor_1490914	14	NA	NA	0	0	462	0	0	0	0	0	NA	0	NA	NA	NA	NA	NA	NA	NA	NA	NA	0	0	0	0	0	0	Whitelist	BOCA-UK		NA	0	NA	NA	NA	1	No	BOCA-UK	CGP_donor_1490914	BOCA	0.64	2.03	Bone-Osteosarc	NA	0	0	NA	2
BOCA-UK::CGP_donor_1490914	15	NA	NA	0	0	462	0	0	0	0	0	NA	NA	NA	NA	NA	NA	NA	NA	NA	NA	NA	0	0	0	0	0	0	Whitelist	BOCA-UK		NA	NA	NA	NA	NA	1	No	BOCA-UK	CGP_donor_1490914	BOCA	0.64	2.03	Bone-Osteosarc	NA	0	0	NA	2
BOCA-UK::CGP_donor_1490914	16	53455552	89780377	15	30	462	2	2	5	6	15	0.33	0	26	0	0	26	6	11	32	7	11	20.83	37.27	57.57	0	2	1	Whitelist	BOCA-UK		0.66	0	0	0	0.59	1	Low confidence	BOCA-UK	CGP_donor_1490914	BOCA	0.64	2.03	Bone-Osteosarc	With other complex events	45	0.05	NA	2
BOCA-UK::CGP_donor_1490914	17	7531323	7839260	2	7	462	2	0	0	0	5	0.11	0.19	6	0	0	6	6	6	16	9	9	20.83	3.36	96.64	0	1	2	Whitelist	BOCA-UK		0.77	0.42	0	0	0.48	1	Linked to low confidence	BOCA-UK	CGP_donor_1490914	BOCA	0.64	2.03	Bone-Osteosarc	Canonical without polyploidization	9	0.01	NA	2
BOCA-UK::CGP_donor_1490914	18	NA	NA	0	0	462	0	0	0	0	0	NA	NA	NA	NA	NA	NA	NA	NA	NA	NA	NA	0	0	0	0	0	0	Whitelist	BOCA-UK		NA	NA	NA	NA	NA	1	No	BOCA-UK	CGP_donor_1490914	BOCA	0.64	2.03	Bone-Osteosarc	NA	0	0	NA	2
BOCA-UK::CGP_donor_1490914	19	16843361	54772913	31	100	462	8	4	10	9	69	0.44	0	78	0	0	78	7	13	80	7	13	20.83	39.98	52.74	0	3	4	Whitelist	BOCA-UK	X	0.62	0	0	0	0.64	1	High confidence	BOCA-UK	CGP_donor_1490914	BOCA	0.64	2.03	Bone-Osteosarc	With other complex events	131	0.14	NA	2
BOCA-UK::CGP_donor_1490914	20	NA	NA	0	0	462	0	0	0	0	0	NA	NA	NA	NA	NA	NA	NA	NA	NA	NA	NA	0	0	0	0	0	0	Whitelist	BOCA-UK		NA	NA	NA	NA	NA	1	No	BOCA-UK	CGP_donor_1490914	BOCA	0.64	2.03	Bone-Osteosarc	NA	0	0	NA	2
BOCA-UK::CGP_donor_1490914	21	NA	NA	0	0	462	0	0	0	0	0	NA	NA	NA	NA	NA	NA	NA	NA	NA	NA	NA	0	0	0	0	0	0	Whitelist	BOCA-UK		NA	NA	NA	NA	NA	1	No	BOCA-UK	CGP_donor_1490914	BOCA	0.64	2.03	Bone-Osteosarc	NA	0	0	NA	2
BOCA-UK::CGP_donor_1490914	22	NA	NA	0	0	462	0	0	0	0	0	NA	0.39	NA	NA	NA	NA	NA	NA	NA	NA	NA	0	0	0	0	0	0	Whitelist	BOCA-UK		NA	0.64	NA	NA	NA	1	No	BOCA-UK	CGP_donor_1490914	BOCA	0.64	2.03	Bone-Osteosarc	NA	0	0	NA	2
BOCA-UK::CGP_donor_1490914	X	97627888	151461840	72	115	462	33	24	10	5	43	0	0	20	0	0	20	20	20	28	22	22	20.83	6.72	92.52	3	2	3	Whitelist	BOCA-UK	19	0.2	0	0	0	0	1	Linked to high confidence	BOCA-UK	CGP_donor_1490914	BOCA	0.64	2.03	Bone-Osteosarc	Canonical without polyploidization	187	0.2	NA	2
BOCA-UK::CGP_donor_1528364	1	2249362	182869104	29	86	927	10	5	7	7	57	0.62	0.01	64	0	0	64	6	8	67	6	8	65.92	58	41.98	10	4	6	Whitelist	BOCA-UK	2_3_9	0.62	0.04	0	0	0.7	1	Low confidence	BOCA-UK	CGP_donor_1528364	BOCA	0.79	3.29	Bone-Osteosarc	With other complex events	115	0.06	NA	4
BOCA-UK::CGP_donor_1528364	2	98265301	240710956	30	95	927	8	5	8	9	65	0.75	0	81	0	0	81	10	16	110	16	29	65.92	60.76	36.33	0	3	4	Whitelist	BOCA-UK	1_10_18_3	0.93	0	0	0	0.83	1	High confidence	BOCA-UK	CGP_donor_1528364	BOCA	0.79	3.29	Bone-Osteosarc	With other complex events	125	0.07	NA	4
BOCA-UK::CGP_donor_1528364	3	39705096	116872807	1	5	927	3	1	0	0	1	0.11	0	8	0	0	8	5	8	20	5	8	65.92	52.58	44.36	0	4	1	Whitelist	BOCA-UK		0.62	0	0	0	0.48	1	Linked to high confidence	BOCA-UK	CGP_donor_1528364	BOCA	0.79	3.29	Bone-Osteosarc	Before polyploidization	9	0	NA	4
BOCA-UK::CGP_donor_1528364	4	161515724	190840263	17	84	927	4	7	2	4	67	0.39	0	65	0	0	65	11	12	131	11	12	65.92	84.46	12.84	0	1	2	Whitelist	BOCA-UK	10_18_5_9	0.94	0	0	0	0.59	1	High confidence	BOCA-UK	CGP_donor_1528364	BOCA	0.79	3.29	Bone-Osteosarc	With other complex events	101	0.05	NA	4
BOCA-UK::CGP_donor_1528364	5	878141	41078797	57	143	927	16	14	16	11	86	0.76	0	126	0	0	126	12	12	192	12	12	65.92	46.12	51.2	0	4	3	Whitelist	BOCA-UK	10_18_9	0.68	0	0	0	0.84	1	High confidence	BOCA-UK	CGP_donor_1528364	BOCA	0.79	3.29	Bone-Osteosarc	With other complex events	200	0.11	NA	4
BOCA-UK::CGP_donor_1528364	6	356593	159764627	1	8	927	0	2	0	1	5	0.3	0	12	0	0	12	4	5	13	4	5	65.92	93.99	3.19	0	3	4	Whitelist	BOCA-UK		0.87	0	0	0	0.59	1	No	BOCA-UK	CGP_donor_1528364	BOCA	0.79	3.29	Bone-Osteosarc	NA	11	0.01	NA	4
BOCA-UK::CGP_donor_1528364	7	62514967	158846143	233	257	927	56	62	56	59	24	0.94	0	274	0	0	274	8	15	276	8	13	65.92	39.37	57.93	2	4	2	Whitelist	BOCA-UK	2	0.99	0	0	0	0.95	1	High confidence	BOCA-UK	CGP_donor_1528364	BOCA	0.79	3.29	Bone-Osteosarc	With other complex events	490	0.26	NA	4
BOCA-UK::CGP_donor_1528364	8	71431403	119090655	8	8	927	3	3	1	1	0	0.57	0	22	0	0	22	9	22	34	9	22	65.92	91.22	5.22	2	4	5	Whitelist	BOCA-UK		0.68	0	0	0	0.64	1	High confidence	BOCA-UK	CGP_donor_1528364	BOCA	0.79	3.29	Bone-Osteosarc	With other complex events	16	0.01	NA	4
BOCA-UK::CGP_donor_1528364	9	1299761	9380245	3	37	927	1	2	0	0	34	0.3	0	20	0	0	20	6	8	40	6	13	65.92	97.25	0.21	0	4	2	Whitelist	BOCA-UK	1_5	0.62	0.02	0	0	0.59	1	Linked to high confidence	BOCA-UK	CGP_donor_1528364	BOCA	0.79	3.29	Bone-Osteosarc	With other complex events	40	0.02	NA	4
BOCA-UK::CGP_donor_1528364	10	44478896	86379721	13	85	927	6	2	3	2	72	0.35	0	70	0	0	70	15	30	87	15	30	65.92	27.96	68.46	0	2	3	Whitelist	BOCA-UK	18_5	0.93	0	0	0	0.59	1	High confidence	BOCA-UK	CGP_donor_1528364	BOCA	0.79	3.29	Bone-Osteosarc	With other complex events	98	0.05	NA	4
BOCA-UK::CGP_donor_1528364	11	NA	NA	0	0	927	0	0	0	0	0	NA	0	NA	NA	NA	NA	NA	NA	9	4	6	0	0	0	0	0	0	Whitelist	BOCA-UK		NA	0	NA	NA	NA	1	No	BOCA-UK	CGP_donor_1528364	BOCA	0.79	3.29	Bone-Osteosarc	NA	0	0	NA	4
BOCA-UK::CGP_donor_1528364	12	NA	NA	0	0	927	0	0	0	0	0	NA	0	NA	NA	NA	NA	NA	NA	NA	NA	NA	0	0	0	0	0	0	Whitelist	BOCA-UK		NA	0	NA	NA	NA	1	No	BOCA-UK	CGP_donor_1528364	BOCA	0.79	3.29	Bone-Osteosarc	NA	0	0	NA	4
BOCA-UK::CGP_donor_1528364	13	60503494	60583074	1	4	927	0	1	0	0	3	0.39	0	5	0	0	5	0	3	8	0	3	65.92	94.94	2.28	0	2	1	Whitelist	BOCA-UK	1	1	0	0	0	0.59	1	Linked to low confidence	BOCA-UK	CGP_donor_1528364	BOCA	0.79	3.29	Bone-Osteosarc	With other complex events	5	0	NA	4
BOCA-UK::CGP_donor_1528364	14	98662584	98929322	1	1	927	0	1	0	0	0	0.39	0	2	NA	NA	NA	NA	NA	8	3	3	65.92	34.59	61.7	0	4	5	Whitelist	BOCA-UK		0.62	0	NA	NA	0.59	1	No	BOCA-UK	CGP_donor_1528364	BOCA	0.79	3.29	Bone-Osteosarc	NA	2	0	NA	4
BOCA-UK::CGP_donor_1528364	15	56339886	56351083	1	1	927	0	0	0	1	0	0.39	0.06	1	0	NA	NA	NA	NA	13	5	11	65.92	99.85	0	0	5	NA	Whitelist	BOCA-UK	2	0.62	0.18	0	NA	0.59	1	Linked to high confidence	BOCA-UK	CGP_donor_1528364	BOCA	0.79	3.29	Bone-Osteosarc	With other complex events	2	0	NA	4
BOCA-UK::CGP_donor_1528364	16	11717695	11917660	2	2	927	1	1	0	0	0	0.57	0.76	2	0	0	NA	NA	NA	20	4	6	65.92	56	39.02	0	4	5	Whitelist	BOCA-UK		0.68	0.92	0	0	0.64	1	No	BOCA-UK	CGP_donor_1528364	BOCA	0.79	3.29	Bone-Osteosarc	NA	4	0	NA	4
BOCA-UK::CGP_donor_1528364	17	7573620	7615932	1	1	927	1	0	0	0	0	0.39	0	2	0.15	NA	NA	NA	NA	8	3	7	65.92	58.83	41.17	0	1	4	Whitelist	BOCA-UK		0.62	0	0.15	NA	0.59	1	No	BOCA-UK	CGP_donor_1528364	BOCA	0.79	3.29	Bone-Osteosarc	NA	2	0	NA	4
BOCA-UK::CGP_donor_1528364	18	63082505	77710470	16	120	927	4	6	1	5	104	0.32	0	83	0	0	83	7	17	115	8	17	65.92	89.17	5.75	0	4	3	Whitelist	BOCA-UK	10_5	0.69	0	0	0	0.59	1	High confidence	BOCA-UK	CGP_donor_1528364	BOCA	0.79	3.29	Bone-Osteosarc	With other complex events	136	0.07	NA	4
BOCA-UK::CGP_donor_1528364	19	27841370	27904117	2	2	927	0	0	0	2	0	0.11	0.41	2	0	0	NA	NA	NA	15	4	5	65.92	89.86	2.6	0	1	4	Whitelist	BOCA-UK		0.54	0.65	0	0	0.48	1	No	BOCA-UK	CGP_donor_1528364	BOCA	0.79	3.29	Bone-Osteosarc	NA	4	0	NA	4
BOCA-UK::CGP_donor_1528364	20	NA	NA	0	0	927	0	0	0	0	0	NA	0	NA	0	NA	NA	NA	NA	5	5	5	0	0	0	0	0	0	Whitelist	BOCA-UK		NA	0	0	NA	NA	1	No	BOCA-UK	CGP_donor_1528364	BOCA	0.79	3.29	Bone-Osteosarc	NA	0	0	NA	4
BOCA-UK::CGP_donor_1528364	21	NA	NA	0	0	927	0	0	0	0	0	NA	0	NA	NA	NA	NA	NA	NA	NA	NA	NA	0	0	0	0	0	0	Whitelist	BOCA-UK		NA	0	NA	NA	NA	1	No	BOCA-UK	CGP_donor_1528364	BOCA	0.79	3.29	Bone-Osteosarc	NA	0	0	NA	4
BOCA-UK::CGP_donor_1528364	22	32283158	32915023	1	1	927	1	0	0	0	0	0.39	0.76	2	0	NA	NA	NA	NA	10	7	9	65.92	88.89	0	0	3	5	Whitelist	BOCA-UK		0.62	0.92	0	NA	0.59	1	No	BOCA-UK	CGP_donor_1528364	BOCA	0.79	3.29	Bone-Osteosarc	NA	2	0	NA	4
BOCA-UK::CGP_donor_1528364	X	92119578	120576925	2	2	927	0	0	1	1	0	0.57	0	6	0	0	6	3	6	12	6	6	65.92	60.44	35.97	0	3	2	Whitelist	BOCA-UK		0.68	0	0	0	0.64	1	No	BOCA-UK	CGP_donor_1528364	BOCA	0.79	3.29	Bone-Osteosarc	NA	4	0	NA	4
BOCA-UK::CGP_donor_1528371	1	171408523	237934806	3	4	349	1	2	0	0	1	0.3	0.06	3	0	0	NA	NA	NA	21	5	10	70.04	100	0	6	5	4	Whitelist	BOCA-UK		0.68	0.18	0	0	0.59	1	No	BOCA-UK	CGP_donor_1528371	BOCA	0.33	3.49	Bone-Osteosarc	NA	7	0.01	NA	3
BOCA-UK::CGP_donor_1528371	2	136333297	198571117	3	5	349	1	0	1	1	2	0.8	0.63	11	0	0	11	4	5	24	4	7	70.04	75.54	21.76	0	2	4	Whitelist	BOCA-UK		0.93	0.84	0	0	0.84	1	No	BOCA-UK	CGP_donor_1528371	BOCA	0.33	3.49	Bone-Osteosarc	NA	8	0.01	NA	3
BOCA-UK::CGP_donor_1528371	3	76596	174672869	1	6	349	5	0	0	0	1	0	0	7	0	0	7	5	7	8	5	7	70.04	99.69	0.2	0	3	1	Whitelist	BOCA-UK		0.25	0	0	0	0.07	1	No	BOCA-UK	CGP_donor_1528371	BOCA	0.33	3.49	Bone-Osteosarc	NA	11	0.02	NA	3
BOCA-UK::CGP_donor_1528371	4	84503678	104551923	6	6	349	2	0	2	2	0	0.57	0.09	11	0	0	11	7	11	29	8	9	70.04	91.06	8.91	0	3	4	Whitelist	BOCA-UK		0.68	0.24	0	0	0.64	1	No	BOCA-UK	CGP_donor_1528371	BOCA	0.33	3.49	Bone-Osteosarc	NA	12	0.02	NA	3
BOCA-UK::CGP_donor_1528371	5	73751289	85541184	6	10	349	2	3	1	0	4	0.34	0.01	7	0	0	7	3	4	35	9	9	70.04	44.85	52.47	3	3	2	Whitelist	BOCA-UK	13	0.68	0.05	0	0	0.59	1	Linked to high confidence	BOCA-UK	CGP_donor_1528371	BOCA	0.33	3.49	Bone-Osteosarc	With other complex events	16	0.02	NA	3
BOCA-UK::CGP_donor_1528371	6	66519078	75032715	11	30	349	2	3	4	2	19	0.8	0	37	0	0	37	3	4	48	3	3	70.04	41.2	55.57	3	28	36	Whitelist	BOCA-UK	13	1	0	0	0	0.84	1	Linked to high confidence	BOCA-UK	CGP_donor_1528371	BOCA	0.33	3.49	Bone-Osteosarc	With other complex events	41	0.06	NA	3
BOCA-UK::CGP_donor_1528371	7	10913029	81367617	1	5	349	2	1	0	0	2	0.3	0	7	0	0	7	3	4	14	3	3	70.04	98.7	1.08	0	3	4	Whitelist	BOCA-UK		0.68	0.01	0	0	0.59	1	No	BOCA-UK	CGP_donor_1528371	BOCA	0.33	3.49	Bone-Osteosarc	NA	8	0.01	NA	3
BOCA-UK::CGP_donor_1528371	8	120451201	120675889	2	5	349	0	1	1	0	3	0.57	0.03	3	0	0	NA	NA	NA	9	3	4	70.04	99.99	0	0	4	5	Whitelist	BOCA-UK		0.68	0.11	0	0	0.64	1	No	BOCA-UK	CGP_donor_1528371	BOCA	0.33	3.49	Bone-Osteosarc	NA	7	0.01	NA	3
BOCA-UK::CGP_donor_1528371	9	NA	NA	0	0	349	0	0	0	0	0	NA	0	NA	NA	NA	NA	NA	NA	4	3	3	0	0	0	0	0	0	Whitelist	BOCA-UK		NA	0	NA	NA	NA	1	No	BOCA-UK	CGP_donor_1528371	BOCA	0.33	3.49	Bone-Osteosarc	NA	0	0	NA	3
BOCA-UK::CGP_donor_1528371	10	44224895	114123851	11	12	349	3	3	3	2	1	0.97	0.9	3	0	0	NA	NA	NA	5	3	3	70.04	26.82	73	1	2	3	Whitelist	BOCA-UK		0.93	1	0	0	0.98	1	No	BOCA-UK	CGP_donor_1528371	BOCA	0.33	3.49	Bone-Osteosarc	NA	23	0.03	NA	3
BOCA-UK::CGP_donor_1528371	11	62779074	123882917	2	6	349	0	2	0	2	2	0.26	0.7	14	0	0	14	4	7	16	4	7	70.04	99.42	0.15	0	4	6	Whitelist	BOCA-UK		0.62	0.9	0	0	0.59	1	No	BOCA-UK	CGP_donor_1528371	BOCA	0.33	3.49	Bone-Osteosarc	NA	10	0.01	NA	3
BOCA-UK::CGP_donor_1528371	12	70291799	112943997	9	13	349	2	3	2	2	4	0.95	0	23	0	0	23	9	18	41	9	9	70.04	71.12	28.8	0	3	2	Whitelist	BOCA-UK		0.9	0	0	0	0.97	1	High confidence	BOCA-UK	CGP_donor_1528371	BOCA	0.33	3.49	Bone-Osteosarc	With other complex events	22	0.03	NA	3
BOCA-UK::CGP_donor_1528371	13	103350092	106906740	11	39	349	4	4	0	3	28	0.27	0	12	0	0	12	7	7	30	8	8	70.04	26.32	73.68	0	3	4	Whitelist	BOCA-UK		0.84	0	0	0	0.59	1	High confidence	BOCA-UK	CGP_donor_1528371	BOCA	0.33	3.49	Bone-Osteosarc	With other complex events	50	0.07	NA	3
BOCA-UK::CGP_donor_1528371	14	75411701	75579473	1	1	349	0	1	0	0	0	0.39	0	2	NA	NA	NA	NA	NA	4	3	4	70.04	96.29	0	0	4	5	Whitelist	BOCA-UK		0.62	0	NA	NA	0.59	1	No	BOCA-UK	CGP_donor_1528371	BOCA	0.33	3.49	Bone-Osteosarc	NA	2	0	NA	3
BOCA-UK::CGP_donor_1528371	15	24114334	35331632	8	11	349	2	3	2	1	3	0.8	0.01	11	0	0	11	3	5	22	4	6	70.04	44.23	50.4	0	2	1	Whitelist	BOCA-UK		0.74	0.03	0	0	0.84	1	No	BOCA-UK	CGP_donor_1528371	BOCA	0.33	3.49	Bone-Osteosarc	NA	19	0.03	NA	3
BOCA-UK::CGP_donor_1528371	16	46997066	86664636	3	6	349	1	2	0	0	3	0.3	0.24	10	0	0	10	4	7	11	4	7	70.04	85.92	13.97	0	3	4	Whitelist	BOCA-UK		0.54	0.48	0	0	0.59	1	No	BOCA-UK	CGP_donor_1528371	BOCA	0.33	3.49	Bone-Osteosarc	NA	9	0.01	NA	3
BOCA-UK::CGP_donor_1528371	17	7579527	67110499	1	9	349	0	0	2	1	6	0.3	0.07	15	0	0	15	3	5	18	4	6	70.04	85.59	9.77	0	3	4	Whitelist	BOCA-UK		0.62	0.21	0	0	0.59	1	No	BOCA-UK	CGP_donor_1528371	BOCA	0.33	3.49	Bone-Osteosarc	NA	12	0.02	NA	3
BOCA-UK::CGP_donor_1528371	18	23406391	41615950	4	31	349	1	0	2	1	27	0.57	0	12	0	0	12	3	8	17	4	9	70.04	43.08	56.88	0	3	2	Whitelist	BOCA-UK	13	0.93	0	0	0	0.64	1	Linked to high confidence	BOCA-UK	CGP_donor_1528371	BOCA	0.33	3.49	Bone-Osteosarc	With other complex events	35	0.05	NA	3
BOCA-UK::CGP_donor_1528371	19	823664	835898	1	1	349	0	0	0	1	0	0.39	0	1	0.01	0	NA	NA	NA	14	6	6	70.04	20.84	71.7	1	4	NA	Whitelist	BOCA-UK		0.62	0.02	0.01	0	0.59	1	No	BOCA-UK	CGP_donor_1528371	BOCA	0.33	3.49	Bone-Osteosarc	NA	2	0	NA	3
BOCA-UK::CGP_donor_1528371	20	2357948	2376693	1	1	349	1	0	0	0	0	0.39	0.13	2	NA	NA	NA	NA	NA	6	3	5	70.04	92.98	0	0	4	6	Whitelist	BOCA-UK		0.62	0.33	NA	NA	0.59	1	No	BOCA-UK	CGP_donor_1528371	BOCA	0.33	3.49	Bone-Osteosarc	NA	2	0	NA	3
BOCA-UK::CGP_donor_1528371	21	NA	NA	0	0	349	0	0	0	0	0	NA	0.14	NA	NA	NA	NA	NA	NA	NA	NA	NA	0	0	0	0	0	0	Whitelist	BOCA-UK		NA	0.34	NA	NA	NA	1	No	BOCA-UK	CGP_donor_1528371	BOCA	0.33	3.49	Bone-Osteosarc	NA	0	0	NA	3
BOCA-UK::CGP_donor_1528371	22	42649209	42824602	1	4	349	0	0	0	1	3	0.39	0.07	2	0	0	NA	NA	NA	5	0	0	70.04	88.89	0	0	4	6	Whitelist	BOCA-UK	12	0.62	0.22	0	0	0.59	1	Linked to high confidence	BOCA-UK	CGP_donor_1528371	BOCA	0.33	3.49	Bone-Osteosarc	With other complex events	5	0.01	NA	3
BOCA-UK::CGP_donor_1528371	X	137305293	154877002	23	30	349	5	3	6	9	7	0.35	0	34	0	0	34	6	14	58	7	14	70.04	57.01	39.58	19	3	4	Whitelist	BOCA-UK		0.68	0	0	0	0.59	1	Low confidence	BOCA-UK	CGP_donor_1528371	BOCA	0.33	3.49	Bone-Osteosarc	With other complex events	53	0.08	NA	3
BOCA-UK::CGP_donor_1528374	1	62362251	106122988	2	6	113	0	0	2	0	4	0.11	0.08	11	0	0	11	3	7	19	4	5	53.41	40.11	59.89	0	2	1	Whitelist	BOCA-UK	8	0.68	0.23	0	0	0.48	0	No	BOCA-UK	CGP_donor_1528374	BOCA	0.69	2.64	Bone-Osteosarc	NA	8	0.04	frameshift_deletion,17_7579309_-_GACC,CN:4	2
BOCA-UK::CGP_donor_1528374	2	171676936	222890322	7	11	113	2	0	2	3	4	0.44	0	11	0	0	11	5	6	23	5	6	53.41	64.28	35.63	0	2	5	Whitelist	BOCA-UK		0.62	0	0	0	0.64	0	Low confidence	BOCA-UK	CGP_donor_1528374	BOCA	0.69	2.64	Bone-Osteosarc	With other complex events	18	0.08	frameshift_deletion,17_7579309_-_GACC,CN:4	2
BOCA-UK::CGP_donor_1528374	3	165323653	197070231	3	3	113	0	1	1	1	0	0.8	0.71	2	0	0	NA	NA	NA	7	4	5	53.41	18.28	81.6	1	2	3	Whitelist	BOCA-UK		0.87	0.9	0	0	0.84	0	No	BOCA-UK	CGP_donor_1528374	BOCA	0.69	2.64	Bone-Osteosarc	NA	6	0.03	frameshift_deletion,17_7579309_-_GACC,CN:4	2
BOCA-UK::CGP_donor_1528374	4	158494371	169024921	3	3	113	1	0	1	1	0	0.8	0.85	3	0	0	NA	NA	NA	8	3	4	53.41	97.86	1.96	0	1	2	Whitelist	BOCA-UK		0.87	0.98	0	0	0.84	0	No	BOCA-UK	CGP_donor_1528374	BOCA	0.69	2.64	Bone-Osteosarc	NA	6	0.03	frameshift_deletion,17_7579309_-_GACC,CN:4	2
BOCA-UK::CGP_donor_1528374	5	NA	NA	0	0	113	0	0	0	0	0	NA	0.05	NA	NA	NA	NA	NA	NA	6	3	6	0	0	0	0	0	0	Whitelist	BOCA-UK		NA	0.16	NA	NA	NA	0	No	BOCA-UK	CGP_donor_1528374	BOCA	0.69	2.64	Bone-Osteosarc	NA	0	0	frameshift_deletion,17_7579309_-_GACC,CN:4	2
BOCA-UK::CGP_donor_1528374	6	57857858	66058853	3	3	113	1	0	1	1	0	0.8	0.33	2	0	0	NA	NA	NA	6	3	3	53.41	96	3.74	0	3	4	Whitelist	BOCA-UK		0.87	0.58	0	0	0.84	0	No	BOCA-UK	CGP_donor_1528374	BOCA	0.69	2.64	Bone-Osteosarc	NA	6	0.03	frameshift_deletion,17_7579309_-_GACC,CN:4	2
BOCA-UK::CGP_donor_1528374	7	NA	NA	0	0	113	0	0	0	0	0	NA	0.1	NA	NA	NA	NA	NA	NA	9	5	5	0	0	0	0	0	0	Whitelist	BOCA-UK		NA	0.26	NA	NA	NA	0	No	BOCA-UK	CGP_donor_1528374	BOCA	0.69	2.64	Bone-Osteosarc	NA	0	0	frameshift_deletion,17_7579309_-_GACC,CN:4	2
BOCA-UK::CGP_donor_1528374	8	1749318	135606364	1	15	113	3	0	1	0	11	0.11	0	11	0	0	11	6	11	15	6	6	53.41	88.8	10.9	0	3	4	Whitelist	BOCA-UK		0.62	0	0	0	0.48	0	No	BOCA-UK	CGP_donor_1528374	BOCA	0.69	2.64	Bone-Osteosarc	NA	19	0.08	frameshift_deletion,17_7579309_-_GACC,CN:4	2
BOCA-UK::CGP_donor_1528374	9	NA	NA	0	0	113	0	0	0	0	0	NA	1	NA	NA	NA	NA	NA	NA	6	3	3	0	0	0	0	0	0	Whitelist	BOCA-UK		NA	1	NA	NA	NA	0	No	BOCA-UK	CGP_donor_1528374	BOCA	0.69	2.64	Bone-Osteosarc	NA	0	0	frameshift_deletion,17_7579309_-_GACC,CN:4	2
BOCA-UK::CGP_donor_1528374	10	88930242	91178821	5	5	113	2	0	2	1	0	0.53	0.02	9	0	0	9	9	9	15	9	9	53.41	24.12	75.7	0	1	0	Whitelist	BOCA-UK		0.68	0.08	0	0	0.64	0	No	BOCA-UK	CGP_donor_1528374	BOCA	0.69	2.64	Bone-Osteosarc	NA	10	0.04	frameshift_deletion,17_7579309_-_GACC,CN:4	2
BOCA-UK::CGP_donor_1528374	11	NA	NA	0	0	113	0	0	0	0	0	NA	1	NA	NA	NA	NA	NA	NA	6	4	4	0	0	0	0	0	0	Whitelist	BOCA-UK		NA	1	NA	NA	NA	0	No	BOCA-UK	CGP_donor_1528374	BOCA	0.69	2.64	Bone-Osteosarc	NA	0	0	frameshift_deletion,17_7579309_-_GACC,CN:4	2
BOCA-UK::CGP_donor_1528374	12	NA	NA	0	0	113	0	0	0	0	0	NA	0.11	NA	0	NA	NA	NA	NA	8	3	3	0	0	0	0	0	0	Whitelist	BOCA-UK		NA	0.29	0	NA	NA	0	No	BOCA-UK	CGP_donor_1528374	BOCA	0.69	2.64	Bone-Osteosarc	NA	0	0	frameshift_deletion,17_7579309_-_GACC,CN:4	2
BOCA-UK::CGP_donor_1528374	13	NA	NA	0	0	113	0	0	0	0	0	NA	0.19	NA	NA	NA	NA	NA	NA	NA	NA	NA	0	0	0	0	0	0	Whitelist	BOCA-UK		NA	0.41	NA	NA	NA	0	No	BOCA-UK	CGP_donor_1528374	BOCA	0.69	2.64	Bone-Osteosarc	NA	0	0	frameshift_deletion,17_7579309_-_GACC,CN:4	2
BOCA-UK::CGP_donor_1528374	14	NA	NA	0	0	113	0	0	0	0	0	NA	0.27	NA	NA	NA	NA	NA	NA	4	3	4	0	0	0	0	0	0	Whitelist	BOCA-UK		NA	0.52	NA	NA	NA	0	No	BOCA-UK	CGP_donor_1528374	BOCA	0.69	2.64	Bone-Osteosarc	NA	0	0	frameshift_deletion,17_7579309_-_GACC,CN:4	2
BOCA-UK::CGP_donor_1528374	15	50891213	50953899	1	1	113	1	0	0	0	0	0.39	0.14	1	0	NA	NA	NA	NA	9	3	4	53.41	48.26	46.79	0	4	NA	Whitelist	BOCA-UK		0.62	0.33	0	NA	0.59	0	No	BOCA-UK	CGP_donor_1528374	BOCA	0.69	2.64	Bone-Osteosarc	NA	2	0.01	frameshift_deletion,17_7579309_-_GACC,CN:4	2
BOCA-UK::CGP_donor_1528374	16	NA	NA	0	0	113	0	0	0	0	0	NA	0.03	NA	0	NA	NA	NA	NA	6	3	3	0	0	0	0	0	0	Whitelist	BOCA-UK		NA	0.12	0	NA	NA	0	No	BOCA-UK	CGP_donor_1528374	BOCA	0.69	2.64	Bone-Osteosarc	NA	0	0	frameshift_deletion,17_7579309_-_GACC,CN:4	2
BOCA-UK::CGP_donor_1528374	17	NA	NA	0	0	113	0	0	0	0	0	NA	0.55	NA	NA	NA	NA	NA	NA	6	0	4	0	0	0	0	0	0	Whitelist	BOCA-UK		NA	0.78	NA	NA	NA	0	No	BOCA-UK	CGP_donor_1528374	BOCA	0.69	2.64	Bone-Osteosarc	NA	0	0	frameshift_deletion,17_7579309_-_GACC,CN:4	2
BOCA-UK::CGP_donor_1528374	18	170210	877232	1	3	113	0	1	0	0	2	0.39	0.03	3	0.04	0.01	NA	NA	NA	8	4	4	53.41	57.03	38.16	0	1	2	Whitelist	BOCA-UK		0.62	0.12	0.04	0.01	0.59	0	No	BOCA-UK	CGP_donor_1528374	BOCA	0.69	2.64	Bone-Osteosarc	NA	4	0.02	frameshift_deletion,17_7579309_-_GACC,CN:4	2
BOCA-UK::CGP_donor_1528374	19	12908610	34272185	1	6	113	0	1	0	1	4	0.57	0	4	0	0	4	3	4	8	4	6	53.41	56.24	35.62	0	4	2	Whitelist	BOCA-UK		0.68	0	0	0	0.64	0	No	BOCA-UK	CGP_donor_1528374	BOCA	0.69	2.64	Bone-Osteosarc	NA	8	0.04	frameshift_deletion,17_7579309_-_GACC,CN:4	2
BOCA-UK::CGP_donor_1528374	20	6111801	14223154	2	3	113	0	0	1	1	1	0.57	0	1	0	0	NA	NA	NA	9	4	4	53.41	84.34	15.14	0	3	NA	Whitelist	BOCA-UK		0.62	0	0	0	0.64	0	No	BOCA-UK	CGP_donor_1528374	BOCA	0.69	2.64	Bone-Osteosarc	NA	5	0.02	frameshift_deletion,17_7579309_-_GACC,CN:4	2
BOCA-UK::CGP_donor_1528374	21	NA	NA	0	0	113	0	0	0	0	0	NA	0.16	NA	NA	NA	NA	NA	NA	NA	NA	NA	0	0	0	0	0	0	Whitelist	BOCA-UK		NA	0.37	NA	NA	NA	0	No	BOCA-UK	CGP_donor_1528374	BOCA	0.69	2.64	Bone-Osteosarc	NA	0	0	frameshift_deletion,17_7579309_-_GACC,CN:4	2
BOCA-UK::CGP_donor_1528374	22	NA	NA	0	0	113	0	0	0	0	0	NA	0.15	NA	NA	NA	NA	NA	NA	5	4	4	0	0	0	0	0	0	Whitelist	BOCA-UK		NA	0.35	NA	NA	NA	0	No	BOCA-UK	CGP_donor_1528374	BOCA	0.69	2.64	Bone-Osteosarc	NA	0	0	frameshift_deletion,17_7579309_-_GACC,CN:4	2
BOCA-UK::CGP_donor_1528374	X	NA	NA	0	0	113	0	0	0	0	0	NA	NA	NA	NA	NA	NA	NA	NA	NA	NA	NA	0	0	0	0	0	0	Whitelist	BOCA-UK		NA	NA	NA	NA	NA	0	No	BOCA-UK	CGP_donor_1528374	BOCA	0.69	2.64	Bone-Osteosarc	NA	0	0	frameshift_deletion,17_7579309_-_GACC,CN:4	2
BOCA-UK::CGP_donor_1528381	1	201830040	243796639	1	2	247	1	1	0	0	0	0.57	0	3	0	0	NA	NA	NA	NA	NA	NA	43.89	0.03	99.96	0	2	1	Whitelist	BOCA-UK		0.68	0	0	0	0.64	1	No	BOCA-UK	CGP_donor_1528381	BOCA	0.76	1.75	Bone-Osteosarc	NA	4	0.01	NA	1
BOCA-UK::CGP_donor_1528381	2	143820724	160979294	5	18	247	0	4	0	1	13	0.04	0	13	0	0	13	7	7	21	7	9	43.89	72.16	24.91	0	2	3	Whitelist	BOCA-UK	17_19	0.16	0	0	0	0.36	1	High confidence	BOCA-UK	CGP_donor_1528381	BOCA	0.76	1.75	Bone-Osteosarc	With other complex events	23	0.05	NA	1
BOCA-UK::CGP_donor_1528381	3	47428343	47559377	1	1	247	0	0	1	0	0	0.39	0	1	0	NA	NA	NA	NA	NA	NA	NA	43.89	99.89	0	0	1	NA	Whitelist	BOCA-UK		0.62	0	0	NA	0.59	1	No	BOCA-UK	CGP_donor_1528381	BOCA	0.76	1.75	Bone-Osteosarc	NA	2	0	NA	1
BOCA-UK::CGP_donor_1528381	4	1727274	190019821	1	4	247	1	3	0	0	0	0.11	0.01	5	0	0	5	3	5	5	3	3	43.89	0.14	99.64	0	2	1	Whitelist	BOCA-UK		0.54	0.05	0	0	0.48	1	No	BOCA-UK	CGP_donor_1528381	BOCA	0.76	1.75	Bone-Osteosarc	NA	8	0.02	NA	1
BOCA-UK::CGP_donor_1528381	5	NA	NA	0	0	247	0	0	0	0	0	NA	0	NA	NA	NA	NA	NA	NA	NA	NA	NA	0	0	0	0	0	0	Whitelist	BOCA-UK		NA	0	NA	NA	NA	1	No	BOCA-UK	CGP_donor_1528381	BOCA	0.76	1.75	Bone-Osteosarc	NA	0	0	NA	1
BOCA-UK::CGP_donor_1528381	6	494867	75444947	21	29	247	3	8	4	6	8	0.42	0	43	0	0	43	20	24	45	20	20	43.89	70.44	26.74	1	2	1	Whitelist	BOCA-UK	17	0.68	0	0	0	0.63	1	High confidence	BOCA-UK	CGP_donor_1528381	BOCA	0.76	1.75	Bone-Osteosarc	With other complex events	50	0.1	NA	1
BOCA-UK::CGP_donor_1528381	7	5527926	25924371	1	5	247	1	3	0	0	1	0.11	0.4	7	0	0	7	6	7	11	6	7	43.89	18.27	81.68	0	3	4	Whitelist	BOCA-UK		0.45	0.64	0	0	0.48	1	No	BOCA-UK	CGP_donor_1528381	BOCA	0.76	1.75	Bone-Osteosarc	NA	9	0.02	NA	1
BOCA-UK::CGP_donor_1528381	8	49405842	130707518	1	7	247	0	5	0	0	2	0	0.19	8	0	0	8	3	4	10	3	4	43.89	67.14	29.3	0	4	5	Whitelist	BOCA-UK	6	0.41	0.41	0	0	0.07	1	Linked to high confidence	BOCA-UK	CGP_donor_1528381	BOCA	0.76	1.75	Bone-Osteosarc	With other complex events	12	0.02	NA	1
BOCA-UK::CGP_donor_1528381	9	14062842	137575111	1	4	247	2	1	0	0	1	0.3	0.07	4	0	0	4	4	4	5	5	5	43.89	14.08	85.78	0	1	2	Whitelist	BOCA-UK		0.62	0.21	0	0	0.59	1	No	BOCA-UK	CGP_donor_1528381	BOCA	0.76	1.75	Bone-Osteosarc	NA	7	0.01	NA	1
BOCA-UK::CGP_donor_1528381	10	45552589	113647008	4	5	247	1	0	1	2	1	0.57	0.09	3	0	0	NA	NA	NA	10	4	4	43.89	98.83	1.03	0	1	2	Whitelist	BOCA-UK		0.93	0.25	0	0	0.64	1	No	BOCA-UK	CGP_donor_1528381	BOCA	0.76	1.75	Bone-Osteosarc	NA	9	0.02	NA	1
BOCA-UK::CGP_donor_1528381	11	26271060	80728575	1	6	247	1	1	0	0	4	0.57	0.03	5	0	0	5	5	5	8	8	8	43.89	30.29	65.51	3	2	1	Whitelist	BOCA-UK		0.68	0.12	0	0	0.64	1	No	BOCA-UK	CGP_donor_1528381	BOCA	0.76	1.75	Bone-Osteosarc	NA	8	0.02	NA	1
BOCA-UK::CGP_donor_1528381	12	3256623	72254334	2	2	247	0	0	1	1	0	0.57	0.1	4	0	0	4	4	4	6	5	5	43.89	49.26	50.66	1	1	2	Whitelist	BOCA-UK		0.68	0.26	0	0	0.64	1	No	BOCA-UK	CGP_donor_1528381	BOCA	0.76	1.75	Bone-Osteosarc	NA	4	0.01	NA	1
BOCA-UK::CGP_donor_1528381	13	94476528	94764584	1	1	247	1	0	0	0	0	0.39	0.02	1	NA	NA	NA	NA	NA	NA	NA	NA	43.89	91.37	8.63	0	1	NA	Whitelist	BOCA-UK		0.62	0.08	NA	NA	0.59	1	No	BOCA-UK	CGP_donor_1528381	BOCA	0.76	1.75	Bone-Osteosarc	NA	2	0	NA	1
BOCA-UK::CGP_donor_1528381	14	22816818	22920526	1	1	247	0	1	0	0	0	0.39	0.03	2	NA	NA	NA	NA	NA	5	3	3	43.89	0.14	98.94	0	2	5	Whitelist	BOCA-UK		0.62	0.1	NA	NA	0.59	1	No	BOCA-UK	CGP_donor_1528381	BOCA	0.76	1.75	Bone-Osteosarc	NA	2	0	NA	1
BOCA-UK::CGP_donor_1528381	15	NA	NA	0	0	247	0	0	0	0	0	NA	0.08	NA	NA	NA	NA	NA	NA	NA	NA	NA	0	0	0	0	0	0	Whitelist	BOCA-UK		NA	0.22	NA	NA	NA	1	No	BOCA-UK	CGP_donor_1528381	BOCA	0.76	1.75	Bone-Osteosarc	NA	0	0	NA	1
BOCA-UK::CGP_donor_1528381	16	208634	34257618	29	39	247	9	5	9	6	10	0.62	0	1	0	0	NA	NA	NA	NA	NA	NA	43.89	48.4	51.25	0	2	NA	Whitelist	BOCA-UK		0.62	0	0	0	0.7	1	No	BOCA-UK	CGP_donor_1528381	BOCA	0.76	1.75	Bone-Osteosarc	NA	68	0.14	NA	1
BOCA-UK::CGP_donor_1528381	17	7586844	41815159	1	27	247	1	2	1	1	22	0.9	0	21	0	0	21	7	9	23	7	7	43.89	76.09	19.47	0	1	2	Whitelist	BOCA-UK	11_19_2_6	0.7	0	0	0	0.92	1	Linked to high confidence	BOCA-UK	CGP_donor_1528381	BOCA	0.76	1.75	Bone-Osteosarc	With other complex events	32	0.06	NA	1
BOCA-UK::CGP_donor_1528381	18	62463665	75918174	1	2	247	0	0	1	1	0	0.57	0.23	4	0	0	4	3	4	5	3	3	43.89	99.93	0.04	0	1	0	Whitelist	BOCA-UK		0.68	0.47	0	0	0.64	1	No	BOCA-UK	CGP_donor_1528381	BOCA	0.76	1.75	Bone-Osteosarc	NA	4	0.01	NA	1
BOCA-UK::CGP_donor_1528381	19	5000187	56724969	3	18	247	1	2	0	0	15	0.3	0	18	0	0	18	8	9	19	8	8	43.89	28.56	71.27	0	2	1	Whitelist	BOCA-UK	17_2	0.62	0	0	0	0.59	1	High confidence	BOCA-UK	CGP_donor_1528381	BOCA	0.76	1.75	Bone-Osteosarc	With other complex events	21	0.04	NA	1
BOCA-UK::CGP_donor_1528381	20	30138671	30260004	1	1	247	0	1	0	0	0	0.39	0.5	1	0	NA	NA	NA	NA	NA	NA	NA	43.89	0	99.01	0	2	NA	Whitelist	BOCA-UK		0.62	0.75	0	NA	0.59	1	No	BOCA-UK	CGP_donor_1528381	BOCA	0.76	1.75	Bone-Osteosarc	NA	2	0	NA	1
BOCA-UK::CGP_donor_1528381	21	23062056	47557041	3	13	247	0	2	1	0	10	0.3	0	3	0	0	NA	NA	NA	NA	NA	NA	43.89	0.02	76.14	0	2	1	Whitelist	BOCA-UK		0.8	0	0	0	0.59	1	No	BOCA-UK	CGP_donor_1528381	BOCA	0.76	1.75	Bone-Osteosarc	NA	16	0.03	NA	1
BOCA-UK::CGP_donor_1528381	22	NA	NA	0	0	247	0	0	0	0	0	NA	NA	NA	NA	NA	NA	NA	NA	NA	NA	NA	0	0	0	0	0	0	Whitelist	BOCA-UK		NA	NA	NA	NA	NA	1	No	BOCA-UK	CGP_donor_1528381	BOCA	0.76	1.75	Bone-Osteosarc	NA	0	0	NA	1
BOCA-UK::CGP_donor_1528381	X	41840051	67269522	2	2	247	1	1	0	0	0	0.57	0.77	2	0	0	NA	NA	NA	10	7	7	43.89	1.1	98.9	7	2	3	Whitelist	BOCA-UK		0.68	0.93	0	0	0.64	1	No	BOCA-UK	CGP_donor_1528381	BOCA	0.76	1.75	Bone-Osteosarc	NA	4	0.01	NA	1
BOCA-UK::CGP_donor_1602516	1	49821890	50896990	1	2	76	0	2	0	0	0	0.11	0.52	2	0	0	NA	NA	NA	4	4	4	41.34	44.86	55.14	0	1	2	Whitelist	BOCA-UK		0.54	0.76	0	0	0.48	0	No	BOCA-UK	CGP_donor_1602516	BOCA	0.63	1.67	Bone-Epith	NA	4	0.03	nonsynonymous_SNV,17_7577124_T_C,CN:1	2
BOCA-UK::CGP_donor_1602516	2	63937031	228898172	1	6	76	1	1	0	1	3	0.8	0.68	1	0	0	NA	NA	NA	NA	NA	NA	41.34	26.28	73.62	0	2	NA	Whitelist	BOCA-UK		0.62	0.88	0	0	0.84	0	No	BOCA-UK	CGP_donor_1602516	BOCA	0.63	1.67	Bone-Epith	NA	9	0.06	nonsynonymous_SNV,17_7577124_T_C,CN:1	2
BOCA-UK::CGP_donor_1602516	3	126395411	127231753	2	2	76	0	0	1	1	0	0.57	0.02	1	0	0	NA	NA	NA	4	3	3	41.34	63.07	36.9	0	2	NA	Whitelist	BOCA-UK		0.68	0.08	0	0	0.64	0	No	BOCA-UK	CGP_donor_1602516	BOCA	0.63	1.67	Bone-Epith	NA	4	0.03	nonsynonymous_SNV,17_7577124_T_C,CN:1	2
BOCA-UK::CGP_donor_1602516	4	113099459	113116590	1	1	76	1	0	0	0	0	0.39	0.17	1	0	NA	NA	NA	NA	5	5	5	41.34	66.99	32.78	0	2	NA	Whitelist	BOCA-UK		0.62	0.38	0	NA	0.59	0	No	BOCA-UK	CGP_donor_1602516	BOCA	0.63	1.67	Bone-Epith	NA	2	0.01	nonsynonymous_SNV,17_7577124_T_C,CN:1	2
BOCA-UK::CGP_donor_1602516	5	793952	21649959	1	2	76	0	2	0	0	0	0.11	0.34	4	0.01	0	4	3	4	8	3	3	41.34	31.1	68.76	0	3	4	Whitelist	BOCA-UK		0.54	0.59	0.01	0	0.48	0	No	BOCA-UK	CGP_donor_1602516	BOCA	0.63	1.67	Bone-Epith	NA	4	0.03	nonsynonymous_SNV,17_7577124_T_C,CN:1	2
BOCA-UK::CGP_donor_1602516	6	15679814	166581719	1	4	76	1	2	0	0	1	0.3	1	5	0.01	0	5	3	5	6	4	4	41.34	23.67	76.19	2	2	1	Whitelist	BOCA-UK		0.62	1	0.01	0	0.59	0	No	BOCA-UK	CGP_donor_1602516	BOCA	0.63	1.67	Bone-Epith	NA	7	0.05	nonsynonymous_SNV,17_7577124_T_C,CN:1	2
BOCA-UK::CGP_donor_1602516	7	7292732	122521524	3	7	76	1	2	0	0	4	0.3	0.02	4	0	0	4	3	4	8	6	6	41.34	42.93	54.4	2	3	2	Whitelist	BOCA-UK		0.77	0.08	0	0	0.59	0	No	BOCA-UK	CGP_donor_1602516	BOCA	0.63	1.67	Bone-Epith	NA	10	0.07	nonsynonymous_SNV,17_7577124_T_C,CN:1	2
BOCA-UK::CGP_donor_1602516	8	NA	NA	0	0	76	0	0	0	0	0	NA	0.44	NA	NA	NA	NA	NA	NA	5	5	5	0	0	0	0	0	0	Whitelist	BOCA-UK		NA	0.69	NA	NA	NA	0	No	BOCA-UK	CGP_donor_1602516	BOCA	0.63	1.67	Bone-Epith	NA	0	0	nonsynonymous_SNV,17_7577124_T_C,CN:1	2
BOCA-UK::CGP_donor_1602516	9	89533620	89562138	1	1	76	0	1	0	0	0	0.39	0.54	1	NA	NA	NA	NA	NA	NA	NA	NA	41.34	0	99.3	0	2	NA	Whitelist	BOCA-UK		0.62	0.77	NA	NA	0.59	0	No	BOCA-UK	CGP_donor_1602516	BOCA	0.63	1.67	Bone-Epith	NA	2	0.01	nonsynonymous_SNV,17_7577124_T_C,CN:1	2
BOCA-UK::CGP_donor_1602516	10	89668157	89718913	1	1	76	0	1	0	0	0	0.39	1	1	NA	NA	NA	NA	NA	NA	NA	NA	41.34	99.82	0	0	1	NA	Whitelist	BOCA-UK		0.62	1	NA	NA	0.59	0	No	BOCA-UK	CGP_donor_1602516	BOCA	0.63	1.67	Bone-Epith	NA	2	0.01	nonsynonymous_SNV,17_7577124_T_C,CN:1	2
BOCA-UK::CGP_donor_1602516	11	83968892	105091624	1	2	76	1	1	0	0	0	0.57	1	4	NA	0	4	3	4	7	5	5	41.34	10.35	89.21	0	2	1	Whitelist	BOCA-UK		0.68	1	NA	0	0.64	0	No	BOCA-UK	CGP_donor_1602516	BOCA	0.63	1.67	Bone-Epith	NA	4	0.03	nonsynonymous_SNV,17_7577124_T_C,CN:1	2
BOCA-UK::CGP_donor_1602516	12	NA	NA	0	0	76	0	0	0	0	0	NA	0.41	NA	0	NA	NA	NA	NA	NA	NA	NA	0	0	0	0	0	0	Whitelist	BOCA-UK		NA	0.65	0	NA	NA	0	No	BOCA-UK	CGP_donor_1602516	BOCA	0.63	1.67	Bone-Epith	NA	0	0	nonsynonymous_SNV,17_7577124_T_C,CN:1	2
BOCA-UK::CGP_donor_1602516	13	70929891	70996564	1	1	76	0	1	0	0	0	0.39	0.52	2	NA	NA	NA	NA	NA	NA	NA	NA	41.34	85.79	0.06	0	1	2	Whitelist	BOCA-UK		0.62	0.76	NA	NA	0.59	0	No	BOCA-UK	CGP_donor_1602516	BOCA	0.63	1.67	Bone-Epith	NA	2	0.01	nonsynonymous_SNV,17_7577124_T_C,CN:1	2
BOCA-UK::CGP_donor_1602516	14	83142465	83163255	1	1	76	0	1	0	0	0	0.39	0.74	2	NA	NA	NA	NA	NA	NA	NA	NA	41.34	84.07	0.02	0	1	2	Whitelist	BOCA-UK		0.62	0.91	NA	NA	0.59	0	No	BOCA-UK	CGP_donor_1602516	BOCA	0.63	1.67	Bone-Epith	NA	2	0.01	nonsynonymous_SNV,17_7577124_T_C,CN:1	2
BOCA-UK::CGP_donor_1602516	15	23011507	67926698	1	4	76	0	2	0	0	2	0.11	0.06	2	0	0	NA	NA	NA	NA	NA	NA	41.34	0.06	84.39	0	2	3	Whitelist	BOCA-UK		0.54	0.19	0	0	0.48	0	No	BOCA-UK	CGP_donor_1602516	BOCA	0.63	1.67	Bone-Epith	NA	6	0.04	nonsynonymous_SNV,17_7577124_T_C,CN:1	2
BOCA-UK::CGP_donor_1602516	16	47484465	81350189	1	6	76	3	1	0	0	2	0.11	0.02	5	0	0	5	3	5	5	3	3	41.34	0.98	99.01	1	2	1	Whitelist	BOCA-UK		0.68	0.07	0	0	0.48	0	No	BOCA-UK	CGP_donor_1602516	BOCA	0.63	1.67	Bone-Epith	NA	10	0.07	nonsynonymous_SNV,17_7577124_T_C,CN:1	2
BOCA-UK::CGP_donor_1602516	17	30349427	56537006	1	2	76	0	2	0	0	0	0.11	0.15	1	0	0	NA	NA	NA	NA	NA	NA	41.34	29.49	70.49	1	2	NA	Whitelist	BOCA-UK		0.54	0.35	0	0	0.48	0	No	BOCA-UK	CGP_donor_1602516	BOCA	0.63	1.67	Bone-Epith	NA	4	0.03	nonsynonymous_SNV,17_7577124_T_C,CN:1	2
BOCA-UK::CGP_donor_1602516	18	NA	NA	0	0	76	0	0	0	0	0	NA	1	NA	NA	NA	NA	NA	NA	NA	NA	NA	0	0	0	0	0	0	Whitelist	BOCA-UK		NA	1	NA	NA	NA	0	No	BOCA-UK	CGP_donor_1602516	BOCA	0.63	1.67	Bone-Epith	NA	0	0	nonsynonymous_SNV,17_7577124_T_C,CN:1	2
BOCA-UK::CGP_donor_1602516	19	13942464	13993160	1	1	76	0	1	0	0	0	0.39	0.02	1	0	NA	NA	NA	NA	NA	NA	NA	41.34	0	99.83	0	2	NA	Whitelist	BOCA-UK		0.62	0.07	0	NA	0.59	0	No	BOCA-UK	CGP_donor_1602516	BOCA	0.63	1.67	Bone-Epith	NA	2	0.01	nonsynonymous_SNV,17_7577124_T_C,CN:1	2
BOCA-UK::CGP_donor_1602516	20	19365805	19416293	1	1	76	0	1	0	0	0	0.39	0.68	2	NA	NA	NA	NA	NA	4	3	3	41.34	93.21	6.56	0	3	4	Whitelist	BOCA-UK		0.62	0.88	NA	NA	0.59	0	No	BOCA-UK	CGP_donor_1602516	BOCA	0.63	1.67	Bone-Epith	NA	2	0.01	nonsynonymous_SNV,17_7577124_T_C,CN:1	2
BOCA-UK::CGP_donor_1602516	21	15861453	30684851	1	4	76	1	0	0	0	3	0.39	0	3	0	0	NA	NA	NA	NA	NA	NA	41.34	0.12	77.24	0	2	1	Whitelist	BOCA-UK		0.68	0.01	0	0	0.59	0	No	BOCA-UK	CGP_donor_1602516	BOCA	0.63	1.67	Bone-Epith	NA	5	0.03	nonsynonymous_SNV,17_7577124_T_C,CN:1	2
BOCA-UK::CGP_donor_1602516	22	31890443	32006021	1	1	76	0	1	0	0	0	0.39	0.6	2	NA	NA	NA	NA	NA	NA	NA	NA	41.34	0.23	76	0	2	3	Whitelist	BOCA-UK		0.62	0.81	NA	NA	0.59	0	No	BOCA-UK	CGP_donor_1602516	BOCA	0.63	1.67	Bone-Epith	NA	2	0.01	nonsynonymous_SNV,17_7577124_T_C,CN:1	2
BOCA-UK::CGP_donor_1602516	X	NA	NA	0	0	76	0	0	0	0	0	NA	1	NA	NA	NA	NA	NA	NA	NA	NA	NA	0	0	0	0	0	0	Whitelist	BOCA-UK		NA	1	NA	NA	NA	0	No	BOCA-UK	CGP_donor_1602516	BOCA	0.63	1.67	Bone-Epith	NA	0	0	nonsynonymous_SNV,17_7577124_T_C,CN:1	2
BOCA-UK::CGP_donor_1602529	1	NA	NA	0	0	71	0	0	0	0	0	NA	NA	NA	NA	NA	NA	NA	NA	NA	NA	NA	0	0	0	0	0	0	Whitelist	BOCA-UK		NA	NA	NA	NA	NA	1	No	BOCA-UK	CGP_donor_1602529	BOCA	0.77	1.64	Bone-Epith	NA	0	0	NA	2
BOCA-UK::CGP_donor_1602529	2	NA	NA	0	0	71	0	0	0	0	0	NA	NA	NA	NA	NA	NA	NA	NA	NA	NA	NA	0	0	0	0	0	0	Whitelist	BOCA-UK		NA	NA	NA	NA	NA	1	No	BOCA-UK	CGP_donor_1602529	BOCA	0.77	1.64	Bone-Epith	NA	0	0	NA	2
BOCA-UK::CGP_donor_1602529	3	NA	NA	0	0	71	0	0	0	0	0	NA	0.06	NA	NA	NA	NA	NA	NA	NA	NA	NA	0	0	0	0	0	0	Whitelist	BOCA-UK		NA	0.19	NA	NA	NA	1	No	BOCA-UK	CGP_donor_1602529	BOCA	0.77	1.64	Bone-Epith	NA	0	0	NA	2
BOCA-UK::CGP_donor_1602529	4	35358971	48132846	11	24	71	1	2	3	5	13	0.36	0	15	0	0	15	11	15	19	11	12	38.02	94.75	2.88	3	3	2	Whitelist	BOCA-UK		0.68	0	0	0	0.59	1	High confidence	BOCA-UK	CGP_donor_1602529	BOCA	0.77	1.64	Bone-Epith	Canonical without polyploidization	35	0.25	NA	2
BOCA-UK::CGP_donor_1602529	5	164749400	168374976	4	4	71	0	2	0	2	0	0.26	0.21	7	0	0	7	7	7	11	8	8	38.02	7	92.85	0	3	2	Whitelist	BOCA-UK		0.62	0.44	0	0	0.59	1	No	BOCA-UK	CGP_donor_1602529	BOCA	0.77	1.64	Bone-Epith	NA	8	0.06	NA	2
BOCA-UK::CGP_donor_1602529	6	NA	NA	0	0	71	0	0	0	0	0	NA	NA	NA	NA	NA	NA	NA	NA	NA	NA	NA	0	0	0	0	0	0	Whitelist	BOCA-UK		NA	NA	NA	NA	NA	1	No	BOCA-UK	CGP_donor_1602529	BOCA	0.77	1.64	Bone-Epith	NA	0	0	NA	2
BOCA-UK::CGP_donor_1602529	7	1240014	1298137	1	1	71	0	1	0	0	0	0.39	1	1	NA	NA	NA	NA	NA	NA	NA	NA	38.02	0	99.78	0	2	NA	Whitelist	BOCA-UK		0.62	1	NA	NA	0.59	1	No	BOCA-UK	CGP_donor_1602529	BOCA	0.77	1.64	Bone-Epith	NA	2	0.01	NA	2
BOCA-UK::CGP_donor_1602529	8	NA	NA	0	0	71	0	0	0	0	0	NA	0.41	NA	NA	NA	NA	NA	NA	8	8	8	0	0	0	0	0	0	Whitelist	BOCA-UK		NA	0.66	NA	NA	NA	1	No	BOCA-UK	CGP_donor_1602529	BOCA	0.77	1.64	Bone-Epith	NA	0	0	NA	2
BOCA-UK::CGP_donor_1602529	9	128111058	128344780	3	3	71	1	1	1	0	0	0.8	0.76	3	0	0	NA	NA	NA	NA	NA	NA	38.02	99.7	0.14	0	1	2	Whitelist	BOCA-UK		0.87	0.92	0	0	0.84	1	No	BOCA-UK	CGP_donor_1602529	BOCA	0.77	1.64	Bone-Epith	NA	6	0.04	NA	2
BOCA-UK::CGP_donor_1602529	10	NA	NA	0	0	71	0	0	0	0	0	NA	0.77	NA	NA	NA	NA	NA	NA	4	4	4	0	0	0	0	0	0	Whitelist	BOCA-UK		NA	0.93	NA	NA	NA	1	No	BOCA-UK	CGP_donor_1602529	BOCA	0.77	1.64	Bone-Epith	NA	0	0	NA	2
BOCA-UK::CGP_donor_1602529	11	70490283	84181957	3	10	71	2	0	0	1	7	0.3	0	2	0	0	NA	NA	NA	13	6	6	38.02	35.82	60.61	0	2	3	Whitelist	BOCA-UK	4	0.62	0	0	0	0.59	1	Linked to high confidence	BOCA-UK	CGP_donor_1602529	BOCA	0.77	1.64	Bone-Epith	With other complex events	13	0.09	NA	2
BOCA-UK::CGP_donor_1602529	12	NA	NA	0	0	71	0	0	0	0	0	NA	NA	NA	NA	NA	NA	NA	NA	NA	NA	NA	0	0	0	0	0	0	Whitelist	BOCA-UK		NA	NA	NA	NA	NA	1	No	BOCA-UK	CGP_donor_1602529	BOCA	0.77	1.64	Bone-Epith	NA	0	0	NA	2
BOCA-UK::CGP_donor_1602529	13	58405668	66744012	1	2	71	0	0	0	1	1	0.39	1	3	NA	NA	NA	NA	NA	4	4	4	38.02	54.73	45.27	0	2	1	Whitelist	BOCA-UK		0.68	1	NA	NA	0.59	1	No	BOCA-UK	CGP_donor_1602529	BOCA	0.77	1.64	Bone-Epith	NA	3	0.02	NA	2
BOCA-UK::CGP_donor_1602529	14	NA	NA	0	0	71	0	0	0	0	0	NA	NA	NA	NA	NA	NA	NA	NA	NA	NA	NA	0	0	0	0	0	0	Whitelist	BOCA-UK		NA	NA	NA	NA	NA	1	No	BOCA-UK	CGP_donor_1602529	BOCA	0.77	1.64	Bone-Epith	NA	0	0	NA	2
BOCA-UK::CGP_donor_1602529	15	NA	NA	0	0	71	0	0	0	0	0	NA	NA	NA	NA	NA	NA	NA	NA	NA	NA	NA	0	0	0	0	0	0	Whitelist	BOCA-UK		NA	NA	NA	NA	NA	1	No	BOCA-UK	CGP_donor_1602529	BOCA	0.77	1.64	Bone-Epith	NA	0	0	NA	2
BOCA-UK::CGP_donor_1602529	16	81547414	81637047	1	1	71	0	1	0	0	0	0.39	0.72	1	NA	NA	NA	NA	NA	5	5	5	38.02	37.22	57.91	0	1	NA	Whitelist	BOCA-UK		0.62	0.9	NA	NA	0.59	1	No	BOCA-UK	CGP_donor_1602529	BOCA	0.77	1.64	Bone-Epith	NA	2	0.01	NA	2
BOCA-UK::CGP_donor_1602529	17	NA	NA	0	0	71	0	0	0	0	0	NA	0.44	NA	NA	NA	NA	NA	NA	5	4	4	0	0	0	0	0	0	Whitelist	BOCA-UK		NA	0.69	NA	NA	NA	1	No	BOCA-UK	CGP_donor_1602529	BOCA	0.77	1.64	Bone-Epith	NA	0	0	NA	2
BOCA-UK::CGP_donor_1602529	18	65985499	70334006	4	4	71	1	1	1	1	0	1	0	8	0	0	8	6	7	15	8	8	38.02	69.86	25.49	0	1	2	Whitelist	BOCA-UK		1	0	0	0	1	1	No	BOCA-UK	CGP_donor_1602529	BOCA	0.77	1.64	Bone-Epith	NA	8	0.06	NA	2
BOCA-UK::CGP_donor_1602529	19	9901511	9941689	1	1	71	0	1	0	0	0	0.39	0.05	2	0	0	NA	NA	NA	5	3	3	38.02	18.74	80.85	0	2	3	Whitelist	BOCA-UK		0.62	0.17	0	0	0.59	1	No	BOCA-UK	CGP_donor_1602529	BOCA	0.77	1.64	Bone-Epith	NA	2	0.01	NA	2
BOCA-UK::CGP_donor_1602529	20	NA	NA	0	0	71	0	0	0	0	0	NA	NA	NA	NA	NA	NA	NA	NA	NA	NA	NA	0	0	0	0	0	0	Whitelist	BOCA-UK		NA	NA	NA	NA	NA	1	No	BOCA-UK	CGP_donor_1602529	BOCA	0.77	1.64	Bone-Epith	NA	0	0	NA	2
BOCA-UK::CGP_donor_1602529	21	NA	NA	0	0	71	0	0	0	0	0	NA	0.58	NA	NA	NA	NA	NA	NA	NA	NA	NA	0	0	0	0	0	0	Whitelist	BOCA-UK		NA	0.81	NA	NA	NA	1	No	BOCA-UK	CGP_donor_1602529	BOCA	0.77	1.64	Bone-Epith	NA	0	0	NA	2
BOCA-UK::CGP_donor_1602529	22	17707027	46734561	3	3	71	2	1	0	0	0	0.3	0.01	3	0	0	NA	NA	NA	NA	NA	NA	38.02	19.64	80.36	0	2	1	Whitelist	BOCA-UK		0.62	0.05	0	0	0.59	1	No	BOCA-UK	CGP_donor_1602529	BOCA	0.77	1.64	Bone-Epith	NA	6	0.04	NA	2
BOCA-UK::CGP_donor_1602529	X	NA	NA	0	0	71	0	0	0	0	0	NA	NA	NA	NA	NA	NA	NA	NA	NA	NA	NA	0	0	0	0	0	0	Whitelist	BOCA-UK		NA	NA	NA	NA	NA	1	No	BOCA-UK	CGP_donor_1602529	BOCA	0.77	1.64	Bone-Epith	NA	0	0	NA	2
BOCA-UK::CGP_donor_1691121	1	NA	NA	0	0	7	0	0	0	0	0	NA	0.01	NA	0	NA	NA	NA	NA	NA	NA	NA	0	0	0	0	0	0	Whitelist	BOCA-UK		NA	0.06	0	NA	NA	0	No	BOCA-UK	CGP_donor_1691121	BOCA	0.93	2.25	Bone-Epith	NA	0	0	NA	3
BOCA-UK::CGP_donor_1691121	2	170203865	170395372	1	1	7	1	0	0	0	0	0.39	0.46	2	NA	NA	NA	NA	NA	NA	NA	NA	24.47	0.08	99.82	0	1	2	Whitelist	BOCA-UK		0.62	0.7	NA	NA	0.59	0	No	BOCA-UK	CGP_donor_1691121	BOCA	0.93	2.25	Bone-Epith	NA	2	0.14	NA	3
BOCA-UK::CGP_donor_1691121	3	NA	NA	0	0	7	0	0	0	0	0	NA	NA	NA	NA	NA	NA	NA	NA	NA	NA	NA	0	0	0	0	0	0	Whitelist	BOCA-UK		NA	NA	NA	NA	NA	0	No	BOCA-UK	CGP_donor_1691121	BOCA	0.93	2.25	Bone-Epith	NA	0	0	NA	3
BOCA-UK::CGP_donor_1691121	4	NA	NA	0	0	7	0	0	0	0	0	NA	NA	NA	NA	NA	NA	NA	NA	NA	NA	NA	0	0	0	0	0	0	Whitelist	BOCA-UK		NA	NA	NA	NA	NA	0	No	BOCA-UK	CGP_donor_1691121	BOCA	0.93	2.25	Bone-Epith	NA	0	0	NA	3
BOCA-UK::CGP_donor_1691121	5	NA	NA	0	0	7	0	0	0	0	0	NA	NA	NA	NA	NA	NA	NA	NA	NA	NA	NA	0	0	0	0	0	0	Whitelist	BOCA-UK		NA	NA	NA	NA	NA	0	No	BOCA-UK	CGP_donor_1691121	BOCA	0.93	2.25	Bone-Epith	NA	0	0	NA	3
BOCA-UK::CGP_donor_1691121	6	NA	NA	0	0	7	0	0	0	0	0	NA	NA	NA	NA	NA	NA	NA	NA	NA	NA	NA	0	0	0	0	0	0	Whitelist	BOCA-UK		NA	NA	NA	NA	NA	0	No	BOCA-UK	CGP_donor_1691121	BOCA	0.93	2.25	Bone-Epith	NA	0	0	NA	3
BOCA-UK::CGP_donor_1691121	7	NA	NA	0	0	7	0	0	0	0	0	NA	NA	NA	NA	NA	NA	NA	NA	NA	NA	NA	0	0	0	0	0	0	Whitelist	BOCA-UK		NA	NA	NA	NA	NA	0	No	BOCA-UK	CGP_donor_1691121	BOCA	0.93	2.25	Bone-Epith	NA	0	0	NA	3
BOCA-UK::CGP_donor_1691121	8	NA	NA	0	0	7	0	0	0	0	0	NA	NA	NA	NA	NA	NA	NA	NA	NA	NA	NA	0	0	0	0	0	0	Whitelist	BOCA-UK		NA	NA	NA	NA	NA	0	No	BOCA-UK	CGP_donor_1691121	BOCA	0.93	2.25	Bone-Epith	NA	0	0	NA	3
BOCA-UK::CGP_donor_1691121	9	NA	NA	0	0	7	0	0	0	0	0	NA	NA	NA	NA	NA	NA	NA	NA	NA	NA	NA	0	0	0	0	0	0	Whitelist	BOCA-UK		NA	NA	NA	NA	NA	0	No	BOCA-UK	CGP_donor_1691121	BOCA	0.93	2.25	Bone-Epith	NA	0	0	NA	3
BOCA-UK::CGP_donor_1691121	10	NA	NA	0	0	7	0	0	0	0	0	NA	NA	NA	NA	NA	NA	NA	NA	NA	NA	NA	0	0	0	0	0	0	Whitelist	BOCA-UK		NA	NA	NA	NA	NA	0	No	BOCA-UK	CGP_donor_1691121	BOCA	0.93	2.25	Bone-Epith	NA	0	0	NA	3
BOCA-UK::CGP_donor_1691121	11	NA	NA	0	0	7	0	0	0	0	0	NA	NA	NA	NA	NA	NA	NA	NA	NA	NA	NA	0	0	0	0	0	0	Whitelist	BOCA-UK		NA	NA	NA	NA	NA	0	No	BOCA-UK	CGP_donor_1691121	BOCA	0.93	2.25	Bone-Epith	NA	0	0	NA	3
BOCA-UK::CGP_donor_1691121	12	50729945	50743546	1	1	7	1	0	0	0	0	0.39	0.29	1	NA	NA	NA	NA	NA	NA	NA	NA	24.47	99.92	0	0	3	NA	Whitelist	BOCA-UK		0.62	0.53	NA	NA	0.59	0	No	BOCA-UK	CGP_donor_1691121	BOCA	0.93	2.25	Bone-Epith	NA	2	0.14	NA	3
BOCA-UK::CGP_donor_1691121	13	NA	NA	0	0	7	0	0	0	0	0	NA	NA	NA	NA	NA	NA	NA	NA	NA	NA	NA	0	0	0	0	0	0	Whitelist	BOCA-UK		NA	NA	NA	NA	NA	0	No	BOCA-UK	CGP_donor_1691121	BOCA	0.93	2.25	Bone-Epith	NA	0	0	NA	3
BOCA-UK::CGP_donor_1691121	14	NA	NA	0	0	7	0	0	0	0	0	NA	NA	NA	NA	NA	NA	NA	NA	NA	NA	NA	0	0	0	0	0	0	Whitelist	BOCA-UK		NA	NA	NA	NA	NA	0	No	BOCA-UK	CGP_donor_1691121	BOCA	0.93	2.25	Bone-Epith	NA	0	0	NA	3
BOCA-UK::CGP_donor_1691121	15	NA	NA	0	0	7	0	0	0	0	0	NA	NA	NA	NA	NA	NA	NA	NA	NA	NA	NA	0	0	0	0	0	0	Whitelist	BOCA-UK		NA	NA	NA	NA	NA	0	No	BOCA-UK	CGP_donor_1691121	BOCA	0.93	2.25	Bone-Epith	NA	0	0	NA	3
BOCA-UK::CGP_donor_1691121	16	NA	NA	0	0	7	0	0	0	0	0	NA	NA	NA	NA	NA	NA	NA	NA	NA	NA	NA	0	0	0	0	0	0	Whitelist	BOCA-UK		NA	NA	NA	NA	NA	0	No	BOCA-UK	CGP_donor_1691121	BOCA	0.93	2.25	Bone-Epith	NA	0	0	NA	3
BOCA-UK::CGP_donor_1691121	17	NA	NA	0	0	7	0	0	0	0	0	NA	NA	NA	NA	NA	NA	NA	NA	NA	NA	NA	0	0	0	0	0	0	Whitelist	BOCA-UK		NA	NA	NA	NA	NA	0	No	BOCA-UK	CGP_donor_1691121	BOCA	0.93	2.25	Bone-Epith	NA	0	0	NA	3
BOCA-UK::CGP_donor_1691121	18	NA	NA	0	0	7	0	0	0	0	0	NA	NA	NA	NA	NA	NA	NA	NA	NA	NA	NA	0	0	0	0	0	0	Whitelist	BOCA-UK		NA	NA	NA	NA	NA	0	No	BOCA-UK	CGP_donor_1691121	BOCA	0.93	2.25	Bone-Epith	NA	0	0	NA	3
BOCA-UK::CGP_donor_1691121	19	NA	NA	0	0	7	0	0	0	0	0	NA	NA	NA	NA	NA	NA	NA	NA	NA	NA	NA	0	0	0	0	0	0	Whitelist	BOCA-UK		NA	NA	NA	NA	NA	0	No	BOCA-UK	CGP_donor_1691121	BOCA	0.93	2.25	Bone-Epith	NA	0	0	NA	3
BOCA-UK::CGP_donor_1691121	20	NA	NA	0	0	7	0	0	0	0	0	NA	0.14	NA	NA	NA	NA	NA	NA	NA	NA	NA	0	0	0	0	0	0	Whitelist	BOCA-UK		NA	0.34	NA	NA	NA	0	No	BOCA-UK	CGP_donor_1691121	BOCA	0.93	2.25	Bone-Epith	NA	0	0	NA	3
BOCA-UK::CGP_donor_1691121	21	36193328	36255906	1	1	7	1	0	0	0	0	0.39	0.08	2	NA	NA	NA	NA	NA	4	3	3	24.47	7.19	70.16	0	1	2	Whitelist	BOCA-UK		0.62	0.23	NA	NA	0.59	0	No	BOCA-UK	CGP_donor_1691121	BOCA	0.93	2.25	Bone-Epith	NA	2	0.14	NA	3
BOCA-UK::CGP_donor_1691121	22	NA	NA	0	0	7	0	0	0	0	0	NA	NA	NA	NA	NA	NA	NA	NA	NA	NA	NA	0	0	0	0	0	0	Whitelist	BOCA-UK		NA	NA	NA	NA	NA	0	No	BOCA-UK	CGP_donor_1691121	BOCA	0.93	2.25	Bone-Epith	NA	0	0	NA	3
BOCA-UK::CGP_donor_1691121	X	NA	NA	0	0	7	0	0	0	0	0	NA	NA	NA	NA	NA	NA	NA	NA	NA	NA	NA	0	0	0	0	0	0	Whitelist	BOCA-UK		NA	NA	NA	NA	NA	0	No	BOCA-UK	CGP_donor_1691121	BOCA	0.93	2.25	Bone-Epith	NA	0	0	NA	3
BOCA-UK::CGP_donor_1691131	1	NA	NA	0	0	21	0	0	0	0	0	NA	0.68	NA	NA	NA	NA	NA	NA	NA	NA	NA	0	0	0	0	0	0	Whitelist	BOCA-UK		NA	0.88	NA	NA	NA	0	No	BOCA-UK	CGP_donor_1691131	BOCA	0.32	2.1	Bone-Epith	NA	0	0	NA	3
BOCA-UK::CGP_donor_1691131	2	NA	NA	0	0	21	0	0	0	0	0	NA	NA	NA	NA	NA	NA	NA	NA	NA	NA	NA	0	0	0	0	0	0	Whitelist	BOCA-UK		NA	NA	NA	NA	NA	0	No	BOCA-UK	CGP_donor_1691131	BOCA	0.32	2.1	Bone-Epith	NA	0	0	NA	3
BOCA-UK::CGP_donor_1691131	3	NA	NA	0	0	21	0	0	0	0	0	NA	1	NA	NA	NA	NA	NA	NA	NA	NA	NA	0	0	0	0	0	0	Whitelist	BOCA-UK		NA	1	NA	NA	NA	0	No	BOCA-UK	CGP_donor_1691131	BOCA	0.32	2.1	Bone-Epith	NA	0	0	NA	3
BOCA-UK::CGP_donor_1691131	4	NA	NA	0	0	21	0	0	0	0	0	NA	NA	NA	NA	NA	NA	NA	NA	NA	NA	NA	0	0	0	0	0	0	Whitelist	BOCA-UK		NA	NA	NA	NA	NA	0	No	BOCA-UK	CGP_donor_1691131	BOCA	0.32	2.1	Bone-Epith	NA	0	0	NA	3
BOCA-UK::CGP_donor_1691131	5	32314153	64139880	1	6	21	1	2	0	0	3	0.3	0	3	0	0	NA	NA	NA	4	4	4	31.38	27.04	70.26	0	3	2	Whitelist	BOCA-UK		0.93	0	0	0	0.59	0	No	BOCA-UK	CGP_donor_1691131	BOCA	0.32	2.1	Bone-Epith	NA	9	0.21	NA	3
BOCA-UK::CGP_donor_1691131	6	NA	NA	0	0	21	0	0	0	0	0	NA	0.01	NA	0	NA	NA	NA	NA	4	3	3	0	0	0	0	0	0	Whitelist	BOCA-UK		NA	0.03	0	NA	NA	0	No	BOCA-UK	CGP_donor_1691131	BOCA	0.32	2.1	Bone-Epith	NA	0	0	NA	3
BOCA-UK::CGP_donor_1691131	7	NA	NA	0	0	21	0	0	0	0	0	NA	NA	NA	NA	NA	NA	NA	NA	NA	NA	NA	0	0	0	0	0	0	Whitelist	BOCA-UK		NA	NA	NA	NA	NA	0	No	BOCA-UK	CGP_donor_1691131	BOCA	0.32	2.1	Bone-Epith	NA	0	0	NA	3
BOCA-UK::CGP_donor_1691131	8	NA	NA	0	0	21	0	0	0	0	0	NA	1	NA	NA	NA	NA	NA	NA	NA	NA	NA	0	0	0	0	0	0	Whitelist	BOCA-UK		NA	1	NA	NA	NA	0	No	BOCA-UK	CGP_donor_1691131	BOCA	0.32	2.1	Bone-Epith	NA	0	0	NA	3
BOCA-UK::CGP_donor_1691131	9	21846237	22037433	1	1	21	1	0	0	0	0	0.39	0.57	2	NA	NA	NA	NA	NA	4	3	3	31.38	32.33	67.5	0	0	1	Whitelist	BOCA-UK		0.62	0.79	NA	NA	0.59	0	No	BOCA-UK	CGP_donor_1691131	BOCA	0.32	2.1	Bone-Epith	NA	2	0.05	NA	3
BOCA-UK::CGP_donor_1691131	10	NA	NA	0	0	21	0	0	0	0	0	NA	NA	NA	NA	NA	NA	NA	NA	NA	NA	NA	0	0	0	0	0	0	Whitelist	BOCA-UK		NA	NA	NA	NA	NA	0	No	BOCA-UK	CGP_donor_1691131	BOCA	0.32	2.1	Bone-Epith	NA	0	0	NA	3
BOCA-UK::CGP_donor_1691131	11	NA	NA	0	0	21	0	0	0	0	0	NA	NA	NA	NA	NA	NA	NA	NA	NA	NA	NA	0	0	0	0	0	0	Whitelist	BOCA-UK		NA	NA	NA	NA	NA	0	No	BOCA-UK	CGP_donor_1691131	BOCA	0.32	2.1	Bone-Epith	NA	0	0	NA	3
BOCA-UK::CGP_donor_1691131	12	41226076	65270692	1	3	21	0	1	1	0	1	0.57	0	1	0	0	NA	NA	NA	6	6	6	31.38	3.43	96.49	0	2	NA	Whitelist	BOCA-UK		0.62	0	0	0	0.64	0	No	BOCA-UK	CGP_donor_1691131	BOCA	0.32	2.1	Bone-Epith	NA	5	0.12	NA	3
BOCA-UK::CGP_donor_1691131	13	28599788	95250744	1	2	21	0	0	1	0	1	0.39	0	1	0	NA	NA	NA	NA	4	4	4	31.38	17.39	78.97	0	2	NA	Whitelist	BOCA-UK		0.68	0	0	NA	0.59	0	No	BOCA-UK	CGP_donor_1691131	BOCA	0.32	2.1	Bone-Epith	NA	3	0.07	NA	3
BOCA-UK::CGP_donor_1691131	14	NA	NA	0	0	21	0	0	0	0	0	NA	NA	NA	NA	NA	NA	NA	NA	NA	NA	NA	0	0	0	0	0	0	Whitelist	BOCA-UK		NA	NA	NA	NA	NA	0	No	BOCA-UK	CGP_donor_1691131	BOCA	0.32	2.1	Bone-Epith	NA	0	0	NA	3
BOCA-UK::CGP_donor_1691131	15	NA	NA	0	0	21	0	0	0	0	0	NA	NA	NA	NA	NA	NA	NA	NA	NA	NA	NA	0	0	0	0	0	0	Whitelist	BOCA-UK		NA	NA	NA	NA	NA	0	No	BOCA-UK	CGP_donor_1691131	BOCA	0.32	2.1	Bone-Epith	NA	0	0	NA	3
BOCA-UK::CGP_donor_1691131	16	NA	NA	0	0	21	0	0	0	0	0	NA	NA	NA	NA	NA	NA	NA	NA	NA	NA	NA	0	0	0	0	0	0	Whitelist	BOCA-UK		NA	NA	NA	NA	NA	0	No	BOCA-UK	CGP_donor_1691131	BOCA	0.32	2.1	Bone-Epith	NA	0	0	NA	3
BOCA-UK::CGP_donor_1691131	17	NA	NA	0	0	21	0	0	0	0	0	NA	NA	NA	NA	NA	NA	NA	NA	NA	NA	NA	0	0	0	0	0	0	Whitelist	BOCA-UK		NA	NA	NA	NA	NA	0	No	BOCA-UK	CGP_donor_1691131	BOCA	0.32	2.1	Bone-Epith	NA	0	0	NA	3
BOCA-UK::CGP_donor_1691131	18	NA	NA	0	0	21	0	0	0	0	0	NA	NA	NA	NA	NA	NA	NA	NA	NA	NA	NA	0	0	0	0	0	0	Whitelist	BOCA-UK		NA	NA	NA	NA	NA	0	No	BOCA-UK	CGP_donor_1691131	BOCA	0.32	2.1	Bone-Epith	NA	0	0	NA	3
BOCA-UK::CGP_donor_1691131	19	NA	NA	0	0	21	0	0	0	0	0	NA	NA	NA	NA	NA	NA	NA	NA	NA	NA	NA	0	0	0	0	0	0	Whitelist	BOCA-UK		NA	NA	NA	NA	NA	0	No	BOCA-UK	CGP_donor_1691131	BOCA	0.32	2.1	Bone-Epith	NA	0	0	NA	3
BOCA-UK::CGP_donor_1691131	20	15604028	15730944	1	1	21	1	0	0	0	0	0.39	0.37	1	NA	NA	NA	NA	NA	NA	NA	NA	31.38	99.01	0	0	3	NA	Whitelist	BOCA-UK		0.62	0.62	NA	NA	0.59	0	No	BOCA-UK	CGP_donor_1691131	BOCA	0.32	2.1	Bone-Epith	NA	2	0.05	NA	3
BOCA-UK::CGP_donor_1691131	21	NA	NA	0	0	21	0	0	0	0	0	NA	NA	NA	NA	NA	NA	NA	NA	NA	NA	NA	0	0	0	0	0	0	Whitelist	BOCA-UK		NA	NA	NA	NA	NA	0	No	BOCA-UK	CGP_donor_1691131	BOCA	0.32	2.1	Bone-Epith	NA	0	0	NA	3
BOCA-UK::CGP_donor_1691131	22	NA	NA	0	0	21	0	0	0	0	0	NA	NA	NA	NA	NA	NA	NA	NA	NA	NA	NA	0	0	0	0	0	0	Whitelist	BOCA-UK		NA	NA	NA	NA	NA	0	No	BOCA-UK	CGP_donor_1691131	BOCA	0.32	2.1	Bone-Epith	NA	0	0	NA	3
BOCA-UK::CGP_donor_1691131	X	NA	NA	0	0	21	0	0	0	0	0	NA	NA	NA	NA	NA	NA	NA	NA	NA	NA	NA	0	0	0	0	0	0	Whitelist	BOCA-UK		NA	NA	NA	NA	NA	0	No	BOCA-UK	CGP_donor_1691131	BOCA	0.32	2.1	Bone-Epith	NA	0	0	NA	3
BOCA-UK::CGP_donor_1691133	1	150864102	151123382	1	1	325	0	1	0	0	0	0.39	0	2	0	NA	NA	NA	NA	8	4	4	54.51	75.55	24.45	0	4	5	Whitelist	BOCA-UK		0.62	0	0	NA	0.59	1	No	BOCA-UK	CGP_donor_1691133	BOCA	0.68	2.87	Bone-Osteosarc	NA	2	0	nonsynonymous_SNV,17_7578526_T_C,CN:3	2
BOCA-UK::CGP_donor_1691133	2	184287853	237379430	22	44	325	8	5	4	5	22	0.65	0	27	0	0	27	11	12	40	11	12	54.51	87.14	9.89	1	6	1	Whitelist	BOCA-UK	18	0.93	0	0	0	0.73	1	High confidence	BOCA-UK	CGP_donor_1691133	BOCA	0.68	2.87	Bone-Osteosarc	With other complex events	66	0.1	nonsynonymous_SNV,17_7578526_T_C,CN:3	2
BOCA-UK::CGP_donor_1691133	3	10399785	174835866	1	8	325	5	3	0	0	0	0.03	0.01	7	0	0	7	3	5	7	3	5	54.51	0.22	99.66	0	2	0	Whitelist	BOCA-UK		0.41	0.04	0	0	0.33	1	No	BOCA-UK	CGP_donor_1691133	BOCA	0.68	2.87	Bone-Osteosarc	NA	16	0.02	nonsynonymous_SNV,17_7578526_T_C,CN:3	2
BOCA-UK::CGP_donor_1691133	4	8011858	45028784	1	3	325	1	1	0	0	1	0.57	0	7	0	0	7	3	5	13	5	5	54.51	41.12	58.65	0	3	6	Whitelist	BOCA-UK		0.62	0.01	0	0	0.64	1	No	BOCA-UK	CGP_donor_1691133	BOCA	0.68	2.87	Bone-Osteosarc	NA	5	0.01	nonsynonymous_SNV,17_7578526_T_C,CN:3	2
BOCA-UK::CGP_donor_1691133	5	49680325	176939873	24	29	325	5	4	9	6	5	0.51	0	20	0	0	20	8	12	28	8	12	54.51	62.45	34.81	1	3	4	Whitelist	BOCA-UK	11	0.86	0	0	0	0.64	1	High confidence	BOCA-UK	CGP_donor_1691133	BOCA	0.68	2.87	Bone-Osteosarc	With other complex events	53	0.08	nonsynonymous_SNV,17_7578526_T_C,CN:3	2
BOCA-UK::CGP_donor_1691133	6	32255732	170226668	2	19	325	1	2	2	1	13	0.88	0	25	0	0	25	8	17	26	8	17	54.51	44.07	53	0	2	3	Whitelist	BOCA-UK	X	0.93	0	0	0	0.91	1	Linked to low confidence	BOCA-UK	CGP_donor_1691133	BOCA	0.68	2.87	Bone-Osteosarc	With other complex events	25	0.04	nonsynonymous_SNV,17_7578526_T_C,CN:3	2
BOCA-UK::CGP_donor_1691133	7	78106165	147485635	1	4	325	3	1	0	0	0	0.11	0.02	8	0	0	8	4	8	12	5	5	54.51	59.96	37.32	0	4	2	Whitelist	BOCA-UK		0.54	0.08	0	0	0.48	1	No	BOCA-UK	CGP_donor_1691133	BOCA	0.68	2.87	Bone-Osteosarc	NA	8	0.01	nonsynonymous_SNV,17_7578526_T_C,CN:3	2
BOCA-UK::CGP_donor_1691133	8	54201065	139568174	12	14	325	3	4	2	3	2	0.88	0.02	23	0	0	23	8	19	28	8	9	54.51	72.41	24.06	2	3	4	Whitelist	BOCA-UK	11	0.98	0.09	0	0	0.91	1	High confidence	BOCA-UK	CGP_donor_1691133	BOCA	0.68	2.87	Bone-Osteosarc	With other complex events	26	0.04	nonsynonymous_SNV,17_7578526_T_C,CN:3	2
BOCA-UK::CGP_donor_1691133	9	88634830	88646203	1	1	325	0	1	0	0	0	0.39	0.06	1	0	NA	NA	NA	NA	17	4	7	54.51	64.59	32.3	0	5	NA	Whitelist	BOCA-UK		0.62	0.19	0	NA	0.59	1	No	BOCA-UK	CGP_donor_1691133	BOCA	0.68	2.87	Bone-Osteosarc	NA	2	0	nonsynonymous_SNV,17_7578526_T_C,CN:3	2
BOCA-UK::CGP_donor_1691133	10	6393285	37038322	1	2	325	1	0	1	0	0	0.57	0	7	0	0	7	5	7	14	5	5	54.51	32.58	64.07	0	2	1	Whitelist	BOCA-UK		0.68	0.03	0	0	0.64	1	No	BOCA-UK	CGP_donor_1691133	BOCA	0.68	2.87	Bone-Osteosarc	NA	4	0.01	nonsynonymous_SNV,17_7578526_T_C,CN:3	2
BOCA-UK::CGP_donor_1691133	11	9575691	134135389	1	13	325	2	1	2	1	7	0.88	0.6	11	0	0	11	6	7	12	6	7	54.51	17.95	77.82	1	2	3	Whitelist	BOCA-UK	5_8	0.54	0.81	0	0	0.91	1	Linked to high confidence	BOCA-UK	CGP_donor_1691133	BOCA	0.68	2.87	Bone-Osteosarc	With other complex events	19	0.03	nonsynonymous_SNV,17_7578526_T_C,CN:3	2
BOCA-UK::CGP_donor_1691133	12	43238873	115873652	1	2	325	1	1	0	0	0	0.57	0	4	0	0	4	3	4	12	5	6	54.51	58.85	37.41	0	3	2	Whitelist	BOCA-UK		0.68	0.02	0	0	0.64	1	No	BOCA-UK	CGP_donor_1691133	BOCA	0.68	2.87	Bone-Osteosarc	NA	4	0.01	nonsynonymous_SNV,17_7578526_T_C,CN:3	2
BOCA-UK::CGP_donor_1691133	13	25836625	91251082	2	2	325	0	0	1	1	0	0.57	0.28	8	0	0	8	5	8	16	5	7	54.51	45.3	53.84	0	2	0	Whitelist	BOCA-UK		0.68	0.53	0	0	0.64	1	No	BOCA-UK	CGP_donor_1691133	BOCA	0.68	2.87	Bone-Osteosarc	NA	4	0.01	nonsynonymous_SNV,17_7578526_T_C,CN:3	2
BOCA-UK::CGP_donor_1691133	14	90388577	100788712	3	3	325	0	1	1	1	0	0.8	0.87	5	0	0	5	3	5	11	5	5	54.51	67.98	31.96	0	3	2	Whitelist	BOCA-UK		0.87	1	0	0	0.84	1	No	BOCA-UK	CGP_donor_1691133	BOCA	0.68	2.87	Bone-Osteosarc	NA	6	0.01	nonsynonymous_SNV,17_7578526_T_C,CN:3	2
BOCA-UK::CGP_donor_1691133	15	NA	NA	0	0	325	0	0	0	0	0	NA	0	NA	NA	NA	NA	NA	NA	4	4	4	0	0	0	0	0	0	Whitelist	BOCA-UK		NA	0.01	NA	NA	NA	1	No	BOCA-UK	CGP_donor_1691133	BOCA	0.68	2.87	Bone-Osteosarc	NA	0	0	nonsynonymous_SNV,17_7578526_T_C,CN:3	2
BOCA-UK::CGP_donor_1691133	16	72947289	85858490	1	2	325	1	1	0	0	0	0.57	0.01	1	NA	0	NA	NA	NA	NA	NA	NA	54.51	1.82	93.18	0	2	NA	Whitelist	BOCA-UK		0.68	0.06	NA	0	0.64	1	No	BOCA-UK	CGP_donor_1691133	BOCA	0.68	2.87	Bone-Osteosarc	NA	4	0.01	nonsynonymous_SNV,17_7578526_T_C,CN:3	2
BOCA-UK::CGP_donor_1691133	17	31173818	42361453	1	1	325	0	0	1	0	0	0.39	0.49	3	0	NA	NA	NA	NA	14	5	5	54.51	78.16	17.38	0	2	3	Whitelist	BOCA-UK		0.62	0.74	0	NA	0.59	1	No	BOCA-UK	CGP_donor_1691133	BOCA	0.68	2.87	Bone-Osteosarc	NA	2	0	nonsynonymous_SNV,17_7578526_T_C,CN:3	2
BOCA-UK::CGP_donor_1691133	18	20691527	64759312	22	31	325	2	5	7	8	9	0.28	0	43	0	0	43	7	9	52	7	10	54.51	72.63	22.42	10	5	6	Whitelist	BOCA-UK	2	0.68	0	0	0	0.59	1	High confidence	BOCA-UK	CGP_donor_1691133	BOCA	0.68	2.87	Bone-Osteosarc	With other complex events	53	0.08	nonsynonymous_SNV,17_7578526_T_C,CN:3	2
BOCA-UK::CGP_donor_1691133	19	1003699	31085707	2	19	325	0	1	0	1	17	0.57	0	21	0	0	21	7	14	27	7	7	54.51	45.16	47.55	0	5	4	Whitelist	BOCA-UK	6_X	0.62	0	0	0	0.64	1	Linked to low confidence	BOCA-UK	CGP_donor_1691133	BOCA	0.68	2.87	Bone-Osteosarc	With other complex events	21	0.03	nonsynonymous_SNV,17_7578526_T_C,CN:3	2
BOCA-UK::CGP_donor_1691133	20	20783057	20797678	1	1	325	0	1	0	0	0	0.39	0.01	1	NA	NA	NA	NA	NA	NA	NA	NA	54.51	92.93	0	0	4	NA	Whitelist	BOCA-UK		0.62	0.05	NA	NA	0.59	1	No	BOCA-UK	CGP_donor_1691133	BOCA	0.68	2.87	Bone-Osteosarc	NA	2	0	nonsynonymous_SNV,17_7578526_T_C,CN:3	2
BOCA-UK::CGP_donor_1691133	21	NA	NA	0	0	325	0	0	0	0	0	NA	0.2	NA	NA	NA	NA	NA	NA	4	0	3	0	0	0	0	0	0	Whitelist	BOCA-UK		NA	0.42	NA	NA	NA	1	No	BOCA-UK	CGP_donor_1691133	BOCA	0.68	2.87	Bone-Osteosarc	NA	0	0	nonsynonymous_SNV,17_7578526_T_C,CN:3	2
BOCA-UK::CGP_donor_1691133	22	NA	NA	0	0	325	0	0	0	0	0	NA	1	NA	NA	NA	NA	NA	NA	4	0	3	0	0	0	0	0	0	Whitelist	BOCA-UK		NA	1	NA	NA	NA	1	No	BOCA-UK	CGP_donor_1691133	BOCA	0.68	2.87	Bone-Osteosarc	NA	0	0	nonsynonymous_SNV,17_7578526_T_C,CN:3	2
BOCA-UK::CGP_donor_1691133	X	56780045	99873812	14	48	325	6	1	3	4	34	0.29	0	38	0	0	38	6	7	41	6	7	54.51	68.93	27.69	7	2	3	Whitelist	BOCA-UK	19_6_8	0.79	0	0	0	0.59	1	Low confidence	BOCA-UK	CGP_donor_1691133	BOCA	0.68	2.87	Bone-Osteosarc	With other complex events	62	0.1	nonsynonymous_SNV,17_7578526_T_C,CN:3	2
BOCA-UK::CGP_donor_1691134	1	NA	NA	0	0	32	0	0	0	0	0	NA	NA	NA	NA	NA	NA	NA	NA	NA	NA	NA	0	0	0	0	0	0	Whitelist	BOCA-UK		NA	NA	NA	NA	NA	0	No	BOCA-UK	CGP_donor_1691134	BOCA	0.45	2.08	Bone-Epith	NA	0	0	NA	2
BOCA-UK::CGP_donor_1691134	2	168899892	168953486	1	1	32	1	0	0	0	0	0.39	1	1	NA	NA	NA	NA	NA	7	7	7	19.1	97.02	0.01	0	3	NA	Whitelist	BOCA-UK		0.62	1	NA	NA	0.59	0	No	BOCA-UK	CGP_donor_1691134	BOCA	0.45	2.08	Bone-Epith	NA	2	0.03	NA	2
BOCA-UK::CGP_donor_1691134	3	76401361	181248351	1	2	32	2	0	0	0	0	0.11	1	2	NA	0	NA	NA	NA	NA	NA	NA	19.1	0.26	99.62	0	1	2	Whitelist	BOCA-UK		0.54	1	NA	0	0.48	0	No	BOCA-UK	CGP_donor_1691134	BOCA	0.45	2.08	Bone-Epith	NA	4	0.06	NA	2
BOCA-UK::CGP_donor_1691134	4	NA	NA	0	0	32	0	0	0	0	0	NA	0.72	NA	NA	NA	NA	NA	NA	NA	NA	NA	0	0	0	0	0	0	Whitelist	BOCA-UK		NA	0.9	NA	NA	NA	0	No	BOCA-UK	CGP_donor_1691134	BOCA	0.45	2.08	Bone-Epith	NA	0	0	NA	2
BOCA-UK::CGP_donor_1691134	5	12307944	165232694	1	6	32	5	1	0	0	0	0.01	0.01	12	0	0	12	5	9	12	5	9	19.1	0.81	99.07	0	1	2	Whitelist	BOCA-UK		0.25	0.06	0	0	0.19	0	No	BOCA-UK	CGP_donor_1691134	BOCA	0.45	2.08	Bone-Epith	NA	12	0.19	NA	2
BOCA-UK::CGP_donor_1691134	6	65694076	65748030	2	2	32	2	0	0	0	0	0.11	0.72	2	NA	0	NA	NA	NA	5	3	3	19.1	97.05	0.09	0	1	3	Whitelist	BOCA-UK		0.54	0.9	NA	0	0.48	0	No	BOCA-UK	CGP_donor_1691134	BOCA	0.45	2.08	Bone-Epith	NA	4	0.06	NA	2
BOCA-UK::CGP_donor_1691134	7	111809141	111890760	2	2	32	1	1	0	0	0	0.57	0.09	1	0	0	NA	NA	NA	NA	NA	NA	19.1	0.42	96.82	0	2	NA	Whitelist	BOCA-UK		0.68	0.25	0	0	0.64	0	No	BOCA-UK	CGP_donor_1691134	BOCA	0.45	2.08	Bone-Epith	NA	4	0.06	NA	2
BOCA-UK::CGP_donor_1691134	8	NA	NA	0	0	32	0	0	0	0	0	NA	NA	NA	NA	NA	NA	NA	NA	NA	NA	NA	0	0	0	0	0	0	Whitelist	BOCA-UK		NA	NA	NA	NA	NA	0	No	BOCA-UK	CGP_donor_1691134	BOCA	0.45	2.08	Bone-Epith	NA	0	0	NA	2
BOCA-UK::CGP_donor_1691134	9	30301926	30473296	1	1	32	1	0	0	0	0	0.39	0.36	2	NA	NA	NA	NA	NA	5	5	5	19.1	1.84	95.03	0	1	2	Whitelist	BOCA-UK		0.62	0.61	NA	NA	0.59	0	No	BOCA-UK	CGP_donor_1691134	BOCA	0.45	2.08	Bone-Epith	NA	2	0.03	NA	2
BOCA-UK::CGP_donor_1691134	10	8992713	57199359	1	3	32	3	0	0	0	0	0.03	0.18	7	0	0	7	5	5	8	6	6	19.1	13.28	83.29	0	1	2	Whitelist	BOCA-UK		0.41	0.4	0	0	0.33	0	No	BOCA-UK	CGP_donor_1691134	BOCA	0.45	2.08	Bone-Epith	NA	6	0.09	NA	2
BOCA-UK::CGP_donor_1691134	11	81771621	84181338	1	2	32	2	0	0	0	0	0.11	0.66	2	NA	0	NA	NA	NA	NA	NA	NA	19.1	0.05	99.52	0	1	2	Whitelist	BOCA-UK		0.54	0.87	NA	0	0.48	0	No	BOCA-UK	CGP_donor_1691134	BOCA	0.45	2.08	Bone-Epith	NA	4	0.06	NA	2
BOCA-UK::CGP_donor_1691134	12	38154648	100023177	1	2	32	2	0	0	0	0	0.11	0.66	1	NA	0	NA	NA	NA	NA	NA	NA	19.1	0	99.92	0	2	NA	Whitelist	BOCA-UK		0.54	0.87	NA	0	0.48	0	No	BOCA-UK	CGP_donor_1691134	BOCA	0.45	2.08	Bone-Epith	NA	4	0.06	NA	2
BOCA-UK::CGP_donor_1691134	13	81681029	81870117	1	1	32	1	0	0	0	0	0.39	1	2	NA	NA	NA	NA	NA	NA	NA	NA	19.1	0.16	99.84	0	1	2	Whitelist	BOCA-UK		0.62	1	NA	NA	0.59	0	No	BOCA-UK	CGP_donor_1691134	BOCA	0.45	2.08	Bone-Epith	NA	2	0.03	NA	2
BOCA-UK::CGP_donor_1691134	14	44310861	44416346	1	1	32	1	0	0	0	0	0.39	1	1	NA	NA	NA	NA	NA	NA	NA	NA	19.1	0.33	98.76	0	2	NA	Whitelist	BOCA-UK		0.62	1	NA	NA	0.59	0	No	BOCA-UK	CGP_donor_1691134	BOCA	0.45	2.08	Bone-Epith	NA	2	0.03	NA	2
BOCA-UK::CGP_donor_1691134	15	NA	NA	0	0	32	0	0	0	0	0	NA	NA	NA	NA	NA	NA	NA	NA	NA	NA	NA	0	0	0	0	0	0	Whitelist	BOCA-UK		NA	NA	NA	NA	NA	0	No	BOCA-UK	CGP_donor_1691134	BOCA	0.45	2.08	Bone-Epith	NA	0	0	NA	2
BOCA-UK::CGP_donor_1691134	16	NA	NA	0	0	32	0	0	0	0	0	NA	NA	NA	NA	NA	NA	NA	NA	NA	NA	NA	0	0	0	0	0	0	Whitelist	BOCA-UK		NA	NA	NA	NA	NA	0	No	BOCA-UK	CGP_donor_1691134	BOCA	0.45	2.08	Bone-Epith	NA	0	0	NA	2
BOCA-UK::CGP_donor_1691134	17	61162355	61350990	1	1	32	1	0	0	0	0	0.39	0.58	1	NA	NA	NA	NA	NA	NA	NA	NA	19.1	0	100	0	2	NA	Whitelist	BOCA-UK		0.62	0.81	NA	NA	0.59	0	No	BOCA-UK	CGP_donor_1691134	BOCA	0.45	2.08	Bone-Epith	NA	2	0.03	NA	2
BOCA-UK::CGP_donor_1691134	18	10491486	45899479	2	2	32	0	0	1	1	0	0.57	0.05	5	0	0	5	0	4	6	0	4	19.1	6.25	89.07	0	5	2	Whitelist	BOCA-UK		0.68	0.17	0	0	0.64	0	No	BOCA-UK	CGP_donor_1691134	BOCA	0.45	2.08	Bone-Epith	NA	4	0.06	NA	2
BOCA-UK::CGP_donor_1691134	19	NA	NA	0	0	32	0	0	0	0	0	NA	NA	NA	NA	NA	NA	NA	NA	NA	NA	NA	0	0	0	0	0	0	Whitelist	BOCA-UK		NA	NA	NA	NA	NA	0	No	BOCA-UK	CGP_donor_1691134	BOCA	0.45	2.08	Bone-Epith	NA	0	0	NA	2
BOCA-UK::CGP_donor_1691134	20	NA	NA	0	0	32	0	0	0	0	0	NA	NA	NA	NA	NA	NA	NA	NA	NA	NA	NA	0	0	0	0	0	0	Whitelist	BOCA-UK		NA	NA	NA	NA	NA	0	No	BOCA-UK	CGP_donor_1691134	BOCA	0.45	2.08	Bone-Epith	NA	0	0	NA	2
BOCA-UK::CGP_donor_1691134	21	NA	NA	0	0	32	0	0	0	0	0	NA	NA	NA	NA	NA	NA	NA	NA	NA	NA	NA	0	0	0	0	0	0	Whitelist	BOCA-UK		NA	NA	NA	NA	NA	0	No	BOCA-UK	CGP_donor_1691134	BOCA	0.45	2.08	Bone-Epith	NA	0	0	NA	2
BOCA-UK::CGP_donor_1691134	22	NA	NA	0	0	32	0	0	0	0	0	NA	NA	NA	NA	NA	NA	NA	NA	NA	NA	NA	0	0	0	0	0	0	Whitelist	BOCA-UK		NA	NA	NA	NA	NA	0	No	BOCA-UK	CGP_donor_1691134	BOCA	0.45	2.08	Bone-Epith	NA	0	0	NA	2
BOCA-UK::CGP_donor_1691134	X	NA	NA	0	0	32	0	0	0	0	0	NA	NA	NA	NA	NA	NA	NA	NA	NA	NA	NA	0	0	0	0	0	0	Whitelist	BOCA-UK		NA	NA	NA	NA	NA	0	No	BOCA-UK	CGP_donor_1691134	BOCA	0.45	2.08	Bone-Epith	NA	0	0	NA	2
BOCA-UK::CGP_donor_1691135	1	243279040	243334856	1	1	136	1	0	0	0	0	0.39	0	2	NA	NA	NA	NA	NA	NA	NA	NA	41.88	0.02	99.98	0	1	2	Whitelist	BOCA-UK		0.62	0	NA	NA	0.59	1	No	BOCA-UK	CGP_donor_1691135	BOCA	0.73	1.66	Bone-Osteosarc	NA	2	0.01	nonsynonymous_SNV,17_7577539_A_G,CN:2	1
BOCA-UK::CGP_donor_1691135	2	235969025	242549973	2	7	136	0	1	1	0	5	0.57	0.64	5	0	0	5	5	5	13	6	6	41.88	17.55	82.36	0	1	2	Whitelist	BOCA-UK		0.96	0.85	0	0	0.64	1	No	BOCA-UK	CGP_donor_1691135	BOCA	0.73	1.66	Bone-Osteosarc	NA	9	0.03	nonsynonymous_SNV,17_7577539_A_G,CN:2	1
BOCA-UK::CGP_donor_1691135	3	60493403	116897514	1	2	136	2	0	0	0	0	0.11	0.5	4	0	0	4	4	4	8	5	5	41.88	53.21	46.65	0	0	1	Whitelist	BOCA-UK		0.54	0.75	0	0	0.48	1	No	BOCA-UK	CGP_donor_1691135	BOCA	0.73	1.66	Bone-Osteosarc	NA	4	0.01	nonsynonymous_SNV,17_7577539_A_G,CN:2	1
BOCA-UK::CGP_donor_1691135	4	58224828	177222591	1	2	136	2	0	0	0	0	0.11	0.04	4	NA	0	4	4	4	6	6	6	41.88	25.76	71.87	0	1	2	Whitelist	BOCA-UK		0.54	0.13	NA	0	0.48	1	No	BOCA-UK	CGP_donor_1691135	BOCA	0.73	1.66	Bone-Osteosarc	NA	4	0.01	nonsynonymous_SNV,17_7577539_A_G,CN:2	1
BOCA-UK::CGP_donor_1691135	5	NA	NA	0	0	136	0	0	0	0	0	NA	NA	NA	NA	NA	NA	NA	NA	NA	NA	NA	0	0	0	0	0	0	Whitelist	BOCA-UK		NA	NA	NA	NA	NA	1	No	BOCA-UK	CGP_donor_1691135	BOCA	0.73	1.66	Bone-Osteosarc	NA	0	0	nonsynonymous_SNV,17_7577539_A_G,CN:2	1
BOCA-UK::CGP_donor_1691135	6	33642835	46170883	5	5	136	2	1	1	1	0	0.9	0.86	9	0	0	9	4	7	17	4	7	41.88	95.17	4.54	0	2	3	Whitelist	BOCA-UK		0.93	0.99	0	0	0.92	1	No	BOCA-UK	CGP_donor_1691135	BOCA	0.73	1.66	Bone-Osteosarc	NA	10	0.04	nonsynonymous_SNV,17_7577539_A_G,CN:2	1
BOCA-UK::CGP_donor_1691135	7	77912366	110745381	1	2	136	1	0	0	1	0	0.57	1	3	0	0	NA	NA	NA	7	5	5	41.88	44.72	55.02	0	0	1	Whitelist	BOCA-UK		0.68	1	0	0	0.64	1	No	BOCA-UK	CGP_donor_1691135	BOCA	0.73	1.66	Bone-Osteosarc	NA	4	0.01	nonsynonymous_SNV,17_7577539_A_G,CN:2	1
BOCA-UK::CGP_donor_1691135	8	NA	NA	0	0	136	0	0	0	0	0	NA	0.05	NA	NA	NA	NA	NA	NA	NA	NA	NA	0	0	0	0	0	0	Whitelist	BOCA-UK		NA	0.16	NA	NA	NA	1	No	BOCA-UK	CGP_donor_1691135	BOCA	0.73	1.66	Bone-Osteosarc	NA	0	0	nonsynonymous_SNV,17_7577539_A_G,CN:2	1
BOCA-UK::CGP_donor_1691135	9	1002337	47212849	32	43	136	7	7	9	9	11	0.92	0	54	0	0	54	9	24	56	9	9	41.88	52.94	46.92	6	1	2	Whitelist	BOCA-UK		0.86	0	0	0	0.94	1	High confidence	BOCA-UK	CGP_donor_1691135	BOCA	0.73	1.66	Bone-Osteosarc	With other complex events	75	0.28	nonsynonymous_SNV,17_7577539_A_G,CN:2	1
BOCA-UK::CGP_donor_1691135	10	39095508	89737588	1	3	136	2	0	0	1	0	0.3	0.22	3	0	0	NA	NA	NA	NA	NA	NA	41.88	99.82	0	0	1	0	Whitelist	BOCA-UK		0.62	0.45	0	0	0.59	1	No	BOCA-UK	CGP_donor_1691135	BOCA	0.73	1.66	Bone-Osteosarc	NA	6	0.02	nonsynonymous_SNV,17_7577539_A_G,CN:2	1
BOCA-UK::CGP_donor_1691135	11	83912393	84734825	1	3	136	2	1	0	0	0	0.3	0.22	6	0	0	6	4	6	8	6	6	41.88	19.68	79.9	0	2	1	Whitelist	BOCA-UK		0.62	0.45	0	0	0.59	1	No	BOCA-UK	CGP_donor_1691135	BOCA	0.73	1.66	Bone-Osteosarc	NA	6	0.02	nonsynonymous_SNV,17_7577539_A_G,CN:2	1
BOCA-UK::CGP_donor_1691135	12	109856261	109870565	1	1	136	0	1	0	0	0	0.39	0.84	2	0	NA	NA	NA	NA	8	8	8	41.88	63.64	32.45	0	1	2	Whitelist	BOCA-UK		0.62	0.97	0	NA	0.59	1	No	BOCA-UK	CGP_donor_1691135	BOCA	0.73	1.66	Bone-Osteosarc	NA	2	0.01	nonsynonymous_SNV,17_7577539_A_G,CN:2	1
BOCA-UK::CGP_donor_1691135	13	NA	NA	0	0	136	0	0	0	0	0	NA	0.1	NA	NA	NA	NA	NA	NA	NA	NA	NA	0	0	0	0	0	0	Whitelist	BOCA-UK		NA	0.26	NA	NA	NA	1	No	BOCA-UK	CGP_donor_1691135	BOCA	0.73	1.66	Bone-Osteosarc	NA	0	0	nonsynonymous_SNV,17_7577539_A_G,CN:2	1
BOCA-UK::CGP_donor_1691135	14	29292199	29308637	1	1	136	1	0	0	0	0	0.39	0.45	1	NA	NA	NA	NA	NA	4	4	4	41.88	38.9	60.21	0	3	NA	Whitelist	BOCA-UK		0.62	0.7	NA	NA	0.59	1	No	BOCA-UK	CGP_donor_1691135	BOCA	0.73	1.66	Bone-Osteosarc	NA	2	0.01	nonsynonymous_SNV,17_7577539_A_G,CN:2	1
BOCA-UK::CGP_donor_1691135	15	22351922	46971261	2	10	136	0	0	1	1	8	0.57	0	6	0	0	6	4	6	9	4	6	41.88	15.61	79.51	13	2	1	Whitelist	BOCA-UK	9	0.96	0	0	0	0.64	1	Linked to high confidence	BOCA-UK	CGP_donor_1691135	BOCA	0.73	1.66	Bone-Osteosarc	Canonical without polyploidization	12	0.04	nonsynonymous_SNV,17_7577539_A_G,CN:2	1
BOCA-UK::CGP_donor_1691135	16	86507847	88546871	2	2	136	0	1	1	0	0	0.57	0	1	0	0	NA	NA	NA	13	6	8	41.88	21.13	78.18	0	2	NA	Whitelist	BOCA-UK		0.68	0	0	0	0.64	1	No	BOCA-UK	CGP_donor_1691135	BOCA	0.73	1.66	Bone-Osteosarc	NA	4	0.01	nonsynonymous_SNV,17_7577539_A_G,CN:2	1
BOCA-UK::CGP_donor_1691135	17	37687044	75134728	1	5	136	2	0	0	1	2	0.3	0	8	0	0	8	5	8	12	5	5	41.88	35.93	59.64	0	2	1	Whitelist	BOCA-UK		0.62	0	0	0	0.59	1	No	BOCA-UK	CGP_donor_1691135	BOCA	0.73	1.66	Bone-Osteosarc	NA	8	0.03	nonsynonymous_SNV,17_7577539_A_G,CN:2	1
BOCA-UK::CGP_donor_1691135	18	NA	NA	0	0	136	0	0	0	0	0	NA	NA	NA	NA	NA	NA	NA	NA	NA	NA	NA	0	0	0	0	0	0	Whitelist	BOCA-UK		NA	NA	NA	NA	NA	1	No	BOCA-UK	CGP_donor_1691135	BOCA	0.73	1.66	Bone-Osteosarc	NA	0	0	nonsynonymous_SNV,17_7577539_A_G,CN:2	1
BOCA-UK::CGP_donor_1691135	19	24570500	24586643	1	1	136	0	0	0	1	0	0.39	0.53	2	NA	NA	NA	NA	NA	NA	NA	NA	41.88	51.63	41.09	0	1	2	Whitelist	BOCA-UK		0.62	0.76	NA	NA	0.59	1	No	BOCA-UK	CGP_donor_1691135	BOCA	0.73	1.66	Bone-Osteosarc	NA	2	0.01	nonsynonymous_SNV,17_7577539_A_G,CN:2	1
BOCA-UK::CGP_donor_1691135	20	NA	NA	0	0	136	0	0	0	0	0	NA	NA	NA	NA	NA	NA	NA	NA	NA	NA	NA	0	0	0	0	0	0	Whitelist	BOCA-UK		NA	NA	NA	NA	NA	1	No	BOCA-UK	CGP_donor_1691135	BOCA	0.73	1.66	Bone-Osteosarc	NA	0	0	nonsynonymous_SNV,17_7577539_A_G,CN:2	1
BOCA-UK::CGP_donor_1691135	21	33576946	40152008	11	11	136	4	5	2	0	0	0.15	0	10	0	0	10	10	10	11	11	11	41.88	56.36	13.35	0	1	2	Whitelist	BOCA-UK		0.62	0	0	0	0.59	1	High confidence	BOCA-UK	CGP_donor_1691135	BOCA	0.73	1.66	Bone-Osteosarc	Canonical without polyploidization	22	0.08	nonsynonymous_SNV,17_7577539_A_G,CN:2	1
BOCA-UK::CGP_donor_1691135	22	NA	NA	0	0	136	0	0	0	0	0	NA	NA	NA	NA	NA	NA	NA	NA	NA	NA	NA	0	0	0	0	0	0	Whitelist	BOCA-UK		NA	NA	NA	NA	NA	1	No	BOCA-UK	CGP_donor_1691135	BOCA	0.73	1.66	Bone-Osteosarc	NA	0	0	nonsynonymous_SNV,17_7577539_A_G,CN:2	1
BOCA-UK::CGP_donor_1691135	X	44321177	151711852	2	4	136	1	1	0	0	2	0.57	0.56	8	0	0	8	3	5	9	3	3	41.88	90.21	9.56	9	3	1	Whitelist	BOCA-UK		0.54	0.78	0	0	0.64	1	No	BOCA-UK	CGP_donor_1691135	BOCA	0.73	1.66	Bone-Osteosarc	NA	6	0.02	nonsynonymous_SNV,17_7577539_A_G,CN:2	1
BOCA-UK::CGP_donor_1691138	1	194465302	194479268	1	1	81	0	0	1	0	0	0.39	0.68	1	0	NA	NA	NA	NA	NA	NA	NA	8.66	0	100	0	2	NA	Whitelist	BOCA-UK		0.62	0.88	0	NA	0.59	0	No	BOCA-UK	CGP_donor_1691138	BOCA	0.63	1.99	Bone-Epith	NA	2	0.01	NA	2
BOCA-UK::CGP_donor_1691138	2	152178957	152197499	1	1	81	0	0	1	0	0	0.39	0.42	2	0	NA	NA	NA	NA	4	3	3	8.66	9.9	90	0	1	2	Whitelist	BOCA-UK		0.62	0.67	0	NA	0.59	0	No	BOCA-UK	CGP_donor_1691138	BOCA	0.63	1.99	Bone-Epith	NA	2	0.01	NA	2
BOCA-UK::CGP_donor_1691138	3	87496465	87510387	1	1	81	0	0	1	0	0	0.39	0.51	1	0	NA	NA	NA	NA	NA	NA	NA	8.66	0	99.97	0	2	NA	Whitelist	BOCA-UK		0.62	0.75	0	NA	0.59	0	No	BOCA-UK	CGP_donor_1691138	BOCA	0.63	1.99	Bone-Epith	NA	2	0.01	NA	2
BOCA-UK::CGP_donor_1691138	4	248166	142536998	1	3	81	0	0	2	1	0	0.3	1	1	0	0	NA	NA	NA	NA	NA	NA	8.66	0	99.99	0	2	NA	Whitelist	BOCA-UK		0.62	1	0	0	0.59	0	No	BOCA-UK	CGP_donor_1691138	BOCA	0.63	1.99	Bone-Epith	NA	6	0.04	NA	2
BOCA-UK::CGP_donor_1691138	5	NA	NA	0	0	81	0	0	0	0	0	NA	0.25	NA	NA	NA	NA	NA	NA	NA	NA	NA	0	0	0	0	0	0	Whitelist	BOCA-UK		NA	0.49	NA	NA	NA	0	No	BOCA-UK	CGP_donor_1691138	BOCA	0.63	1.99	Bone-Epith	NA	0	0	NA	2
BOCA-UK::CGP_donor_1691138	6	121556185	121566416	1	1	81	0	0	1	0	0	0.39	0.34	1	0	NA	NA	NA	NA	NA	NA	NA	8.66	0	99.83	0	2	NA	Whitelist	BOCA-UK		0.62	0.59	0	NA	0.59	0	No	BOCA-UK	CGP_donor_1691138	BOCA	0.63	1.99	Bone-Epith	NA	2	0.01	NA	2
BOCA-UK::CGP_donor_1691138	7	85167636	142165211	1	3	81	0	0	3	0	0	0.03	0.45	2	0	0	NA	NA	NA	NA	NA	NA	8.66	16.25	83.49	0	2	3	Whitelist	BOCA-UK		0.41	0.7	0	0	0.33	0	No	BOCA-UK	CGP_donor_1691138	BOCA	0.63	1.99	Bone-Epith	NA	6	0.04	NA	2
BOCA-UK::CGP_donor_1691138	8	NA	NA	0	0	81	0	0	0	0	0	NA	0.61	NA	0.03	NA	NA	NA	NA	4	3	3	0	0	0	0	0	0	Whitelist	BOCA-UK		NA	0.82	0.03	NA	NA	0	No	BOCA-UK	CGP_donor_1691138	BOCA	0.63	1.99	Bone-Epith	NA	0	0	NA	2
BOCA-UK::CGP_donor_1691138	9	NA	NA	0	0	81	0	0	0	0	0	NA	0.77	NA	NA	NA	NA	NA	NA	7	3	5	0	0	0	0	0	0	Whitelist	BOCA-UK		NA	0.93	NA	NA	NA	0	No	BOCA-UK	CGP_donor_1691138	BOCA	0.63	1.99	Bone-Epith	NA	0	0	NA	2
BOCA-UK::CGP_donor_1691138	10	NA	NA	0	0	81	0	0	0	0	0	NA	0.42	NA	0	NA	NA	NA	NA	NA	NA	NA	0	0	0	0	0	0	Whitelist	BOCA-UK		NA	0.67	0	NA	NA	0	No	BOCA-UK	CGP_donor_1691138	BOCA	0.63	1.99	Bone-Epith	NA	0	0	NA	2
BOCA-UK::CGP_donor_1691138	11	NA	NA	0	0	81	0	0	0	0	0	NA	0.19	NA	NA	NA	NA	NA	NA	NA	NA	NA	0	0	0	0	0	0	Whitelist	BOCA-UK		NA	0.41	NA	NA	NA	0	No	BOCA-UK	CGP_donor_1691138	BOCA	0.63	1.99	Bone-Epith	NA	0	0	NA	2
BOCA-UK::CGP_donor_1691138	12	NA	NA	0	0	81	0	0	0	0	0	NA	0.28	NA	0	NA	NA	NA	NA	4	3	3	0	0	0	0	0	0	Whitelist	BOCA-UK		NA	0.52	0	NA	NA	0	No	BOCA-UK	CGP_donor_1691138	BOCA	0.63	1.99	Bone-Epith	NA	0	0	NA	2
BOCA-UK::CGP_donor_1691138	13	83311028	83335158	1	1	81	0	0	1	0	0	0.39	0.21	1	0	NA	NA	NA	NA	NA	NA	NA	8.66	0	100	0	2	NA	Whitelist	BOCA-UK		0.62	0.43	0	NA	0.59	0	No	BOCA-UK	CGP_donor_1691138	BOCA	0.63	1.99	Bone-Epith	NA	2	0.01	NA	2
BOCA-UK::CGP_donor_1691138	14	68922193	68957852	1	1	81	1	0	0	0	0	0.39	1	1	NA	NA	NA	NA	NA	NA	NA	NA	8.66	1.25	95.07	0	2	NA	Whitelist	BOCA-UK		0.62	1	NA	NA	0.59	0	No	BOCA-UK	CGP_donor_1691138	BOCA	0.63	1.99	Bone-Epith	NA	2	0.01	NA	2
BOCA-UK::CGP_donor_1691138	15	NA	NA	0	0	81	0	0	0	0	0	NA	0.49	NA	0	NA	NA	NA	NA	NA	NA	NA	0	0	0	0	0	0	Whitelist	BOCA-UK		NA	0.74	0	NA	NA	0	No	BOCA-UK	CGP_donor_1691138	BOCA	0.63	1.99	Bone-Epith	NA	0	0	NA	2
BOCA-UK::CGP_donor_1691138	16	NA	NA	0	0	81	0	0	0	0	0	NA	0.73	NA	NA	NA	NA	NA	NA	NA	NA	NA	0	0	0	0	0	0	Whitelist	BOCA-UK		NA	0.9	NA	NA	NA	0	No	BOCA-UK	CGP_donor_1691138	BOCA	0.63	1.99	Bone-Epith	NA	0	0	NA	2
BOCA-UK::CGP_donor_1691138	17	NA	NA	0	0	81	0	0	0	0	0	NA	NA	NA	NA	NA	NA	NA	NA	NA	NA	NA	0	0	0	0	0	0	Whitelist	BOCA-UK		NA	NA	NA	NA	NA	0	No	BOCA-UK	CGP_donor_1691138	BOCA	0.63	1.99	Bone-Epith	NA	0	0	NA	2
BOCA-UK::CGP_donor_1691138	18	NA	NA	0	0	81	0	0	0	0	0	NA	1	NA	NA	NA	NA	NA	NA	NA	NA	NA	0	0	0	0	0	0	Whitelist	BOCA-UK		NA	1	NA	NA	NA	0	No	BOCA-UK	CGP_donor_1691138	BOCA	0.63	1.99	Bone-Epith	NA	0	0	NA	2
BOCA-UK::CGP_donor_1691138	19	NA	NA	0	0	81	0	0	0	0	0	NA	0.02	NA	0	NA	NA	NA	NA	NA	NA	NA	0	0	0	0	0	0	Whitelist	BOCA-UK		NA	0.09	0	NA	NA	0	No	BOCA-UK	CGP_donor_1691138	BOCA	0.63	1.99	Bone-Epith	NA	0	0	NA	2
BOCA-UK::CGP_donor_1691138	20	NA	NA	0	0	81	0	0	0	0	0	NA	NA	NA	NA	NA	NA	NA	NA	NA	NA	NA	0	0	0	0	0	0	Whitelist	BOCA-UK		NA	NA	NA	NA	NA	0	No	BOCA-UK	CGP_donor_1691138	BOCA	0.63	1.99	Bone-Epith	NA	0	0	NA	2
BOCA-UK::CGP_donor_1691138	21	NA	NA	0	0	81	0	0	0	0	0	NA	1	NA	NA	NA	NA	NA	NA	NA	NA	NA	0	0	0	0	0	0	Whitelist	BOCA-UK		NA	1	NA	NA	NA	0	No	BOCA-UK	CGP_donor_1691138	BOCA	0.63	1.99	Bone-Epith	NA	0	0	NA	2
BOCA-UK::CGP_donor_1691138	22	NA	NA	0	0	81	0	0	0	0	0	NA	0.62	NA	NA	NA	NA	NA	NA	NA	NA	NA	0	0	0	0	0	0	Whitelist	BOCA-UK		NA	0.83	NA	NA	NA	0	No	BOCA-UK	CGP_donor_1691138	BOCA	0.63	1.99	Bone-Epith	NA	0	0	NA	2
BOCA-UK::CGP_donor_1691138	X	NA	NA	0	0	81	0	0	0	0	0	NA	NA	NA	NA	NA	NA	NA	NA	NA	NA	NA	0	0	0	0	0	0	Whitelist	BOCA-UK		NA	NA	NA	NA	NA	0	No	BOCA-UK	CGP_donor_1691138	BOCA	0.63	1.99	Bone-Epith	NA	0	0	NA	2
BOCA-UK::CGP_donor_1691145	1	NA	NA	0	0	2	0	0	0	0	0	NA	NA	NA	NA	NA	NA	NA	NA	NA	NA	NA	0	0	0	0	0	0	Whitelist	BOCA-UK		NA	NA	NA	NA	NA	0	No	BOCA-UK	CGP_donor_1691145	BOCA	0.26	1.98	Bone-Epith	NA	0	0	NA	2
BOCA-UK::CGP_donor_1691145	2	NA	NA	0	0	2	0	0	0	0	0	NA	NA	NA	NA	NA	NA	NA	NA	NA	NA	NA	0	0	0	0	0	0	Whitelist	BOCA-UK		NA	NA	NA	NA	NA	0	No	BOCA-UK	CGP_donor_1691145	BOCA	0.26	1.98	Bone-Epith	NA	0	0	NA	2
BOCA-UK::CGP_donor_1691145	3	157500328	158311482	1	1	2	1	0	0	0	0	0.39	0.14	1	NA	NA	NA	NA	NA	NA	NA	NA	7.01	0	99.97	0	2	NA	Whitelist	BOCA-UK		0.62	0.33	NA	NA	0.59	0	No	BOCA-UK	CGP_donor_1691145	BOCA	0.26	1.98	Bone-Epith	NA	2	0.5	NA	2
BOCA-UK::CGP_donor_1691145	4	NA	NA	0	0	2	0	0	0	0	0	NA	NA	NA	NA	NA	NA	NA	NA	NA	NA	NA	0	0	0	0	0	0	Whitelist	BOCA-UK		NA	NA	NA	NA	NA	0	No	BOCA-UK	CGP_donor_1691145	BOCA	0.26	1.98	Bone-Epith	NA	0	0	NA	2
BOCA-UK::CGP_donor_1691145	5	163799398	164308107	1	1	2	1	0	0	0	0	0.39	0.12	1	NA	NA	NA	NA	NA	NA	NA	NA	7.01	0	99.86	0	2	NA	Whitelist	BOCA-UK		0.62	0.31	NA	NA	0.59	0	No	BOCA-UK	CGP_donor_1691145	BOCA	0.26	1.98	Bone-Epith	NA	2	0.5	NA	2
BOCA-UK::CGP_donor_1691145	6	NA	NA	0	0	2	0	0	0	0	0	NA	NA	NA	NA	NA	NA	NA	NA	NA	NA	NA	0	0	0	0	0	0	Whitelist	BOCA-UK		NA	NA	NA	NA	NA	0	No	BOCA-UK	CGP_donor_1691145	BOCA	0.26	1.98	Bone-Epith	NA	0	0	NA	2
BOCA-UK::CGP_donor_1691145	7	NA	NA	0	0	2	0	0	0	0	0	NA	NA	NA	NA	NA	NA	NA	NA	NA	NA	NA	0	0	0	0	0	0	Whitelist	BOCA-UK		NA	NA	NA	NA	NA	0	No	BOCA-UK	CGP_donor_1691145	BOCA	0.26	1.98	Bone-Epith	NA	0	0	NA	2
BOCA-UK::CGP_donor_1691145	8	NA	NA	0	0	2	0	0	0	0	0	NA	NA	NA	NA	NA	NA	NA	NA	NA	NA	NA	0	0	0	0	0	0	Whitelist	BOCA-UK		NA	NA	NA	NA	NA	0	No	BOCA-UK	CGP_donor_1691145	BOCA	0.26	1.98	Bone-Epith	NA	0	0	NA	2
BOCA-UK::CGP_donor_1691145	9	NA	NA	0	0	2	0	0	0	0	0	NA	NA	NA	NA	NA	NA	NA	NA	NA	NA	NA	0	0	0	0	0	0	Whitelist	BOCA-UK		NA	NA	NA	NA	NA	0	No	BOCA-UK	CGP_donor_1691145	BOCA	0.26	1.98	Bone-Epith	NA	0	0	NA	2
BOCA-UK::CGP_donor_1691145	10	NA	NA	0	0	2	0	0	0	0	0	NA	NA	NA	NA	NA	NA	NA	NA	NA	NA	NA	0	0	0	0	0	0	Whitelist	BOCA-UK		NA	NA	NA	NA	NA	0	No	BOCA-UK	CGP_donor_1691145	BOCA	0.26	1.98	Bone-Epith	NA	0	0	NA	2
BOCA-UK::CGP_donor_1691145	11	NA	NA	0	0	2	0	0	0	0	0	NA	NA	NA	NA	NA	NA	NA	NA	NA	NA	NA	0	0	0	0	0	0	Whitelist	BOCA-UK		NA	NA	NA	NA	NA	0	No	BOCA-UK	CGP_donor_1691145	BOCA	0.26	1.98	Bone-Epith	NA	0	0	NA	2
BOCA-UK::CGP_donor_1691145	12	NA	NA	0	0	2	0	0	0	0	0	NA	NA	NA	NA	NA	NA	NA	NA	NA	NA	NA	0	0	0	0	0	0	Whitelist	BOCA-UK		NA	NA	NA	NA	NA	0	No	BOCA-UK	CGP_donor_1691145	BOCA	0.26	1.98	Bone-Epith	NA	0	0	NA	2
BOCA-UK::CGP_donor_1691145	13	NA	NA	0	0	2	0	0	0	0	0	NA	NA	NA	NA	NA	NA	NA	NA	NA	NA	NA	0	0	0	0	0	0	Whitelist	BOCA-UK		NA	NA	NA	NA	NA	0	No	BOCA-UK	CGP_donor_1691145	BOCA	0.26	1.98	Bone-Epith	NA	0	0	NA	2
BOCA-UK::CGP_donor_1691145	14	NA	NA	0	0	2	0	0	0	0	0	NA	NA	NA	NA	NA	NA	NA	NA	NA	NA	NA	0	0	0	0	0	0	Whitelist	BOCA-UK		NA	NA	NA	NA	NA	0	No	BOCA-UK	CGP_donor_1691145	BOCA	0.26	1.98	Bone-Epith	NA	0	0	NA	2
BOCA-UK::CGP_donor_1691145	15	NA	NA	0	0	2	0	0	0	0	0	NA	NA	NA	NA	NA	NA	NA	NA	NA	NA	NA	0	0	0	0	0	0	Whitelist	BOCA-UK		NA	NA	NA	NA	NA	0	No	BOCA-UK	CGP_donor_1691145	BOCA	0.26	1.98	Bone-Epith	NA	0	0	NA	2
BOCA-UK::CGP_donor_1691145	16	NA	NA	0	0	2	0	0	0	0	0	NA	NA	NA	NA	NA	NA	NA	NA	NA	NA	NA	0	0	0	0	0	0	Whitelist	BOCA-UK		NA	NA	NA	NA	NA	0	No	BOCA-UK	CGP_donor_1691145	BOCA	0.26	1.98	Bone-Epith	NA	0	0	NA	2
BOCA-UK::CGP_donor_1691145	17	NA	NA	0	0	2	0	0	0	0	0	NA	NA	NA	NA	NA	NA	NA	NA	NA	NA	NA	0	0	0	0	0	0	Whitelist	BOCA-UK		NA	NA	NA	NA	NA	0	No	BOCA-UK	CGP_donor_1691145	BOCA	0.26	1.98	Bone-Epith	NA	0	0	NA	2
BOCA-UK::CGP_donor_1691145	18	NA	NA	0	0	2	0	0	0	0	0	NA	NA	NA	NA	NA	NA	NA	NA	NA	NA	NA	0	0	0	0	0	0	Whitelist	BOCA-UK		NA	NA	NA	NA	NA	0	No	BOCA-UK	CGP_donor_1691145	BOCA	0.26	1.98	Bone-Epith	NA	0	0	NA	2
BOCA-UK::CGP_donor_1691145	19	NA	NA	0	0	2	0	0	0	0	0	NA	NA	NA	NA	NA	NA	NA	NA	NA	NA	NA	0	0	0	0	0	0	Whitelist	BOCA-UK		NA	NA	NA	NA	NA	0	No	BOCA-UK	CGP_donor_1691145	BOCA	0.26	1.98	Bone-Epith	NA	0	0	NA	2
BOCA-UK::CGP_donor_1691145	20	NA	NA	0	0	2	0	0	0	0	0	NA	NA	NA	NA	NA	NA	NA	NA	NA	NA	NA	0	0	0	0	0	0	Whitelist	BOCA-UK		NA	NA	NA	NA	NA	0	No	BOCA-UK	CGP_donor_1691145	BOCA	0.26	1.98	Bone-Epith	NA	0	0	NA	2
BOCA-UK::CGP_donor_1691145	21	NA	NA	0	0	2	0	0	0	0	0	NA	NA	NA	NA	NA	NA	NA	NA	4	0	3	0	0	0	0	0	0	Whitelist	BOCA-UK		NA	NA	NA	NA	NA	0	No	BOCA-UK	CGP_donor_1691145	BOCA	0.26	1.98	Bone-Epith	NA	0	0	NA	2
BOCA-UK::CGP_donor_1691145	22	NA	NA	0	0	2	0	0	0	0	0	NA	NA	NA	NA	NA	NA	NA	NA	NA	NA	NA	0	0	0	0	0	0	Whitelist	BOCA-UK		NA	NA	NA	NA	NA	0	No	BOCA-UK	CGP_donor_1691145	BOCA	0.26	1.98	Bone-Epith	NA	0	0	NA	2
BOCA-UK::CGP_donor_1691145	X	NA	NA	0	0	2	0	0	0	0	0	NA	NA	NA	NA	NA	NA	NA	NA	NA	NA	NA	0	0	0	0	0	0	Whitelist	BOCA-UK		NA	NA	NA	NA	NA	0	No	BOCA-UK	CGP_donor_1691145	BOCA	0.26	1.98	Bone-Epith	NA	0	0	NA	2
BOCA-UK::CGP_donor_1691147	1	146691688	249090423	35	35	279	12	10	8	5	0	0.38	0	79	0	0	79	13	67	95	15	15	46.55	87.84	9.07	0	4	5	Whitelist	BOCA-UK		0.62	0	0	0	0.59	0	High confidence	BOCA-UK	CGP_donor_1691147	BOCA	0.72	2.91	Bone-Osteosarc	With other complex events	70	0.13	nonsynonymous_SNV,17_7577111_C_G,CN:2	2
BOCA-UK::CGP_donor_1691147	2	4339643	84633644	11	11	279	3	2	2	4	0	0.8	0.52	22	0	0	22	8	22	31	9	9	46.55	97.24	0.07	0	4	3	Whitelist	BOCA-UK		0.87	0.76	0	0	0.84	0	High confidence	BOCA-UK	CGP_donor_1691147	BOCA	0.72	2.91	Bone-Osteosarc	With other complex events	22	0.04	nonsynonymous_SNV,17_7577111_C_G,CN:2	2
BOCA-UK::CGP_donor_1691147	3	78199279	90320009	5	9	279	3	1	0	1	4	0.28	0.72	8	0	0	8	8	8	17	9	9	46.55	1.97	97.99	0	2	3	Whitelist	BOCA-UK	18	0.97	0.9	0	0	0.59	0	Linked to high confidence	BOCA-UK	CGP_donor_1691147	BOCA	0.72	2.91	Bone-Osteosarc	Canonical without polyploidization	14	0.03	nonsynonymous_SNV,17_7577111_C_G,CN:2	2
BOCA-UK::CGP_donor_1691147	4	182065832	182577589	2	2	279	2	0	0	0	0	0.11	0.02	4	0	0	4	3	4	15	7	8	46.55	97.53	0	0	4	3	Whitelist	BOCA-UK		0.54	0.07	0	0	0.48	0	No	BOCA-UK	CGP_donor_1691147	BOCA	0.72	2.91	Bone-Osteosarc	NA	4	0.01	nonsynonymous_SNV,17_7577111_C_G,CN:2	2
BOCA-UK::CGP_donor_1691147	5	8251063	30412870	1	2	279	2	0	0	0	0	0.11	0	4	NA	0	4	3	4	9	3	5	46.55	25.45	71.85	1	4	2	Whitelist	BOCA-UK		0.54	0	NA	0	0.48	0	No	BOCA-UK	CGP_donor_1691147	BOCA	0.72	2.91	Bone-Osteosarc	NA	4	0.01	nonsynonymous_SNV,17_7577111_C_G,CN:2	2
BOCA-UK::CGP_donor_1691147	6	NA	NA	0	0	279	0	0	0	0	0	NA	NA	NA	NA	NA	NA	NA	NA	4	3	3	0	0	0	0	0	0	Whitelist	BOCA-UK		NA	NA	NA	NA	NA	0	No	BOCA-UK	CGP_donor_1691147	BOCA	0.72	2.91	Bone-Osteosarc	NA	0	0	nonsynonymous_SNV,17_7577111_C_G,CN:2	2
BOCA-UK::CGP_donor_1691147	7	16002556	146850210	1	6	279	5	0	0	0	1	0	0.06	13	0	0	13	8	9	15	8	9	46.55	96.82	0.53	0	3	4	Whitelist	BOCA-UK		0.25	0.19	0	0	0.07	0	No	BOCA-UK	CGP_donor_1691147	BOCA	0.72	2.91	Bone-Osteosarc	NA	11	0.02	nonsynonymous_SNV,17_7577111_C_G,CN:2	2
BOCA-UK::CGP_donor_1691147	8	121801782	134076197	10	11	279	2	5	2	1	1	0.31	0.13	9	0	0	9	9	9	18	10	10	46.55	99.99	0	0	4	5	Whitelist	BOCA-UK		0.62	0.32	0	0	0.59	0	High confidence	BOCA-UK	CGP_donor_1691147	BOCA	0.72	2.91	Bone-Osteosarc	After polyploidization	21	0.04	nonsynonymous_SNV,17_7577111_C_G,CN:2	2
BOCA-UK::CGP_donor_1691147	9	120976086	120999195	1	1	279	0	0	1	0	0	0.39	0	2	NA	NA	NA	NA	NA	NA	NA	NA	46.55	0.01	99.86	0	1	2	Whitelist	BOCA-UK		0.62	0.02	NA	NA	0.59	0	No	BOCA-UK	CGP_donor_1691147	BOCA	0.72	2.91	Bone-Osteosarc	NA	2	0	nonsynonymous_SNV,17_7577111_C_G,CN:2	2
BOCA-UK::CGP_donor_1691147	10	NA	NA	0	0	279	0	0	0	0	0	NA	NA	NA	NA	NA	NA	NA	NA	NA	NA	NA	0	0	0	0	0	0	Whitelist	BOCA-UK		NA	NA	NA	NA	NA	0	No	BOCA-UK	CGP_donor_1691147	BOCA	0.72	2.91	Bone-Osteosarc	NA	0	0	nonsynonymous_SNV,17_7577111_C_G,CN:2	2
BOCA-UK::CGP_donor_1691147	11	79281514	80713366	1	5	279	4	1	0	0	0	0.04	0.02	8	0	0	8	4	8	10	5	5	46.55	99.33	0.25	0	3	4	Whitelist	BOCA-UK		0.45	0.09	0	0	0.36	0	No	BOCA-UK	CGP_donor_1691147	BOCA	0.72	2.91	Bone-Osteosarc	NA	10	0.02	nonsynonymous_SNV,17_7577111_C_G,CN:2	2
BOCA-UK::CGP_donor_1691147	12	2029720	26708686	2	2	279	1	0	0	1	0	0.57	0.01	2	0	0.04	NA	NA	NA	5	3	3	46.55	3.26	93	0	2	3	Whitelist	BOCA-UK		0.68	0.03	0	0.04	0.64	0	No	BOCA-UK	CGP_donor_1691147	BOCA	0.72	2.91	Bone-Osteosarc	NA	4	0.01	nonsynonymous_SNV,17_7577111_C_G,CN:2	2
BOCA-UK::CGP_donor_1691147	13	109526406	110879881	2	2	279	0	0	1	1	0	0.57	0.18	2	0	0	NA	NA	NA	6	3	4	46.55	8.89	91.11	0	3	4	Whitelist	BOCA-UK		0.68	0.4	0	0	0.64	0	No	BOCA-UK	CGP_donor_1691147	BOCA	0.72	2.91	Bone-Osteosarc	NA	4	0.01	nonsynonymous_SNV,17_7577111_C_G,CN:2	2
BOCA-UK::CGP_donor_1691147	14	NA	NA	0	0	279	0	0	0	0	0	NA	0	NA	NA	NA	NA	NA	NA	NA	NA	NA	0	0	0	0	0	0	Whitelist	BOCA-UK		NA	0.02	NA	NA	NA	0	No	BOCA-UK	CGP_donor_1691147	BOCA	0.72	2.91	Bone-Osteosarc	NA	0	0	nonsynonymous_SNV,17_7577111_C_G,CN:2	2
BOCA-UK::CGP_donor_1691147	15	33299268	98372536	23	26	279	7	2	6	8	3	0.31	0	29	0	0	29	8	9	33	8	9	46.55	11.32	88.55	2	2	3	Whitelist	BOCA-UK		0.68	0	0	0	0.59	0	High confidence	BOCA-UK	CGP_donor_1691147	BOCA	0.72	2.91	Bone-Osteosarc	With other complex events	49	0.09	nonsynonymous_SNV,17_7577111_C_G,CN:2	2
BOCA-UK::CGP_donor_1691147	16	78756737	79162253	2	2	279	2	0	0	0	0	0.11	0.46	4	0	0	4	3	4	10	4	4	46.55	57.43	38.05	0	2	1	Whitelist	BOCA-UK		0.54	0.7	0	0	0.48	0	No	BOCA-UK	CGP_donor_1691147	BOCA	0.72	2.91	Bone-Osteosarc	NA	4	0.01	nonsynonymous_SNV,17_7577111_C_G,CN:2	2
BOCA-UK::CGP_donor_1691147	17	19555647	20055786	1	3	279	1	0	1	1	0	0.8	0.71	6	0	0	6	3	3	19	3	3	46.55	11.92	83.65	0	20	21	Whitelist	BOCA-UK		0.87	0.9	0	0	0.84	0	No	BOCA-UK	CGP_donor_1691147	BOCA	0.72	2.91	Bone-Osteosarc	NA	6	0.01	nonsynonymous_SNV,17_7577111_C_G,CN:2	2
BOCA-UK::CGP_donor_1691147	18	2636202	13923208	7	7	279	3	1	2	1	0	0.67	0.01	13	0	0	13	9	11	18	10	10	46.55	3.39	96.58	1	3	2	Whitelist	BOCA-UK		0.77	0.06	0	0	0.74	0	High confidence	BOCA-UK	CGP_donor_1691147	BOCA	0.72	2.91	Bone-Osteosarc	Canonical without polyploidization	14	0.03	nonsynonymous_SNV,17_7577111_C_G,CN:2	2
BOCA-UK::CGP_donor_1691147	19	2553855	32893078	41	47	279	12	4	15	10	6	0.1	0	72	0	0	72	5	7	77	5	7	46.55	45.88	46.83	2	5	4	Whitelist	BOCA-UK		0.62	0	0	0	0.48	0	High confidence	BOCA-UK	CGP_donor_1691147	BOCA	0.72	2.91	Bone-Osteosarc	With other complex events	88	0.16	nonsynonymous_SNV,17_7577111_C_G,CN:2	2
BOCA-UK::CGP_donor_1691147	20	31913887	56113085	1	2	279	1	1	0	0	0	0.57	0.3	3	NA	0	NA	NA	NA	5	3	3	46.55	62.15	36.86	0	2	3	Whitelist	BOCA-UK		0.68	0.55	NA	0	0.64	0	No	BOCA-UK	CGP_donor_1691147	BOCA	0.72	2.91	Bone-Osteosarc	NA	4	0.01	nonsynonymous_SNV,17_7577111_C_G,CN:2	2
BOCA-UK::CGP_donor_1691147	21	NA	NA	0	0	279	0	0	0	0	0	NA	NA	NA	NA	NA	NA	NA	NA	NA	NA	NA	0	0	0	0	0	0	Whitelist	BOCA-UK		NA	NA	NA	NA	NA	0	No	BOCA-UK	CGP_donor_1691147	BOCA	0.72	2.91	Bone-Osteosarc	NA	0	0	nonsynonymous_SNV,17_7577111_C_G,CN:2	2
BOCA-UK::CGP_donor_1691147	22	23680143	33496662	1	2	279	2	0	0	0	0	0.11	1	4	NA	0	4	4	4	5	5	5	46.55	100	0	0	3	4	Whitelist	BOCA-UK		0.54	1	NA	0	0.48	0	No	BOCA-UK	CGP_donor_1691147	BOCA	0.72	2.91	Bone-Osteosarc	NA	4	0.01	nonsynonymous_SNV,17_7577111_C_G,CN:2	2
BOCA-UK::CGP_donor_1691147	X	31656631	33734447	4	4	279	4	0	0	0	0	0.01	0.05	1	0	0	NA	NA	NA	NA	NA	NA	46.55	20.14	79.61	0	2	NA	Whitelist	BOCA-UK		0.21	0.17	0	0	0.16	0	No	BOCA-UK	CGP_donor_1691147	BOCA	0.72	2.91	Bone-Osteosarc	NA	8	0.01	nonsynonymous_SNV,17_7577111_C_G,CN:2	2
BOCA-UK::CGP_donor_1691148	1	72603677	72935762	1	1	8	1	0	0	0	0	0.39	0.13	1	NA	NA	NA	NA	NA	NA	NA	NA	4.8	0	100	0	2	NA	Whitelist	BOCA-UK		0.62	0.32	NA	NA	0.59	0	No	BOCA-UK	CGP_donor_1691148	BOCA	0.5	1.93	Bone-Osteosarc	NA	2	0.12	NA	2
BOCA-UK::CGP_donor_1691148	2	NA	NA	0	0	8	0	0	0	0	0	NA	NA	NA	NA	NA	NA	NA	NA	NA	NA	NA	0	0	0	0	0	0	Whitelist	BOCA-UK		NA	NA	NA	NA	NA	0	No	BOCA-UK	CGP_donor_1691148	BOCA	0.5	1.93	Bone-Osteosarc	NA	0	0	NA	2
BOCA-UK::CGP_donor_1691148	3	NA	NA	0	0	8	0	0	0	0	0	NA	NA	NA	NA	NA	NA	NA	NA	NA	NA	NA	0	0	0	0	0	0	Whitelist	BOCA-UK		NA	NA	NA	NA	NA	0	No	BOCA-UK	CGP_donor_1691148	BOCA	0.5	1.93	Bone-Osteosarc	NA	0	0	NA	2
BOCA-UK::CGP_donor_1691148	4	NA	NA	0	0	8	0	0	0	0	0	NA	NA	NA	NA	NA	NA	NA	NA	NA	NA	NA	0	0	0	0	0	0	Whitelist	BOCA-UK		NA	NA	NA	NA	NA	0	No	BOCA-UK	CGP_donor_1691148	BOCA	0.5	1.93	Bone-Osteosarc	NA	0	0	NA	2
BOCA-UK::CGP_donor_1691148	5	NA	NA	0	0	8	0	0	0	0	0	NA	NA	NA	NA	NA	NA	NA	NA	NA	NA	NA	0	0	0	0	0	0	Whitelist	BOCA-UK		NA	NA	NA	NA	NA	0	No	BOCA-UK	CGP_donor_1691148	BOCA	0.5	1.93	Bone-Osteosarc	NA	0	0	NA	2
BOCA-UK::CGP_donor_1691148	6	NA	NA	0	0	8	0	0	0	0	0	NA	0.08	NA	NA	NA	NA	NA	NA	NA	NA	NA	0	0	0	0	0	0	Whitelist	BOCA-UK		NA	0.23	NA	NA	NA	0	No	BOCA-UK	CGP_donor_1691148	BOCA	0.5	1.93	Bone-Osteosarc	NA	0	0	NA	2
BOCA-UK::CGP_donor_1691148	7	94049046	130626958	2	2	8	0	0	1	1	0	0.57	0.07	1	NA	0	NA	NA	NA	NA	NA	NA	4.8	0	99.77	0	2	NA	Whitelist	BOCA-UK		0.68	0.2	NA	0	0.64	0	No	BOCA-UK	CGP_donor_1691148	BOCA	0.5	1.93	Bone-Osteosarc	NA	4	0.25	NA	2
BOCA-UK::CGP_donor_1691148	8	NA	NA	0	0	8	0	0	0	0	0	NA	NA	NA	NA	NA	NA	NA	NA	NA	NA	NA	0	0	0	0	0	0	Whitelist	BOCA-UK		NA	NA	NA	NA	NA	0	No	BOCA-UK	CGP_donor_1691148	BOCA	0.5	1.93	Bone-Osteosarc	NA	0	0	NA	2
BOCA-UK::CGP_donor_1691148	9	NA	NA	0	0	8	0	0	0	0	0	NA	NA	NA	NA	NA	NA	NA	NA	NA	NA	NA	0	0	0	0	0	0	Whitelist	BOCA-UK		NA	NA	NA	NA	NA	0	No	BOCA-UK	CGP_donor_1691148	BOCA	0.5	1.93	Bone-Osteosarc	NA	0	0	NA	2
BOCA-UK::CGP_donor_1691148	10	103387336	105166059	1	2	8	1	0	0	0	1	0.39	0	1	NA	NA	NA	NA	NA	NA	NA	NA	4.8	0	99.82	0	2	NA	Whitelist	BOCA-UK		0.54	0.02	NA	NA	0.59	0	No	BOCA-UK	CGP_donor_1691148	BOCA	0.5	1.93	Bone-Osteosarc	NA	3	0.19	NA	2
BOCA-UK::CGP_donor_1691148	11	NA	NA	0	0	8	0	0	0	0	0	NA	NA	NA	NA	NA	NA	NA	NA	NA	NA	NA	0	0	0	0	0	0	Whitelist	BOCA-UK		NA	NA	NA	NA	NA	0	No	BOCA-UK	CGP_donor_1691148	BOCA	0.5	1.93	Bone-Osteosarc	NA	0	0	NA	2
BOCA-UK::CGP_donor_1691148	12	NA	NA	0	0	8	0	0	0	0	0	NA	NA	NA	NA	NA	NA	NA	NA	NA	NA	NA	0	0	0	0	0	0	Whitelist	BOCA-UK		NA	NA	NA	NA	NA	0	No	BOCA-UK	CGP_donor_1691148	BOCA	0.5	1.93	Bone-Osteosarc	NA	0	0	NA	2
BOCA-UK::CGP_donor_1691148	13	NA	NA	0	0	8	0	0	0	0	0	NA	NA	NA	NA	NA	NA	NA	NA	NA	NA	NA	0	0	0	0	0	0	Whitelist	BOCA-UK		NA	NA	NA	NA	NA	0	No	BOCA-UK	CGP_donor_1691148	BOCA	0.5	1.93	Bone-Osteosarc	NA	0	0	NA	2
BOCA-UK::CGP_donor_1691148	14	NA	NA	0	0	8	0	0	0	0	0	NA	NA	NA	NA	NA	NA	NA	NA	NA	NA	NA	0	0	0	0	0	0	Whitelist	BOCA-UK		NA	NA	NA	NA	NA	0	No	BOCA-UK	CGP_donor_1691148	BOCA	0.5	1.93	Bone-Osteosarc	NA	0	0	NA	2
BOCA-UK::CGP_donor_1691148	15	NA	NA	0	0	8	0	0	0	0	0	NA	0.2	NA	NA	NA	NA	NA	NA	NA	NA	NA	0	0	0	0	0	0	Whitelist	BOCA-UK		NA	0.42	NA	NA	NA	0	No	BOCA-UK	CGP_donor_1691148	BOCA	0.5	1.93	Bone-Osteosarc	NA	0	0	NA	2
BOCA-UK::CGP_donor_1691148	16	NA	NA	0	0	8	0	0	0	0	0	NA	NA	NA	NA	NA	NA	NA	NA	NA	NA	NA	0	0	0	0	0	0	Whitelist	BOCA-UK		NA	NA	NA	NA	NA	0	No	BOCA-UK	CGP_donor_1691148	BOCA	0.5	1.93	Bone-Osteosarc	NA	0	0	NA	2
BOCA-UK::CGP_donor_1691148	17	NA	NA	0	0	8	0	0	0	0	0	NA	NA	NA	NA	NA	NA	NA	NA	NA	NA	NA	0	0	0	0	0	0	Whitelist	BOCA-UK		NA	NA	NA	NA	NA	0	No	BOCA-UK	CGP_donor_1691148	BOCA	0.5	1.93	Bone-Osteosarc	NA	0	0	NA	2
BOCA-UK::CGP_donor_1691148	18	NA	NA	0	0	8	0	0	0	0	0	NA	NA	NA	NA	NA	NA	NA	NA	NA	NA	NA	0	0	0	0	0	0	Whitelist	BOCA-UK		NA	NA	NA	NA	NA	0	No	BOCA-UK	CGP_donor_1691148	BOCA	0.5	1.93	Bone-Osteosarc	NA	0	0	NA	2
BOCA-UK::CGP_donor_1691148	19	NA	NA	0	0	8	0	0	0	0	0	NA	NA	NA	NA	NA	NA	NA	NA	NA	NA	NA	0	0	0	0	0	0	Whitelist	BOCA-UK		NA	NA	NA	NA	NA	0	No	BOCA-UK	CGP_donor_1691148	BOCA	0.5	1.93	Bone-Osteosarc	NA	0	0	NA	2
BOCA-UK::CGP_donor_1691148	20	NA	NA	0	0	8	0	0	0	0	0	NA	NA	NA	NA	NA	NA	NA	NA	NA	NA	NA	0	0	0	0	0	0	Whitelist	BOCA-UK		NA	NA	NA	NA	NA	0	No	BOCA-UK	CGP_donor_1691148	BOCA	0.5	1.93	Bone-Osteosarc	NA	0	0	NA	2
BOCA-UK::CGP_donor_1691148	21	NA	NA	0	0	8	0	0	0	0	0	NA	NA	NA	NA	NA	NA	NA	NA	NA	NA	NA	0	0	0	0	0	0	Whitelist	BOCA-UK		NA	NA	NA	NA	NA	0	No	BOCA-UK	CGP_donor_1691148	BOCA	0.5	1.93	Bone-Osteosarc	NA	0	0	NA	2
BOCA-UK::CGP_donor_1691148	22	NA	NA	0	0	8	0	0	0	0	0	NA	NA	NA	NA	NA	NA	NA	NA	NA	NA	NA	0	0	0	0	0	0	Whitelist	BOCA-UK		NA	NA	NA	NA	NA	0	No	BOCA-UK	CGP_donor_1691148	BOCA	0.5	1.93	Bone-Osteosarc	NA	0	0	NA	2
BOCA-UK::CGP_donor_1691148	X	NA	NA	0	0	8	0	0	0	0	0	NA	NA	NA	NA	NA	NA	NA	NA	NA	NA	NA	0	0	0	0	0	0	Whitelist	BOCA-UK		NA	NA	NA	NA	NA	0	No	BOCA-UK	CGP_donor_1691148	BOCA	0.5	1.93	Bone-Osteosarc	NA	0	0	NA	2
BOCA-UK::CGP_donor_1691149	1	NA	NA	0	0	93	0	0	0	0	0	NA	NA	NA	NA	NA	NA	NA	NA	NA	NA	NA	0	0	0	0	0	0	Whitelist	BOCA-UK		NA	NA	NA	NA	NA	1	No	BOCA-UK	CGP_donor_1691149	BOCA	0.84	4.27	Bone-Osteosarc	NA	0	0	NA	105
BOCA-UK::CGP_donor_1691149	2	95756719	226666706	13	13	93	3	2	4	4	0	0.84	0	32	0	0	32	10	10	48	10	11	92.7	97.28	0.03	4	4	5	Whitelist	BOCA-UK		0.9	0	0	0	0.88	1	High confidence	BOCA-UK	CGP_donor_1691149	BOCA	0.84	4.27	Bone-Osteosarc	With other complex events	26	0.14	NA	105
BOCA-UK::CGP_donor_1691149	3	NA	NA	0	0	93	0	0	0	0	0	NA	NA	NA	NA	NA	NA	NA	NA	NA	NA	NA	0	0	0	0	0	0	Whitelist	BOCA-UK		NA	NA	NA	NA	NA	1	No	BOCA-UK	CGP_donor_1691149	BOCA	0.84	4.27	Bone-Osteosarc	NA	0	0	NA	105
BOCA-UK::CGP_donor_1691149	4	NA	NA	0	0	93	0	0	0	0	0	NA	NA	NA	NA	NA	NA	NA	NA	NA	NA	NA	0	0	0	0	0	0	Whitelist	BOCA-UK		NA	NA	NA	NA	NA	1	No	BOCA-UK	CGP_donor_1691149	BOCA	0.84	4.27	Bone-Osteosarc	NA	0	0	NA	105
BOCA-UK::CGP_donor_1691149	5	NA	NA	0	0	93	0	0	0	0	0	NA	NA	NA	NA	NA	NA	NA	NA	NA	NA	NA	0	0	0	0	0	0	Whitelist	BOCA-UK		NA	NA	NA	NA	NA	1	No	BOCA-UK	CGP_donor_1691149	BOCA	0.84	4.27	Bone-Osteosarc	NA	0	0	NA	105
BOCA-UK::CGP_donor_1691149	6	13835204	13865706	1	1	93	0	0	0	1	0	0.39	0.05	1	NA	NA	NA	NA	NA	NA	NA	NA	92.7	99.85	0	0	4	NA	Whitelist	BOCA-UK		0.62	0.15	NA	NA	0.59	1	No	BOCA-UK	CGP_donor_1691149	BOCA	0.84	4.27	Bone-Osteosarc	NA	2	0.01	NA	105
BOCA-UK::CGP_donor_1691149	7	NA	NA	0	0	93	0	0	0	0	0	NA	NA	NA	NA	NA	NA	NA	NA	NA	NA	NA	0	0	0	0	0	0	Whitelist	BOCA-UK		NA	NA	NA	NA	NA	1	No	BOCA-UK	CGP_donor_1691149	BOCA	0.84	4.27	Bone-Osteosarc	NA	0	0	NA	105
BOCA-UK::CGP_donor_1691149	8	108730600	131590501	1	2	93	0	0	0	1	1	0.39	1	1	NA	NA	NA	NA	NA	4	3	3	92.7	99.99	0	0	5	NA	Whitelist	BOCA-UK		0.54	1	NA	NA	0.59	1	No	BOCA-UK	CGP_donor_1691149	BOCA	0.84	4.27	Bone-Osteosarc	NA	3	0.02	NA	105
BOCA-UK::CGP_donor_1691149	9	NA	NA	0	0	93	0	0	0	0	0	NA	0.27	NA	NA	NA	NA	NA	NA	NA	NA	NA	0	0	0	0	0	0	Whitelist	BOCA-UK		NA	0.52	NA	NA	NA	1	No	BOCA-UK	CGP_donor_1691149	BOCA	0.84	4.27	Bone-Osteosarc	NA	0	0	NA	105
BOCA-UK::CGP_donor_1691149	10	NA	NA	0	0	93	0	0	0	0	0	NA	NA	NA	NA	NA	NA	NA	NA	NA	NA	NA	0	0	0	0	0	0	Whitelist	BOCA-UK		NA	NA	NA	NA	NA	1	No	BOCA-UK	CGP_donor_1691149	BOCA	0.84	4.27	Bone-Osteosarc	NA	0	0	NA	105
BOCA-UK::CGP_donor_1691149	11	NA	NA	0	0	93	0	0	0	0	0	NA	NA	NA	NA	NA	NA	NA	NA	NA	NA	NA	0	0	0	0	0	0	Whitelist	BOCA-UK		NA	NA	NA	NA	NA	1	No	BOCA-UK	CGP_donor_1691149	BOCA	0.84	4.27	Bone-Osteosarc	NA	0	0	NA	105
BOCA-UK::CGP_donor_1691149	12	39356696	73985137	53	56	93	17	16	8	12	3	0.28	0	77	0	0	77	4	5	79	4	4	92.7	99.92	0	3	4	48	Whitelist	BOCA-UK		0.62	0	0	0	0.59	1	High confidence	BOCA-UK	CGP_donor_1691149	BOCA	0.84	4.27	Bone-Osteosarc	With other complex events	109	0.59	NA	105
BOCA-UK::CGP_donor_1691149	13	NA	NA	0	0	93	0	0	0	0	0	NA	NA	NA	NA	NA	NA	NA	NA	NA	NA	NA	0	0	0	0	0	0	Whitelist	BOCA-UK		NA	NA	NA	NA	NA	1	No	BOCA-UK	CGP_donor_1691149	BOCA	0.84	4.27	Bone-Osteosarc	NA	0	0	NA	105
BOCA-UK::CGP_donor_1691149	14	NA	NA	0	0	93	0	0	0	0	0	NA	NA	NA	NA	NA	NA	NA	NA	NA	NA	NA	0	0	0	0	0	0	Whitelist	BOCA-UK		NA	NA	NA	NA	NA	1	No	BOCA-UK	CGP_donor_1691149	BOCA	0.84	4.27	Bone-Osteosarc	NA	0	0	NA	105
BOCA-UK::CGP_donor_1691149	15	NA	NA	0	0	93	0	0	0	0	0	NA	NA	NA	NA	NA	NA	NA	NA	NA	NA	NA	0	0	0	0	0	0	Whitelist	BOCA-UK		NA	NA	NA	NA	NA	1	No	BOCA-UK	CGP_donor_1691149	BOCA	0.84	4.27	Bone-Osteosarc	NA	0	0	NA	105
BOCA-UK::CGP_donor_1691149	16	NA	NA	0	0	93	0	0	0	0	0	NA	NA	NA	NA	NA	NA	NA	NA	NA	NA	NA	0	0	0	0	0	0	Whitelist	BOCA-UK		NA	NA	NA	NA	NA	1	No	BOCA-UK	CGP_donor_1691149	BOCA	0.84	4.27	Bone-Osteosarc	NA	0	0	NA	105
BOCA-UK::CGP_donor_1691149	17	NA	NA	0	0	93	0	0	0	0	0	NA	NA	NA	NA	NA	NA	NA	NA	NA	NA	NA	0	0	0	0	0	0	Whitelist	BOCA-UK		NA	NA	NA	NA	NA	1	No	BOCA-UK	CGP_donor_1691149	BOCA	0.84	4.27	Bone-Osteosarc	NA	0	0	NA	105
BOCA-UK::CGP_donor_1691149	18	NA	NA	0	0	93	0	0	0	0	0	NA	NA	NA	NA	NA	NA	NA	NA	NA	NA	NA	0	0	0	0	0	0	Whitelist	BOCA-UK		NA	NA	NA	NA	NA	1	No	BOCA-UK	CGP_donor_1691149	BOCA	0.84	4.27	Bone-Osteosarc	NA	0	0	NA	105
BOCA-UK::CGP_donor_1691149	19	NA	NA	0	0	93	0	0	0	0	0	NA	NA	NA	NA	NA	NA	NA	NA	NA	NA	NA	0	0	0	0	0	0	Whitelist	BOCA-UK		NA	NA	NA	NA	NA	1	No	BOCA-UK	CGP_donor_1691149	BOCA	0.84	4.27	Bone-Osteosarc	NA	0	0	NA	105
BOCA-UK::CGP_donor_1691149	20	NA	NA	0	0	93	0	0	0	0	0	NA	NA	NA	NA	NA	NA	NA	NA	NA	NA	NA	0	0	0	0	0	0	Whitelist	BOCA-UK		NA	NA	NA	NA	NA	1	No	BOCA-UK	CGP_donor_1691149	BOCA	0.84	4.27	Bone-Osteosarc	NA	0	0	NA	105
BOCA-UK::CGP_donor_1691149	21	NA	NA	0	0	93	0	0	0	0	0	NA	NA	NA	NA	NA	NA	NA	NA	NA	NA	NA	0	0	0	0	0	0	Whitelist	BOCA-UK		NA	NA	NA	NA	NA	1	No	BOCA-UK	CGP_donor_1691149	BOCA	0.84	4.27	Bone-Osteosarc	NA	0	0	NA	105
BOCA-UK::CGP_donor_1691149	22	NA	NA	0	0	93	0	0	0	0	0	NA	NA	NA	NA	NA	NA	NA	NA	NA	NA	NA	0	0	0	0	0	0	Whitelist	BOCA-UK		NA	NA	NA	NA	NA	1	No	BOCA-UK	CGP_donor_1691149	BOCA	0.84	4.27	Bone-Osteosarc	NA	0	0	NA	105
BOCA-UK::CGP_donor_1691149	X	NA	NA	0	0	93	0	0	0	0	0	NA	NA	NA	NA	NA	NA	NA	NA	NA	NA	NA	0	0	0	0	0	0	Whitelist	BOCA-UK		NA	NA	NA	NA	NA	1	No	BOCA-UK	CGP_donor_1691149	BOCA	0.84	4.27	Bone-Osteosarc	NA	0	0	NA	105
BOCA-UK::CGP_donor_1691150	1	2737096	33713570	4	10	103	2	1	0	1	6	0.57	0.02	15	0	0	15	15	15	19	17	17	27.17	5.42	94.58	0	2	1	Whitelist	BOCA-UK	15	0.86	0.07	0	0	0.64	1	High confidence	BOCA-UK	CGP_donor_1691150	BOCA	0.76	1.72	Bone-Epith	Canonical without polyploidization	14	0.07	NA	2
BOCA-UK::CGP_donor_1691150	2	63947954	236854958	2	4	103	0	0	2	2	0	0.26	0.28	1	0	0	NA	NA	NA	NA	NA	NA	27.17	0	99.9	0	2	NA	Whitelist	BOCA-UK		0.62	0.53	0	0	0.59	1	No	BOCA-UK	CGP_donor_1691150	BOCA	0.76	1.72	Bone-Epith	NA	8	0.04	NA	2
BOCA-UK::CGP_donor_1691150	3	14996245	123140421	1	6	103	0	3	0	0	3	0.03	0.7	8	0	0	8	8	8	9	9	9	27.17	82.32	17.54	0	1	2	Whitelist	BOCA-UK	5	0.54	0.89	0	0	0.33	1	No	BOCA-UK	CGP_donor_1691150	BOCA	0.76	1.72	Bone-Epith	NA	9	0.04	NA	2
BOCA-UK::CGP_donor_1691150	4	1841302	1925469	1	1	103	0	1	0	0	0	0.39	0.16	1	NA	NA	NA	NA	NA	NA	NA	NA	27.17	0	99.99	0	2	NA	Whitelist	BOCA-UK		0.62	0.37	NA	NA	0.59	1	No	BOCA-UK	CGP_donor_1691150	BOCA	0.76	1.72	Bone-Epith	NA	2	0.01	NA	2
BOCA-UK::CGP_donor_1691150	5	6599597	97249112	1	6	103	1	2	0	0	3	0.3	0.01	7	0	0	7	7	7	13	13	13	27.17	17.05	82.81	0	2	1	Whitelist	BOCA-UK		0.54	0.03	0	0	0.59	1	No	BOCA-UK	CGP_donor_1691150	BOCA	0.76	1.72	Bone-Epith	NA	9	0.04	NA	2
BOCA-UK::CGP_donor_1691150	6	57167199	166598014	1	4	103	0	1	1	1	1	0.8	1	3	0	0	NA	NA	NA	6	4	4	27.17	33.43	66.55	0	2	4	Whitelist	BOCA-UK		0.68	1	0	0	0.84	1	No	BOCA-UK	CGP_donor_1691150	BOCA	0.76	1.72	Bone-Epith	NA	7	0.03	NA	2
BOCA-UK::CGP_donor_1691150	7	4021572	70253693	1	3	103	1	2	0	0	0	0.3	0.38	5	0.01	0	5	3	5	5	3	3	27.17	0.2	99.58	0	2	1	Whitelist	BOCA-UK		0.62	0.63	0.01	0	0.59	1	No	BOCA-UK	CGP_donor_1691150	BOCA	0.76	1.72	Bone-Epith	NA	6	0.03	NA	2
BOCA-UK::CGP_donor_1691150	8	53304933	91980761	1	4	103	0	1	1	0	2	0.57	0.11	4	0	0	4	3	4	9	5	5	27.17	1.87	94.31	0	2	1	Whitelist	BOCA-UK		0.68	0.28	0	0	0.64	1	No	BOCA-UK	CGP_donor_1691150	BOCA	0.76	1.72	Bone-Epith	NA	6	0.03	NA	2
BOCA-UK::CGP_donor_1691150	9	103768954	108356485	2	10	103	0	1	0	1	8	0.57	0	7	0	0	7	7	7	10	10	10	27.17	48.19	51.64	0	2	1	Whitelist	BOCA-UK	18	0.68	0	0	0	0.64	1	Linked to high confidence	BOCA-UK	CGP_donor_1691150	BOCA	0.76	1.72	Bone-Epith	Canonical without polyploidization	12	0.06	NA	2
BOCA-UK::CGP_donor_1691150	10	20140538	121468665	1	2	103	1	1	0	0	0	0.57	0.34	2	NA	0.02	NA	NA	NA	NA	NA	NA	27.17	99.81	0	0	0	1	Whitelist	BOCA-UK		0.68	0.59	NA	0.02	0.64	1	No	BOCA-UK	CGP_donor_1691150	BOCA	0.76	1.72	Bone-Epith	NA	4	0.02	NA	2
BOCA-UK::CGP_donor_1691150	11	88351735	129883268	1	2	103	0	2	0	0	0	0.11	0.24	2	NA	0	NA	NA	NA	4	4	4	27.17	37.01	62.56	0	1	2	Whitelist	BOCA-UK		0.54	0.48	NA	0	0.48	1	No	BOCA-UK	CGP_donor_1691150	BOCA	0.76	1.72	Bone-Epith	NA	4	0.02	NA	2
BOCA-UK::CGP_donor_1691150	12	23125079	23928708	1	1	103	0	1	0	0	0	0.39	0.1	1	NA	NA	NA	NA	NA	NA	NA	NA	27.17	0	99.92	0	2	NA	Whitelist	BOCA-UK		0.62	0.26	NA	NA	0.59	1	No	BOCA-UK	CGP_donor_1691150	BOCA	0.76	1.72	Bone-Epith	NA	2	0.01	NA	2
BOCA-UK::CGP_donor_1691150	13	50564560	114302532	1	2	103	1	1	0	0	0	0.57	1	1	0	0	NA	NA	NA	NA	NA	NA	27.17	0	99.25	0	2	NA	Whitelist	BOCA-UK		0.68	1	0	0	0.64	1	No	BOCA-UK	CGP_donor_1691150	BOCA	0.76	1.72	Bone-Epith	NA	4	0.02	NA	2
BOCA-UK::CGP_donor_1691150	14	NA	NA	0	0	103	0	0	0	0	0	NA	0.01	NA	0	NA	NA	NA	NA	10	10	10	0	0	0	0	0	0	Whitelist	BOCA-UK		NA	0.03	0	NA	NA	1	No	BOCA-UK	CGP_donor_1691150	BOCA	0.76	1.72	Bone-Epith	NA	0	0	NA	2
BOCA-UK::CGP_donor_1691150	15	33454042	35471244	2	6	103	1	1	0	0	4	0.57	0	7	0	0	7	7	7	10	10	10	27.17	33.37	66.53	0	1	2	Whitelist	BOCA-UK	1	0.68	0.01	0	0	0.64	1	Linked to high confidence	BOCA-UK	CGP_donor_1691150	BOCA	0.76	1.72	Bone-Epith	Canonical without polyploidization	8	0.04	NA	2
BOCA-UK::CGP_donor_1691150	16	79216705	80388361	1	1	103	0	1	0	0	0	0.39	1	2	NA	NA	NA	NA	NA	4	3	3	27.17	10.91	88.72	0	2	3	Whitelist	BOCA-UK		0.62	1	NA	NA	0.59	1	No	BOCA-UK	CGP_donor_1691150	BOCA	0.76	1.72	Bone-Epith	NA	2	0.01	NA	2
BOCA-UK::CGP_donor_1691150	17	NA	NA	0	0	103	0	0	0	0	0	NA	NA	NA	NA	NA	NA	NA	NA	NA	NA	NA	0	0	0	0	0	0	Whitelist	BOCA-UK		NA	NA	NA	NA	NA	1	No	BOCA-UK	CGP_donor_1691150	BOCA	0.76	1.72	Bone-Epith	NA	0	0	NA	2
BOCA-UK::CGP_donor_1691150	18	19084928	61967083	16	32	103	5	2	2	7	16	0.21	0	27	0	0	27	16	27	30	16	16	27.17	26.77	68.59	0	1	2	Whitelist	BOCA-UK		0.74	0	0	0	0.59	1	High confidence	BOCA-UK	CGP_donor_1691150	BOCA	0.76	1.72	Bone-Epith	With other complex events	48	0.23	NA	2
BOCA-UK::CGP_donor_1691150	19	NA	NA	0	0	103	0	0	0	0	0	NA	0.73	NA	NA	NA	NA	NA	NA	NA	NA	NA	0	0	0	0	0	0	Whitelist	BOCA-UK		NA	0.9	NA	NA	NA	1	No	BOCA-UK	CGP_donor_1691150	BOCA	0.76	1.72	Bone-Epith	NA	0	0	NA	2
BOCA-UK::CGP_donor_1691150	20	NA	NA	0	0	103	0	0	0	0	0	NA	1	NA	NA	NA	NA	NA	NA	NA	NA	NA	0	0	0	0	0	0	Whitelist	BOCA-UK		NA	1	NA	NA	NA	1	No	BOCA-UK	CGP_donor_1691150	BOCA	0.76	1.72	Bone-Epith	NA	0	0	NA	2
BOCA-UK::CGP_donor_1691150	21	NA	NA	0	0	103	0	0	0	0	0	NA	NA	NA	NA	NA	NA	NA	NA	NA	NA	NA	0	0	0	0	0	0	Whitelist	BOCA-UK		NA	NA	NA	NA	NA	1	No	BOCA-UK	CGP_donor_1691150	BOCA	0.76	1.72	Bone-Epith	NA	0	0	NA	2
BOCA-UK::CGP_donor_1691150	22	NA	NA	0	0	103	0	0	0	0	0	NA	0.12	NA	NA	NA	NA	NA	NA	NA	NA	NA	0	0	0	0	0	0	Whitelist	BOCA-UK		NA	0.31	NA	NA	NA	1	No	BOCA-UK	CGP_donor_1691150	BOCA	0.76	1.72	Bone-Epith	NA	0	0	NA	2
BOCA-UK::CGP_donor_1691150	X	NA	NA	0	0	103	0	0	0	0	0	NA	NA	NA	NA	NA	NA	NA	NA	NA	NA	NA	0	0	0	0	0	0	Whitelist	BOCA-UK		NA	NA	NA	NA	NA	1	No	BOCA-UK	CGP_donor_1691150	BOCA	0.76	1.72	Bone-Epith	NA	0	0	NA	2
BOCA-UK::CGP_donor_1691151	1	NA	NA	0	0	5	0	0	0	0	0	NA	0.34	NA	NA	NA	NA	NA	NA	NA	NA	NA	0	0	0	0	0	0	Whitelist	BOCA-UK		NA	0.59	NA	NA	NA	0	No	BOCA-UK	CGP_donor_1691151	BOCA	0.32	2	Bone-Benign	NA	0	0	NA	2
BOCA-UK::CGP_donor_1691151	2	NA	NA	0	0	5	0	0	0	0	0	NA	0	NA	NA	NA	NA	NA	NA	NA	NA	NA	0	0	0	0	0	0	Whitelist	BOCA-UK		NA	0	NA	NA	NA	0	No	BOCA-UK	CGP_donor_1691151	BOCA	0.32	2	Bone-Benign	NA	0	0	NA	2
BOCA-UK::CGP_donor_1691151	3	NA	NA	0	0	5	0	0	0	0	0	NA	NA	NA	NA	NA	NA	NA	NA	NA	NA	NA	0	0	0	0	0	0	Whitelist	BOCA-UK		NA	NA	NA	NA	NA	0	No	BOCA-UK	CGP_donor_1691151	BOCA	0.32	2	Bone-Benign	NA	0	0	NA	2
BOCA-UK::CGP_donor_1691151	4	NA	NA	0	0	5	0	0	0	0	0	NA	0.29	NA	NA	NA	NA	NA	NA	NA	NA	NA	0	0	0	0	0	0	Whitelist	BOCA-UK		NA	0.54	NA	NA	NA	0	No	BOCA-UK	CGP_donor_1691151	BOCA	0.32	2	Bone-Benign	NA	0	0	NA	2
BOCA-UK::CGP_donor_1691151	5	NA	NA	0	0	5	0	0	0	0	0	NA	0.28	NA	NA	NA	NA	NA	NA	NA	NA	NA	0	0	0	0	0	0	Whitelist	BOCA-UK		NA	0.52	NA	NA	NA	0	No	BOCA-UK	CGP_donor_1691151	BOCA	0.32	2	Bone-Benign	NA	0	0	NA	2
BOCA-UK::CGP_donor_1691151	6	NA	NA	0	0	5	0	0	0	0	0	NA	0.03	NA	NA	NA	NA	NA	NA	NA	NA	NA	0	0	0	0	0	0	Whitelist	BOCA-UK		NA	0.12	NA	NA	NA	0	No	BOCA-UK	CGP_donor_1691151	BOCA	0.32	2	Bone-Benign	NA	0	0	NA	2
BOCA-UK::CGP_donor_1691151	7	NA	NA	0	0	5	0	0	0	0	0	NA	NA	NA	NA	NA	NA	NA	NA	NA	NA	NA	0	0	0	0	0	0	Whitelist	BOCA-UK		NA	NA	NA	NA	NA	0	No	BOCA-UK	CGP_donor_1691151	BOCA	0.32	2	Bone-Benign	NA	0	0	NA	2
BOCA-UK::CGP_donor_1691151	8	NA	NA	0	0	5	0	0	0	0	0	NA	NA	NA	NA	NA	NA	NA	NA	NA	NA	NA	0	0	0	0	0	0	Whitelist	BOCA-UK		NA	NA	NA	NA	NA	0	No	BOCA-UK	CGP_donor_1691151	BOCA	0.32	2	Bone-Benign	NA	0	0	NA	2
BOCA-UK::CGP_donor_1691151	9	NA	NA	0	0	5	0	0	0	0	0	NA	NA	NA	NA	NA	NA	NA	NA	NA	NA	NA	0	0	0	0	0	0	Whitelist	BOCA-UK		NA	NA	NA	NA	NA	0	No	BOCA-UK	CGP_donor_1691151	BOCA	0.32	2	Bone-Benign	NA	0	0	NA	2
BOCA-UK::CGP_donor_1691151	10	NA	NA	0	0	5	0	0	0	0	0	NA	NA	NA	NA	NA	NA	NA	NA	NA	NA	NA	0	0	0	0	0	0	Whitelist	BOCA-UK		NA	NA	NA	NA	NA	0	No	BOCA-UK	CGP_donor_1691151	BOCA	0.32	2	Bone-Benign	NA	0	0	NA	2
BOCA-UK::CGP_donor_1691151	11	NA	NA	0	0	5	0	0	0	0	0	NA	NA	NA	NA	NA	NA	NA	NA	NA	NA	NA	0	0	0	0	0	0	Whitelist	BOCA-UK		NA	NA	NA	NA	NA	0	No	BOCA-UK	CGP_donor_1691151	BOCA	0.32	2	Bone-Benign	NA	0	0	NA	2
BOCA-UK::CGP_donor_1691151	12	NA	NA	0	0	5	0	0	0	0	0	NA	NA	NA	NA	NA	NA	NA	NA	NA	NA	NA	0	0	0	0	0	0	Whitelist	BOCA-UK		NA	NA	NA	NA	NA	0	No	BOCA-UK	CGP_donor_1691151	BOCA	0.32	2	Bone-Benign	NA	0	0	NA	2
BOCA-UK::CGP_donor_1691151	13	NA	NA	0	0	5	0	0	0	0	0	NA	NA	NA	NA	NA	NA	NA	NA	NA	NA	NA	0	0	0	0	0	0	Whitelist	BOCA-UK		NA	NA	NA	NA	NA	0	No	BOCA-UK	CGP_donor_1691151	BOCA	0.32	2	Bone-Benign	NA	0	0	NA	2
BOCA-UK::CGP_donor_1691151	14	NA	NA	0	0	5	0	0	0	0	0	NA	0.15	NA	NA	NA	NA	NA	NA	NA	NA	NA	0	0	0	0	0	0	Whitelist	BOCA-UK		NA	0.35	NA	NA	NA	0	No	BOCA-UK	CGP_donor_1691151	BOCA	0.32	2	Bone-Benign	NA	0	0	NA	2
BOCA-UK::CGP_donor_1691151	15	NA	NA	0	0	5	0	0	0	0	0	NA	NA	NA	NA	NA	NA	NA	NA	NA	NA	NA	0	0	0	0	0	0	Whitelist	BOCA-UK		NA	NA	NA	NA	NA	0	No	BOCA-UK	CGP_donor_1691151	BOCA	0.32	2	Bone-Benign	NA	0	0	NA	2
BOCA-UK::CGP_donor_1691151	16	NA	NA	0	0	5	0	0	0	0	0	NA	NA	NA	NA	NA	NA	NA	NA	NA	NA	NA	0	0	0	0	0	0	Whitelist	BOCA-UK		NA	NA	NA	NA	NA	0	No	BOCA-UK	CGP_donor_1691151	BOCA	0.32	2	Bone-Benign	NA	0	0	NA	2
BOCA-UK::CGP_donor_1691151	17	NA	NA	0	0	5	0	0	0	0	0	NA	NA	NA	NA	NA	NA	NA	NA	NA	NA	NA	0	0	0	0	0	0	Whitelist	BOCA-UK		NA	NA	NA	NA	NA	0	No	BOCA-UK	CGP_donor_1691151	BOCA	0.32	2	Bone-Benign	NA	0	0	NA	2
BOCA-UK::CGP_donor_1691151	18	NA	NA	0	0	5	0	0	0	0	0	NA	NA	NA	NA	NA	NA	NA	NA	NA	NA	NA	0	0	0	0	0	0	Whitelist	BOCA-UK		NA	NA	NA	NA	NA	0	No	BOCA-UK	CGP_donor_1691151	BOCA	0.32	2	Bone-Benign	NA	0	0	NA	2
BOCA-UK::CGP_donor_1691151	19	NA	NA	0	0	5	0	0	0	0	0	NA	NA	NA	NA	NA	NA	NA	NA	NA	NA	NA	0	0	0	0	0	0	Whitelist	BOCA-UK		NA	NA	NA	NA	NA	0	No	BOCA-UK	CGP_donor_1691151	BOCA	0.32	2	Bone-Benign	NA	0	0	NA	2
BOCA-UK::CGP_donor_1691151	20	NA	NA	0	0	5	0	0	0	0	0	NA	NA	NA	NA	NA	NA	NA	NA	NA	NA	NA	0	0	0	0	0	0	Whitelist	BOCA-UK		NA	NA	NA	NA	NA	0	No	BOCA-UK	CGP_donor_1691151	BOCA	0.32	2	Bone-Benign	NA	0	0	NA	2
BOCA-UK::CGP_donor_1691151	21	NA	NA	0	0	5	0	0	0	0	0	NA	NA	NA	NA	NA	NA	NA	NA	NA	NA	NA	0	0	0	0	0	0	Whitelist	BOCA-UK		NA	NA	NA	NA	NA	0	No	BOCA-UK	CGP_donor_1691151	BOCA	0.32	2	Bone-Benign	NA	0	0	NA	2
BOCA-UK::CGP_donor_1691151	22	NA	NA	0	0	5	0	0	0	0	0	NA	NA	NA	NA	NA	NA	NA	NA	NA	NA	NA	0	0	0	0	0	0	Whitelist	BOCA-UK		NA	NA	NA	NA	NA	0	No	BOCA-UK	CGP_donor_1691151	BOCA	0.32	2	Bone-Benign	NA	0	0	NA	2
BOCA-UK::CGP_donor_1691151	X	NA	NA	0	0	5	0	0	0	0	0	NA	NA	NA	NA	NA	NA	NA	NA	NA	NA	NA	0	0	0	0	0	0	Whitelist	BOCA-UK		NA	NA	NA	NA	NA	0	No	BOCA-UK	CGP_donor_1691151	BOCA	0.32	2	Bone-Benign	NA	0	0	NA	2
BOCA-UK::CGP_donor_1691152	1	NA	NA	0	0	2	0	0	0	0	0	NA	NA	NA	NA	NA	NA	NA	NA	NA	NA	NA	0	0	0	0	0	0	Whitelist	BOCA-UK		NA	NA	NA	NA	NA	0	No	BOCA-UK	CGP_donor_1691152	BOCA	0.62	2	Bone-Benign	NA	0	0	NA	2
BOCA-UK::CGP_donor_1691152	2	NA	NA	0	0	2	0	0	0	0	0	NA	NA	NA	NA	NA	NA	NA	NA	NA	NA	NA	0	0	0	0	0	0	Whitelist	BOCA-UK		NA	NA	NA	NA	NA	0	No	BOCA-UK	CGP_donor_1691152	BOCA	0.62	2	Bone-Benign	NA	0	0	NA	2
BOCA-UK::CGP_donor_1691152	3	NA	NA	0	0	2	0	0	0	0	0	NA	NA	NA	NA	NA	NA	NA	NA	NA	NA	NA	0	0	0	0	0	0	Whitelist	BOCA-UK		NA	NA	NA	NA	NA	0	No	BOCA-UK	CGP_donor_1691152	BOCA	0.62	2	Bone-Benign	NA	0	0	NA	2
BOCA-UK::CGP_donor_1691152	4	NA	NA	0	0	2	0	0	0	0	0	NA	NA	NA	NA	NA	NA	NA	NA	NA	NA	NA	0	0	0	0	0	0	Whitelist	BOCA-UK		NA	NA	NA	NA	NA	0	No	BOCA-UK	CGP_donor_1691152	BOCA	0.62	2	Bone-Benign	NA	0	0	NA	2
BOCA-UK::CGP_donor_1691152	5	NA	NA	0	0	2	0	0	0	0	0	NA	NA	NA	NA	NA	NA	NA	NA	NA	NA	NA	0	0	0	0	0	0	Whitelist	BOCA-UK		NA	NA	NA	NA	NA	0	No	BOCA-UK	CGP_donor_1691152	BOCA	0.62	2	Bone-Benign	NA	0	0	NA	2
BOCA-UK::CGP_donor_1691152	6	NA	NA	0	0	2	0	0	0	0	0	NA	NA	NA	NA	NA	NA	NA	NA	NA	NA	NA	0	0	0	0	0	0	Whitelist	BOCA-UK		NA	NA	NA	NA	NA	0	No	BOCA-UK	CGP_donor_1691152	BOCA	0.62	2	Bone-Benign	NA	0	0	NA	2
BOCA-UK::CGP_donor_1691152	7	NA	NA	0	0	2	0	0	0	0	0	NA	NA	NA	NA	NA	NA	NA	NA	NA	NA	NA	0	0	0	0	0	0	Whitelist	BOCA-UK		NA	NA	NA	NA	NA	0	No	BOCA-UK	CGP_donor_1691152	BOCA	0.62	2	Bone-Benign	NA	0	0	NA	2
BOCA-UK::CGP_donor_1691152	8	NA	NA	0	0	2	0	0	0	0	0	NA	NA	NA	NA	NA	NA	NA	NA	NA	NA	NA	0	0	0	0	0	0	Whitelist	BOCA-UK		NA	NA	NA	NA	NA	0	No	BOCA-UK	CGP_donor_1691152	BOCA	0.62	2	Bone-Benign	NA	0	0	NA	2
BOCA-UK::CGP_donor_1691152	9	NA	NA	0	0	2	0	0	0	0	0	NA	NA	NA	NA	NA	NA	NA	NA	NA	NA	NA	0	0	0	0	0	0	Whitelist	BOCA-UK		NA	NA	NA	NA	NA	0	No	BOCA-UK	CGP_donor_1691152	BOCA	0.62	2	Bone-Benign	NA	0	0	NA	2
BOCA-UK::CGP_donor_1691152	10	NA	NA	0	0	2	0	0	0	0	0	NA	NA	NA	NA	NA	NA	NA	NA	NA	NA	NA	0	0	0	0	0	0	Whitelist	BOCA-UK		NA	NA	NA	NA	NA	0	No	BOCA-UK	CGP_donor_1691152	BOCA	0.62	2	Bone-Benign	NA	0	0	NA	2
BOCA-UK::CGP_donor_1691152	11	NA	NA	0	0	2	0	0	0	0	0	NA	NA	NA	NA	NA	NA	NA	NA	NA	NA	NA	0	0	0	0	0	0	Whitelist	BOCA-UK		NA	NA	NA	NA	NA	0	No	BOCA-UK	CGP_donor_1691152	BOCA	0.62	2	Bone-Benign	NA	0	0	NA	2
BOCA-UK::CGP_donor_1691152	12	NA	NA	0	0	2	0	0	0	0	0	NA	NA	NA	NA	NA	NA	NA	NA	NA	NA	NA	0	0	0	0	0	0	Whitelist	BOCA-UK		NA	NA	NA	NA	NA	0	No	BOCA-UK	CGP_donor_1691152	BOCA	0.62	2	Bone-Benign	NA	0	0	NA	2
BOCA-UK::CGP_donor_1691152	13	NA	NA	0	0	2	0	0	0	0	0	NA	NA	NA	NA	NA	NA	NA	NA	NA	NA	NA	0	0	0	0	0	0	Whitelist	BOCA-UK		NA	NA	NA	NA	NA	0	No	BOCA-UK	CGP_donor_1691152	BOCA	0.62	2	Bone-Benign	NA	0	0	NA	2
BOCA-UK::CGP_donor_1691152	14	NA	NA	0	0	2	0	0	0	0	0	NA	0	NA	NA	NA	NA	NA	NA	NA	NA	NA	0	0	0	0	0	0	Whitelist	BOCA-UK		NA	0.01	NA	NA	NA	0	No	BOCA-UK	CGP_donor_1691152	BOCA	0.62	2	Bone-Benign	NA	0	0	NA	2
BOCA-UK::CGP_donor_1691152	15	NA	NA	0	0	2	0	0	0	0	0	NA	0	NA	NA	NA	NA	NA	NA	NA	NA	NA	0	0	0	0	0	0	Whitelist	BOCA-UK		NA	0.01	NA	NA	NA	0	No	BOCA-UK	CGP_donor_1691152	BOCA	0.62	2	Bone-Benign	NA	0	0	NA	2
BOCA-UK::CGP_donor_1691152	16	NA	NA	0	0	2	0	0	0	0	0	NA	NA	NA	NA	NA	NA	NA	NA	NA	NA	NA	0	0	0	0	0	0	Whitelist	BOCA-UK		NA	NA	NA	NA	NA	0	No	BOCA-UK	CGP_donor_1691152	BOCA	0.62	2	Bone-Benign	NA	0	0	NA	2
BOCA-UK::CGP_donor_1691152	17	NA	NA	0	0	2	0	0	0	0	0	NA	NA	NA	NA	NA	NA	NA	NA	NA	NA	NA	0	0	0	0	0	0	Whitelist	BOCA-UK		NA	NA	NA	NA	NA	0	No	BOCA-UK	CGP_donor_1691152	BOCA	0.62	2	Bone-Benign	NA	0	0	NA	2
BOCA-UK::CGP_donor_1691152	18	NA	NA	0	0	2	0	0	0	0	0	NA	NA	NA	NA	NA	NA	NA	NA	NA	NA	NA	0	0	0	0	0	0	Whitelist	BOCA-UK		NA	NA	NA	NA	NA	0	No	BOCA-UK	CGP_donor_1691152	BOCA	0.62	2	Bone-Benign	NA	0	0	NA	2
BOCA-UK::CGP_donor_1691152	19	NA	NA	0	0	2	0	0	0	0	0	NA	NA	NA	NA	NA	NA	NA	NA	NA	NA	NA	0	0	0	0	0	0	Whitelist	BOCA-UK		NA	NA	NA	NA	NA	0	No	BOCA-UK	CGP_donor_1691152	BOCA	0.62	2	Bone-Benign	NA	0	0	NA	2
BOCA-UK::CGP_donor_1691152	20	NA	NA	0	0	2	0	0	0	0	0	NA	NA	NA	NA	NA	NA	NA	NA	NA	NA	NA	0	0	0	0	0	0	Whitelist	BOCA-UK		NA	NA	NA	NA	NA	0	No	BOCA-UK	CGP_donor_1691152	BOCA	0.62	2	Bone-Benign	NA	0	0	NA	2
BOCA-UK::CGP_donor_1691152	21	NA	NA	0	0	2	0	0	0	0	0	NA	NA	NA	NA	NA	NA	NA	NA	NA	NA	NA	0	0	0	0	0	0	Whitelist	BOCA-UK		NA	NA	NA	NA	NA	0	No	BOCA-UK	CGP_donor_1691152	BOCA	0.62	2	Bone-Benign	NA	0	0	NA	2
BOCA-UK::CGP_donor_1691152	22	NA	NA	0	0	2	0	0	0	0	0	NA	NA	NA	NA	NA	NA	NA	NA	NA	NA	NA	0	0	0	0	0	0	Whitelist	BOCA-UK		NA	NA	NA	NA	NA	0	No	BOCA-UK	CGP_donor_1691152	BOCA	0.62	2	Bone-Benign	NA	0	0	NA	2
BOCA-UK::CGP_donor_1691152	X	NA	NA	0	0	2	0	0	0	0	0	NA	NA	NA	NA	NA	NA	NA	NA	NA	NA	NA	0	0	0	0	0	0	Whitelist	BOCA-UK		NA	NA	NA	NA	NA	0	No	BOCA-UK	CGP_donor_1691152	BOCA	0.62	2	Bone-Benign	NA	0	0	NA	2
BOCA-UK::CGP_donor_1691154	1	43414779	94272729	1	3	52	0	3	0	0	0	0.03	0.06	4	0	0	4	4	4	7	5	7	24.8	0.09	99.91	0	2	3	Whitelist	BOCA-UK		0.41	0.19	0	0	0.33	0	No	BOCA-UK	CGP_donor_1691154	BOCA	0.51	1.88	Bone-Epith	NA	6	0.06	NA	3
BOCA-UK::CGP_donor_1691154	2	70404495	218414609	1	4	52	0	2	1	0	1	0.3	0.62	6	0	0	6	3	6	8	3	7	24.8	10.33	89.56	0	2	3	Whitelist	BOCA-UK		0.68	0.84	0	0	0.59	0	No	BOCA-UK	CGP_donor_1691154	BOCA	0.51	1.88	Bone-Epith	NA	7	0.07	NA	3
BOCA-UK::CGP_donor_1691154	3	NA	NA	0	0	52	0	0	0	0	0	NA	1	NA	NA	NA	NA	NA	NA	NA	NA	NA	0	0	0	0	0	0	Whitelist	BOCA-UK		NA	1	NA	NA	NA	0	No	BOCA-UK	CGP_donor_1691154	BOCA	0.51	1.88	Bone-Epith	NA	0	0	NA	3
BOCA-UK::CGP_donor_1691154	4	246165	90018543	1	3	52	1	1	0	1	0	0.8	0.4	2	0	0	NA	NA	NA	NA	NA	NA	24.8	0.12	99.85	0	2	4	Whitelist	BOCA-UK		0.87	0.64	0	0	0.84	0	No	BOCA-UK	CGP_donor_1691154	BOCA	0.51	1.88	Bone-Epith	NA	6	0.06	NA	3
BOCA-UK::CGP_donor_1691154	5	NA	NA	0	0	52	0	0	0	0	0	NA	NA	NA	NA	NA	NA	NA	NA	NA	NA	NA	0	0	0	0	0	0	Whitelist	BOCA-UK		NA	NA	NA	NA	NA	0	No	BOCA-UK	CGP_donor_1691154	BOCA	0.51	1.88	Bone-Epith	NA	0	0	NA	3
BOCA-UK::CGP_donor_1691154	6	166473460	166609454	4	4	52	0	2	1	1	0	0.57	0.01	4	0	0	4	3	4	7	3	3	24.8	0.12	99.74	0	3	2	Whitelist	BOCA-UK		0.68	0.05	0	0	0.64	0	No	BOCA-UK	CGP_donor_1691154	BOCA	0.51	1.88	Bone-Epith	NA	8	0.08	NA	3
BOCA-UK::CGP_donor_1691154	7	44064146	44242670	1	2	52	1	0	1	0	0	0.57	1	2	NA	0	NA	NA	NA	5	3	3	24.8	0.24	99.54	0	2	4	Whitelist	BOCA-UK		0.68	1	NA	0	0.64	0	No	BOCA-UK	CGP_donor_1691154	BOCA	0.51	1.88	Bone-Epith	NA	4	0.04	NA	3
BOCA-UK::CGP_donor_1691154	8	101272144	145645096	1	4	52	0	2	0	0	2	0.11	0.34	2	0	0	NA	NA	NA	4	3	3	24.8	5.99	93.52	0	2	3	Whitelist	BOCA-UK	1	0.68	0.59	0	0	0.48	0	No	BOCA-UK	CGP_donor_1691154	BOCA	0.51	1.88	Bone-Epith	NA	6	0.06	NA	3
BOCA-UK::CGP_donor_1691154	9	9247957	22212704	1	3	52	2	0	0	0	1	0.11	0.15	5	0	0	5	3	5	7	4	4	24.8	8.53	90.8	0	1	0	Whitelist	BOCA-UK		0.62	0.34	0	0	0.48	0	No	BOCA-UK	CGP_donor_1691154	BOCA	0.51	1.88	Bone-Epith	NA	5	0.05	NA	3
BOCA-UK::CGP_donor_1691154	10	126707725	126830579	1	1	52	1	0	0	0	0	0.39	1	2	NA	NA	NA	NA	NA	4	3	4	24.8	28.06	68.59	0	0	2	Whitelist	BOCA-UK		0.62	1	NA	NA	0.59	0	No	BOCA-UK	CGP_donor_1691154	BOCA	0.51	1.88	Bone-Epith	NA	2	0.02	NA	3
BOCA-UK::CGP_donor_1691154	11	16342917	16376508	1	1	52	0	1	0	0	0	0.39	0.73	1	NA	NA	NA	NA	NA	NA	NA	NA	24.8	0.51	99.07	0	2	NA	Whitelist	BOCA-UK		0.62	0.91	NA	NA	0.59	0	No	BOCA-UK	CGP_donor_1691154	BOCA	0.51	1.88	Bone-Epith	NA	2	0.02	NA	3
BOCA-UK::CGP_donor_1691154	12	NA	NA	0	0	52	0	0	0	0	0	NA	0.52	NA	NA	NA	NA	NA	NA	NA	NA	NA	0	0	0	0	0	0	Whitelist	BOCA-UK		NA	0.76	NA	NA	NA	0	No	BOCA-UK	CGP_donor_1691154	BOCA	0.51	1.88	Bone-Epith	NA	0	0	NA	3
BOCA-UK::CGP_donor_1691154	13	NA	NA	0	0	52	0	0	0	0	0	NA	0.7	NA	NA	NA	NA	NA	NA	NA	NA	NA	0	0	0	0	0	0	Whitelist	BOCA-UK		NA	0.9	NA	NA	NA	0	No	BOCA-UK	CGP_donor_1691154	BOCA	0.51	1.88	Bone-Epith	NA	0	0	NA	3
BOCA-UK::CGP_donor_1691154	14	NA	NA	0	0	52	0	0	0	0	0	NA	1	NA	NA	NA	NA	NA	NA	NA	NA	NA	0	0	0	0	0	0	Whitelist	BOCA-UK		NA	1	NA	NA	NA	0	No	BOCA-UK	CGP_donor_1691154	BOCA	0.51	1.88	Bone-Epith	NA	0	0	NA	3
BOCA-UK::CGP_donor_1691154	15	NA	NA	0	0	52	0	0	0	0	0	NA	NA	NA	NA	NA	NA	NA	NA	NA	NA	NA	0	0	0	0	0	0	Whitelist	BOCA-UK		NA	NA	NA	NA	NA	0	No	BOCA-UK	CGP_donor_1691154	BOCA	0.51	1.88	Bone-Epith	NA	0	0	NA	3
BOCA-UK::CGP_donor_1691154	16	79212168	80102950	1	3	52	0	1	0	0	2	0.39	0.05	2	NA	0	NA	NA	NA	6	3	6	24.8	89.84	10.12	0	2	4	Whitelist	BOCA-UK		0.62	0.16	NA	0	0.59	0	No	BOCA-UK	CGP_donor_1691154	BOCA	0.51	1.88	Bone-Epith	NA	4	0.04	NA	3
BOCA-UK::CGP_donor_1691154	17	NA	NA	0	0	52	0	0	0	0	0	NA	NA	NA	NA	NA	NA	NA	NA	NA	NA	NA	0	0	0	0	0	0	Whitelist	BOCA-UK		NA	NA	NA	NA	NA	0	No	BOCA-UK	CGP_donor_1691154	BOCA	0.51	1.88	Bone-Epith	NA	0	0	NA	3
BOCA-UK::CGP_donor_1691154	18	NA	NA	0	0	52	0	0	0	0	0	NA	0.65	NA	NA	NA	NA	NA	NA	NA	NA	NA	0	0	0	0	0	0	Whitelist	BOCA-UK		NA	0.86	NA	NA	NA	0	No	BOCA-UK	CGP_donor_1691154	BOCA	0.51	1.88	Bone-Epith	NA	0	0	NA	3
BOCA-UK::CGP_donor_1691154	19	1079283	1103110	1	1	52	0	1	0	0	0	0.39	1	1	NA	NA	NA	NA	NA	NA	NA	NA	24.8	0.32	99.5	0	2	NA	Whitelist	BOCA-UK		0.62	1	NA	NA	0.59	0	No	BOCA-UK	CGP_donor_1691154	BOCA	0.51	1.88	Bone-Epith	NA	2	0.02	NA	3
BOCA-UK::CGP_donor_1691154	20	NA	NA	0	0	52	0	0	0	0	0	NA	NA	NA	NA	NA	NA	NA	NA	NA	NA	NA	0	0	0	0	0	0	Whitelist	BOCA-UK		NA	NA	NA	NA	NA	0	No	BOCA-UK	CGP_donor_1691154	BOCA	0.51	1.88	Bone-Epith	NA	0	0	NA	3
BOCA-UK::CGP_donor_1691154	21	NA	NA	0	0	52	0	0	0	0	0	NA	0.47	NA	NA	NA	NA	NA	NA	NA	NA	NA	0	0	0	0	0	0	Whitelist	BOCA-UK		NA	0.72	NA	NA	NA	0	No	BOCA-UK	CGP_donor_1691154	BOCA	0.51	1.88	Bone-Epith	NA	0	0	NA	3
BOCA-UK::CGP_donor_1691154	22	NA	NA	0	0	52	0	0	0	0	0	NA	NA	NA	NA	NA	NA	NA	NA	NA	NA	NA	0	0	0	0	0	0	Whitelist	BOCA-UK		NA	NA	NA	NA	NA	0	No	BOCA-UK	CGP_donor_1691154	BOCA	0.51	1.88	Bone-Epith	NA	0	0	NA	3
BOCA-UK::CGP_donor_1691154	X	80348829	80591856	2	2	52	0	0	1	1	0	0.57	0.05	2	0	0	NA	NA	NA	5	3	3	24.8	99.84	0.16	0	1	2	Whitelist	BOCA-UK		0.68	0.15	0	0	0.64	0	No	BOCA-UK	CGP_donor_1691154	BOCA	0.51	1.88	Bone-Epith	NA	4	0.04	NA	3
BOCA-UK::CGP_donor_1691205	1	82602793	82619570	1	1	25	1	0	0	0	0	0.39	0.72	1	NA	NA	NA	NA	NA	NA	NA	NA	39.91	0	100	0	2	NA	Whitelist	BOCA-UK		0.62	0.9	NA	NA	0.59	0	No	BOCA-UK	CGP_donor_1691205	BOCA	0.43	1.6	Bone-Osteosarc	NA	2	0.04	nonsynonymous_SNV,17_7577095_C_G,CN:1	1
BOCA-UK::CGP_donor_1691205	2	189358705	189957770	4	4	25	0	4	0	0	0	0.01	0	5	0	0	5	0	3	10	6	6	39.91	5.5	94.41	0	2	3	Whitelist	BOCA-UK		0.21	0.01	0	0	0.16	0	No	BOCA-UK	CGP_donor_1691205	BOCA	0.43	1.6	Bone-Osteosarc	NA	8	0.16	nonsynonymous_SNV,17_7577095_C_G,CN:1	1
BOCA-UK::CGP_donor_1691205	3	NA	NA	0	0	25	0	0	0	0	0	NA	NA	NA	NA	NA	NA	NA	NA	NA	NA	NA	0	0	0	0	0	0	Whitelist	BOCA-UK		NA	NA	NA	NA	NA	0	No	BOCA-UK	CGP_donor_1691205	BOCA	0.43	1.6	Bone-Osteosarc	NA	0	0	nonsynonymous_SNV,17_7577095_C_G,CN:1	1
BOCA-UK::CGP_donor_1691205	4	62342912	62519100	1	1	25	1	0	0	0	0	0.39	1	1	NA	NA	NA	NA	NA	4	4	4	39.91	30.09	67.54	0	1	NA	Whitelist	BOCA-UK		0.62	1	NA	NA	0.59	0	No	BOCA-UK	CGP_donor_1691205	BOCA	0.43	1.6	Bone-Osteosarc	NA	2	0.04	nonsynonymous_SNV,17_7577095_C_G,CN:1	1
BOCA-UK::CGP_donor_1691205	5	NA	NA	0	0	25	0	0	0	0	0	NA	1	NA	NA	NA	NA	NA	NA	NA	NA	NA	0	0	0	0	0	0	Whitelist	BOCA-UK		NA	1	NA	NA	NA	0	No	BOCA-UK	CGP_donor_1691205	BOCA	0.43	1.6	Bone-Osteosarc	NA	0	0	nonsynonymous_SNV,17_7577095_C_G,CN:1	1
BOCA-UK::CGP_donor_1691205	6	121872297	122712116	2	2	25	0	2	0	0	0	0.11	0.19	3	0	0	NA	NA	NA	NA	NA	NA	39.91	99.4	0.45	0	1	2	Whitelist	BOCA-UK		0.54	0.41	0	0	0.48	0	No	BOCA-UK	CGP_donor_1691205	BOCA	0.43	1.6	Bone-Osteosarc	NA	4	0.08	nonsynonymous_SNV,17_7577095_C_G,CN:1	1
BOCA-UK::CGP_donor_1691205	7	NA	NA	0	0	25	0	0	0	0	0	NA	NA	NA	NA	NA	NA	NA	NA	NA	NA	NA	0	0	0	0	0	0	Whitelist	BOCA-UK		NA	NA	NA	NA	NA	0	No	BOCA-UK	CGP_donor_1691205	BOCA	0.43	1.6	Bone-Osteosarc	NA	0	0	nonsynonymous_SNV,17_7577095_C_G,CN:1	1
BOCA-UK::CGP_donor_1691205	8	NA	NA	0	0	25	0	0	0	0	0	NA	NA	NA	NA	NA	NA	NA	NA	NA	NA	NA	0	0	0	0	0	0	Whitelist	BOCA-UK		NA	NA	NA	NA	NA	0	No	BOCA-UK	CGP_donor_1691205	BOCA	0.43	1.6	Bone-Osteosarc	NA	0	0	nonsynonymous_SNV,17_7577095_C_G,CN:1	1
BOCA-UK::CGP_donor_1691205	9	NA	NA	0	0	25	0	0	0	0	0	NA	NA	NA	NA	NA	NA	NA	NA	NA	NA	NA	0	0	0	0	0	0	Whitelist	BOCA-UK		NA	NA	NA	NA	NA	0	No	BOCA-UK	CGP_donor_1691205	BOCA	0.43	1.6	Bone-Osteosarc	NA	0	0	nonsynonymous_SNV,17_7577095_C_G,CN:1	1
BOCA-UK::CGP_donor_1691205	10	130625011	130645632	1	1	25	1	0	0	0	0	0.39	1	1	NA	NA	NA	NA	NA	NA	NA	NA	39.91	99.82	0	0	1	NA	Whitelist	BOCA-UK		0.62	1	NA	NA	0.59	0	No	BOCA-UK	CGP_donor_1691205	BOCA	0.43	1.6	Bone-Osteosarc	NA	2	0.04	nonsynonymous_SNV,17_7577095_C_G,CN:1	1
BOCA-UK::CGP_donor_1691205	11	123066657	123079420	1	1	25	0	1	0	0	0	0.39	1	2	NA	NA	NA	NA	NA	NA	NA	NA	39.91	0.01	99.56	0	2	3	Whitelist	BOCA-UK		0.62	1	NA	NA	0.59	0	No	BOCA-UK	CGP_donor_1691205	BOCA	0.43	1.6	Bone-Osteosarc	NA	2	0.04	nonsynonymous_SNV,17_7577095_C_G,CN:1	1
BOCA-UK::CGP_donor_1691205	12	NA	NA	0	0	25	0	0	0	0	0	NA	NA	NA	NA	NA	NA	NA	NA	NA	NA	NA	0	0	0	0	0	0	Whitelist	BOCA-UK		NA	NA	NA	NA	NA	0	No	BOCA-UK	CGP_donor_1691205	BOCA	0.43	1.6	Bone-Osteosarc	NA	0	0	nonsynonymous_SNV,17_7577095_C_G,CN:1	1
BOCA-UK::CGP_donor_1691205	13	89844032	89930055	1	1	25	1	0	0	0	0	0.39	0.58	1	NA	NA	NA	NA	NA	NA	NA	NA	39.91	100	0	0	1	NA	Whitelist	BOCA-UK		0.62	0.81	NA	NA	0.59	0	No	BOCA-UK	CGP_donor_1691205	BOCA	0.43	1.6	Bone-Osteosarc	NA	2	0.04	nonsynonymous_SNV,17_7577095_C_G,CN:1	1
BOCA-UK::CGP_donor_1691205	14	36515436	59063474	1	2	25	2	0	0	0	0	0.11	0.18	2	NA	0	NA	NA	NA	NA	NA	NA	39.91	0.02	99.07	0	1	2	Whitelist	BOCA-UK		0.54	0.4	NA	0	0.48	0	No	BOCA-UK	CGP_donor_1691205	BOCA	0.43	1.6	Bone-Osteosarc	NA	4	0.08	nonsynonymous_SNV,17_7577095_C_G,CN:1	1
BOCA-UK::CGP_donor_1691205	15	NA	NA	0	0	25	0	0	0	0	0	NA	NA	NA	NA	NA	NA	NA	NA	NA	NA	NA	0	0	0	0	0	0	Whitelist	BOCA-UK		NA	NA	NA	NA	NA	0	No	BOCA-UK	CGP_donor_1691205	BOCA	0.43	1.6	Bone-Osteosarc	NA	0	0	nonsynonymous_SNV,17_7577095_C_G,CN:1	1
BOCA-UK::CGP_donor_1691205	16	75771522	75786677	1	1	25	1	0	0	0	0	0.39	0.49	2	NA	NA	NA	NA	NA	NA	NA	NA	39.91	0.02	99.97	0	1	2	Whitelist	BOCA-UK		0.62	0.74	NA	NA	0.59	0	No	BOCA-UK	CGP_donor_1691205	BOCA	0.43	1.6	Bone-Osteosarc	NA	2	0.04	nonsynonymous_SNV,17_7577095_C_G,CN:1	1
BOCA-UK::CGP_donor_1691205	17	38174300	38333945	1	1	25	0	1	0	0	0	0.39	0.5	2	NA	NA	NA	NA	NA	NA	NA	NA	39.91	99.79	0.2	0	1	2	Whitelist	BOCA-UK		0.62	0.74	NA	NA	0.59	0	No	BOCA-UK	CGP_donor_1691205	BOCA	0.43	1.6	Bone-Osteosarc	NA	2	0.04	nonsynonymous_SNV,17_7577095_C_G,CN:1	1
BOCA-UK::CGP_donor_1691205	18	NA	NA	0	0	25	0	0	0	0	0	NA	NA	NA	NA	NA	NA	NA	NA	NA	NA	NA	0	0	0	0	0	0	Whitelist	BOCA-UK		NA	NA	NA	NA	NA	0	No	BOCA-UK	CGP_donor_1691205	BOCA	0.43	1.6	Bone-Osteosarc	NA	0	0	nonsynonymous_SNV,17_7577095_C_G,CN:1	1
BOCA-UK::CGP_donor_1691205	19	NA	NA	0	0	25	0	0	0	0	0	NA	0.09	NA	NA	NA	NA	NA	NA	7	4	5	0	0	0	0	0	0	Whitelist	BOCA-UK		NA	0.24	NA	NA	NA	0	No	BOCA-UK	CGP_donor_1691205	BOCA	0.43	1.6	Bone-Osteosarc	NA	0	0	nonsynonymous_SNV,17_7577095_C_G,CN:1	1
BOCA-UK::CGP_donor_1691205	20	NA	NA	0	0	25	0	0	0	0	0	NA	NA	NA	NA	NA	NA	NA	NA	NA	NA	NA	0	0	0	0	0	0	Whitelist	BOCA-UK		NA	NA	NA	NA	NA	0	No	BOCA-UK	CGP_donor_1691205	BOCA	0.43	1.6	Bone-Osteosarc	NA	0	0	nonsynonymous_SNV,17_7577095_C_G,CN:1	1
BOCA-UK::CGP_donor_1691205	21	NA	NA	0	0	25	0	0	0	0	0	NA	NA	NA	NA	NA	NA	NA	NA	NA	NA	NA	0	0	0	0	0	0	Whitelist	BOCA-UK		NA	NA	NA	NA	NA	0	No	BOCA-UK	CGP_donor_1691205	BOCA	0.43	1.6	Bone-Osteosarc	NA	0	0	nonsynonymous_SNV,17_7577095_C_G,CN:1	1
BOCA-UK::CGP_donor_1691205	22	NA	NA	0	0	25	0	0	0	0	0	NA	NA	NA	NA	NA	NA	NA	NA	NA	NA	NA	0	0	0	0	0	0	Whitelist	BOCA-UK		NA	NA	NA	NA	NA	0	No	BOCA-UK	CGP_donor_1691205	BOCA	0.43	1.6	Bone-Osteosarc	NA	0	0	nonsynonymous_SNV,17_7577095_C_G,CN:1	1
BOCA-UK::CGP_donor_1691205	X	155181034	155228818	1	2	25	0	0	1	1	0	0.57	0.36	1	NA	0	NA	NA	NA	NA	NA	NA	39.91	99.97	0	0	1	NA	Whitelist	BOCA-UK		0.68	0.62	NA	0	0.64	0	No	BOCA-UK	CGP_donor_1691205	BOCA	0.43	1.6	Bone-Osteosarc	NA	4	0.08	nonsynonymous_SNV,17_7577095_C_G,CN:1	1
BOCA-UK::CGP_donor_1691207	1	146556486	247517843	10	15	415	1	3	3	3	5	0.75	0.32	26	0	0	26	6	10	31	6	10	62.71	72.2	27.8	1	3	2	Whitelist	BOCA-UK	2_7	0.65	0.57	0	0	0.83	1	Low confidence	BOCA-UK	CGP_donor_1691207	BOCA	0.71	2.58	Bone-Osteosarc	With other complex events	25	0.03	NA	3
BOCA-UK::CGP_donor_1691207	2	5332159	125723076	2	20	415	0	1	0	1	18	0.57	0.43	12	0	0	12	7	12	20	7	13	62.71	74.44	25.48	8	2	4	Whitelist	BOCA-UK	13	0.62	0.68	0	0	0.64	1	Linked to low confidence	BOCA-UK	CGP_donor_1691207	BOCA	0.71	2.58	Bone-Osteosarc	With other complex events	22	0.03	NA	3
BOCA-UK::CGP_donor_1691207	3	1488486	168477786	5	20	415	0	3	0	2	15	0.14	0.63	15	0	0	15	4	6	19	4	6	62.71	32.76	67.19	1	2	3	Whitelist	BOCA-UK	2	0.77	0.84	0	0	0.59	1	No	BOCA-UK	CGP_donor_1691207	BOCA	0.71	2.58	Bone-Osteosarc	NA	25	0.03	NA	3
BOCA-UK::CGP_donor_1691207	4	5978674	35601827	2	8	415	0	1	0	1	6	0.57	0.02	2	0	0	NA	NA	NA	12	11	11	62.71	99.33	0.57	0	3	4	Whitelist	BOCA-UK		0.21	0.07	0	0	0.64	1	No	BOCA-UK	CGP_donor_1691207	BOCA	0.71	2.58	Bone-Osteosarc	NA	10	0.01	NA	3
BOCA-UK::CGP_donor_1691207	5	4320966	44667330	63	92	415	12	21	16	14	29	0.42	0	112	0	0	112	14	43	116	14	19	62.71	63.98	33.34	5	5	4	Whitelist	BOCA-UK		0.68	0	0	0	0.62	1	High confidence	BOCA-UK	CGP_donor_1691207	BOCA	0.71	2.58	Bone-Osteosarc	With other complex events	155	0.19	NA	3
BOCA-UK::CGP_donor_1691207	6	4215254	157204309	1	5	415	1	1	0	0	3	0.57	0	3	0	0	NA	NA	NA	NA	NA	NA	62.71	72.19	27.67	0	3	2	Whitelist	BOCA-UK	7	0.62	0	0	0	0.64	1	No	BOCA-UK	CGP_donor_1691207	BOCA	0.71	2.58	Bone-Osteosarc	NA	7	0.01	NA	3
BOCA-UK::CGP_donor_1691207	7	3613250	157967149	3	20	415	0	0	1	2	17	0.3	0.38	13	0	0	13	5	13	14	5	5	62.71	86.18	11.27	2	4	3	Whitelist	BOCA-UK	1_13_8	0.86	0.63	0	0	0.59	1	Linked to high confidence	BOCA-UK	CGP_donor_1691207	BOCA	0.71	2.58	Bone-Osteosarc	With other complex events	23	0.03	NA	3
BOCA-UK::CGP_donor_1691207	8	50128153	138434525	31	45	415	4	9	9	9	14	0.49	0	30	0	0	30	16	16	43	16	16	62.71	66.48	29.34	2	5	4	Whitelist	BOCA-UK	5_7	0.87	0	0	0	0.64	1	High confidence	BOCA-UK	CGP_donor_1691207	BOCA	0.71	2.58	Bone-Osteosarc	With other complex events	76	0.09	NA	3
BOCA-UK::CGP_donor_1691207	9	22119326	29890366	1	16	415	2	0	1	2	11	0.53	0.45	10	0	0	10	5	5	16	6	6	62.71	89.73	7.73	0	3	4	Whitelist	BOCA-UK	1	0.79	0.69	0	0	0.64	1	Linked to low confidence	BOCA-UK	CGP_donor_1691207	BOCA	0.71	2.58	Bone-Osteosarc	With other complex events	21	0.03	NA	3
BOCA-UK::CGP_donor_1691207	10	30279238	102924042	1	10	415	1	1	1	1	6	1	0.1	9	0	0	9	7	9	10	8	8	62.71	75.13	24.67	0	2	1	Whitelist	BOCA-UK		0.68	0.27	0	0	1	1	No	BOCA-UK	CGP_donor_1691207	BOCA	0.71	2.58	Bone-Osteosarc	NA	14	0.02	NA	3
BOCA-UK::CGP_donor_1691207	11	101190279	102411965	2	2	415	0	1	0	1	0	0.57	0.16	2	0	0	NA	NA	NA	17	9	9	62.71	8.92	87.01	0	5	7	Whitelist	BOCA-UK		0.68	0.37	0	0	0.64	1	No	BOCA-UK	CGP_donor_1691207	BOCA	0.71	2.58	Bone-Osteosarc	NA	4	0	NA	3
BOCA-UK::CGP_donor_1691207	12	44918063	54236515	2	2	415	0	1	0	1	0	0.57	0	1	0	0	NA	NA	NA	7	4	7	62.71	83.5	16	0	2	NA	Whitelist	BOCA-UK		0.68	0.03	0	0	0.64	1	No	BOCA-UK	CGP_donor_1691207	BOCA	0.71	2.58	Bone-Osteosarc	NA	4	0	NA	3
BOCA-UK::CGP_donor_1691207	13	28262441	100044824	4	12	415	1	2	0	1	8	0.57	0.14	11	0	0	11	5	5	13	5	5	62.71	98.21	1.79	18	1	0	Whitelist	BOCA-UK	2_7	0.93	0.33	0	0	0.64	1	No	BOCA-UK	CGP_donor_1691207	BOCA	0.71	2.58	Bone-Osteosarc	NA	16	0.02	NA	3
BOCA-UK::CGP_donor_1691207	14	22675397	81188714	1	10	415	0	5	2	2	1	0.13	1	17	0	0	17	6	17	18	6	6	62.71	99.07	0.01	0	4	3	Whitelist	BOCA-UK		0.62	1	0	0	0.55	1	No	BOCA-UK	CGP_donor_1691207	BOCA	0.71	2.58	Bone-Osteosarc	NA	19	0.02	NA	3
BOCA-UK::CGP_donor_1691207	15	42458069	101019405	4	12	415	1	1	2	0	8	0.57	0.18	3	0	0	NA	NA	NA	NA	NA	NA	62.71	100	0	1	3	4	Whitelist	BOCA-UK	5_7	0.25	0.39	0	0	0.64	1	Linked to high confidence	BOCA-UK	CGP_donor_1691207	BOCA	0.71	2.58	Bone-Osteosarc	With other complex events	16	0.02	NA	3
BOCA-UK::CGP_donor_1691207	16	117927	85638502	16	18	415	4	5	2	5	2	0.68	0	21	0	0	21	4	11	21	4	6	62.71	27.86	72.01	0	2	3	Whitelist	BOCA-UK		0.68	0	0	0	0.76	1	Low confidence	BOCA-UK	CGP_donor_1691207	BOCA	0.71	2.58	Bone-Osteosarc	With other complex events	34	0.04	NA	3
BOCA-UK::CGP_donor_1691207	17	21294897	73641330	2	17	415	0	1	2	1	13	0.57	0	25	0	0	25	4	6	35	4	6	62.71	53.35	46.63	27	2	3	Whitelist	BOCA-UK	13_2	0.62	0	0	0	0.64	1	No	BOCA-UK	CGP_donor_1691207	BOCA	0.71	2.58	Bone-Osteosarc	NA	21	0.03	NA	3
BOCA-UK::CGP_donor_1691207	18	58766573	61637727	2	6	415	0	1	1	0	4	0.57	0.88	2	0	0	NA	NA	NA	6	4	4	62.71	26.56	68.8	0	1	2	Whitelist	BOCA-UK		0.54	1	0	0	0.64	1	No	BOCA-UK	CGP_donor_1691207	BOCA	0.71	2.58	Bone-Osteosarc	NA	8	0.01	NA	3
BOCA-UK::CGP_donor_1691207	19	7624733	13686507	4	4	415	2	0	1	1	0	0.57	0.21	8	0	0	8	5	8	16	7	13	62.71	69.57	22.48	0	2	4	Whitelist	BOCA-UK		0.68	0.44	0	0	0.64	1	No	BOCA-UK	CGP_donor_1691207	BOCA	0.71	2.58	Bone-Osteosarc	NA	8	0.01	NA	3
BOCA-UK::CGP_donor_1691207	20	NA	NA	0	0	415	0	0	0	0	0	NA	0.01	NA	NA	NA	NA	NA	NA	NA	NA	NA	0	0	0	0	0	0	Whitelist	BOCA-UK		NA	0.05	NA	NA	NA	1	No	BOCA-UK	CGP_donor_1691207	BOCA	0.71	2.58	Bone-Osteosarc	NA	0	0	NA	3
BOCA-UK::CGP_donor_1691207	21	NA	NA	0	0	415	0	0	0	0	0	NA	NA	NA	NA	NA	NA	NA	NA	NA	NA	NA	0	0	0	0	0	0	Whitelist	BOCA-UK		NA	NA	NA	NA	NA	1	No	BOCA-UK	CGP_donor_1691207	BOCA	0.71	2.58	Bone-Osteosarc	NA	0	0	NA	3
BOCA-UK::CGP_donor_1691207	22	19642714	42999163	3	5	415	1	1	1	0	2	0.8	0.36	3	0	0	NA	NA	NA	7	6	7	62.71	88.89	0	1	3	4	Whitelist	BOCA-UK		0.62	0.61	0	0	0.84	1	No	BOCA-UK	CGP_donor_1691207	BOCA	0.71	2.58	Bone-Osteosarc	NA	8	0.01	NA	3
BOCA-UK::CGP_donor_1691207	X	441119	55763864	1	9	415	1	1	0	1	6	0.8	0.01	6	0.03	0	6	4	6	7	4	4	62.71	7.07	92.6	3	2	1	Whitelist	BOCA-UK	10	0.68	0.06	0.03	0	0.84	1	No	BOCA-UK	CGP_donor_1691207	BOCA	0.71	2.58	Bone-Osteosarc	NA	12	0.01	NA	3
BOCA-UK::CGP_donor_1691208	1	174820823	174936473	1	2	124	1	1	0	0	0	0.57	0	4	NA	0	4	4	4	7	7	7	37.6	1.23	98.77	0	2	3	Whitelist	BOCA-UK		0.68	0.02	NA	0	0.64	1	No	BOCA-UK	CGP_donor_1691208	BOCA	0.94	1.69	Bone-Osteosarc	NA	4	0.02	nonsynonymous_SNV,17_7577568_A_C,CN:1	2
BOCA-UK::CGP_donor_1691208	2	5443874	239741986	3	3	124	0	1	1	1	0	0.8	0.1	7	0.1	0.02	7	7	7	7	7	7	37.6	10.84	86.46	9	2	1	Whitelist	BOCA-UK		0.87	0.27	0.1	0.02	0.84	1	No	BOCA-UK	CGP_donor_1691208	BOCA	0.94	1.69	Bone-Osteosarc	NA	6	0.02	nonsynonymous_SNV,17_7577568_A_C,CN:1	2
BOCA-UK::CGP_donor_1691208	3	116527409	116821432	1	1	124	1	0	0	0	0	0.39	0.01	2	NA	NA	NA	NA	NA	NA	NA	NA	37.6	0.15	99.71	0	1	2	Whitelist	BOCA-UK		0.62	0.06	NA	NA	0.59	1	No	BOCA-UK	CGP_donor_1691208	BOCA	0.94	1.69	Bone-Osteosarc	NA	2	0.01	nonsynonymous_SNV,17_7577568_A_C,CN:1	2
BOCA-UK::CGP_donor_1691208	4	27990522	39404508	4	4	124	0	1	1	2	0	0.57	0	9	0	0	9	9	9	26	10	10	37.6	89.32	10.45	0	2	1	Whitelist	BOCA-UK		0.68	0.01	0	0	0.64	1	Linked to high confidence	BOCA-UK	CGP_donor_1691208	BOCA	0.94	1.69	Bone-Osteosarc	Canonical without polyploidization	8	0.03	nonsynonymous_SNV,17_7577568_A_C,CN:1	2
BOCA-UK::CGP_donor_1691208	5	151136086	167190908	1	2	124	2	0	0	0	0	0.11	0.71	4	0	0	4	4	4	10	7	7	37.6	89.03	8.29	0	1	2	Whitelist	BOCA-UK		0.54	0.9	0	0	0.48	1	No	BOCA-UK	CGP_donor_1691208	BOCA	0.94	1.69	Bone-Osteosarc	NA	4	0.02	nonsynonymous_SNV,17_7577568_A_C,CN:1	2
BOCA-UK::CGP_donor_1691208	6	18673985	77468311	1	5	124	2	0	1	0	2	0.3	1	11	0	0	11	6	7	13	6	8	37.6	69.9	27.28	0	2	1	Whitelist	BOCA-UK		0.62	1	0	0	0.59	1	No	BOCA-UK	CGP_donor_1691208	BOCA	0.94	1.69	Bone-Osteosarc	NA	8	0.03	nonsynonymous_SNV,17_7577568_A_C,CN:1	2
BOCA-UK::CGP_donor_1691208	7	NA	NA	0	0	124	0	0	0	0	0	NA	0.17	NA	NA	NA	NA	NA	NA	NA	NA	NA	0	0	0	0	0	0	Whitelist	BOCA-UK		NA	0.38	NA	NA	NA	1	No	BOCA-UK	CGP_donor_1691208	BOCA	0.94	1.69	Bone-Osteosarc	NA	0	0	nonsynonymous_SNV,17_7577568_A_C,CN:1	2
BOCA-UK::CGP_donor_1691208	8	14236528	100667014	1	2	124	1	0	0	1	0	0.57	0.1	2	NA	0.01	NA	NA	NA	NA	NA	NA	37.6	0.01	99.98	0	1	2	Whitelist	BOCA-UK		0.68	0.26	NA	0.01	0.64	1	No	BOCA-UK	CGP_donor_1691208	BOCA	0.94	1.69	Bone-Osteosarc	NA	4	0.02	nonsynonymous_SNV,17_7577568_A_C,CN:1	2
BOCA-UK::CGP_donor_1691208	9	NA	NA	0	0	124	0	0	0	0	0	NA	NA	NA	NA	NA	NA	NA	NA	NA	NA	NA	0	0	0	0	0	0	Whitelist	BOCA-UK		NA	NA	NA	NA	NA	1	No	BOCA-UK	CGP_donor_1691208	BOCA	0.94	1.69	Bone-Osteosarc	NA	0	0	nonsynonymous_SNV,17_7577568_A_C,CN:1	2
BOCA-UK::CGP_donor_1691208	10	89683084	89740812	1	1	124	1	0	0	0	0	0.39	0.13	1	NA	NA	NA	NA	NA	NA	NA	NA	37.6	99.82	0	0	1	NA	Whitelist	BOCA-UK		0.62	0.32	NA	NA	0.59	1	No	BOCA-UK	CGP_donor_1691208	BOCA	0.94	1.69	Bone-Osteosarc	NA	2	0.01	nonsynonymous_SNV,17_7577568_A_C,CN:1	2
BOCA-UK::CGP_donor_1691208	11	59962284	134707313	51	61	124	11	12	15	13	10	0.88	0	47	0	0	47	6	7	52	6	7	37.6	94.89	0.89	22	4	3	Whitelist	BOCA-UK	18_4	0.96	0	0	0	0.91	1	High confidence	BOCA-UK	CGP_donor_1691208	BOCA	0.94	1.69	Bone-Osteosarc	With other complex events	112	0.45	nonsynonymous_SNV,17_7577568_A_C,CN:1	2
BOCA-UK::CGP_donor_1691208	12	NA	NA	0	0	124	0	0	0	0	0	NA	0.03	NA	NA	NA	NA	NA	NA	4	3	3	0	0	0	0	0	0	Whitelist	BOCA-UK		NA	0.12	NA	NA	NA	1	No	BOCA-UK	CGP_donor_1691208	BOCA	0.94	1.69	Bone-Osteosarc	NA	0	0	nonsynonymous_SNV,17_7577568_A_C,CN:1	2
BOCA-UK::CGP_donor_1691208	13	28060517	48886556	1	2	124	0	0	1	0	1	0.39	1	2	0	NA	NA	NA	NA	NA	NA	NA	37.6	100	0	0	0	1	Whitelist	BOCA-UK		0.68	1	0	NA	0.59	1	No	BOCA-UK	CGP_donor_1691208	BOCA	0.94	1.69	Bone-Osteosarc	NA	3	0.01	nonsynonymous_SNV,17_7577568_A_C,CN:1	2
BOCA-UK::CGP_donor_1691208	14	NA	NA	0	0	124	0	0	0	0	0	NA	0.45	NA	NA	NA	NA	NA	NA	NA	NA	NA	0	0	0	0	0	0	Whitelist	BOCA-UK		NA	0.69	NA	NA	NA	1	No	BOCA-UK	CGP_donor_1691208	BOCA	0.94	1.69	Bone-Osteosarc	NA	0	0	nonsynonymous_SNV,17_7577568_A_C,CN:1	2
BOCA-UK::CGP_donor_1691208	15	27220125	28084863	1	1	124	1	0	0	0	0	0.39	0.27	2	NA	NA	NA	NA	NA	NA	NA	NA	37.6	0.84	99.06	0	1	2	Whitelist	BOCA-UK		0.62	0.51	NA	NA	0.59	1	No	BOCA-UK	CGP_donor_1691208	BOCA	0.94	1.69	Bone-Osteosarc	NA	2	0.01	nonsynonymous_SNV,17_7577568_A_C,CN:1	2
BOCA-UK::CGP_donor_1691208	16	NA	NA	0	0	124	0	0	0	0	0	NA	NA	NA	NA	NA	NA	NA	NA	NA	NA	NA	0	0	0	0	0	0	Whitelist	BOCA-UK		NA	NA	NA	NA	NA	1	No	BOCA-UK	CGP_donor_1691208	BOCA	0.94	1.69	Bone-Osteosarc	NA	0	0	nonsynonymous_SNV,17_7577568_A_C,CN:1	2
BOCA-UK::CGP_donor_1691208	17	NA	NA	0	0	124	0	0	0	0	0	NA	1	NA	NA	NA	NA	NA	NA	NA	NA	NA	0	0	0	0	0	0	Whitelist	BOCA-UK		NA	1	NA	NA	NA	1	No	BOCA-UK	CGP_donor_1691208	BOCA	0.94	1.69	Bone-Osteosarc	NA	0	0	nonsynonymous_SNV,17_7577568_A_C,CN:1	2
BOCA-UK::CGP_donor_1691208	18	329522	9437572	2	7	124	0	1	0	1	5	0.57	0	13	0	0	13	6	12	17	6	6	37.6	19.04	76.31	0	1	4	Whitelist	BOCA-UK	4	0.77	0	0	0	0.64	1	Linked to high confidence	BOCA-UK	CGP_donor_1691208	BOCA	0.94	1.69	Bone-Osteosarc	With other complex events	9	0.04	nonsynonymous_SNV,17_7577568_A_C,CN:1	2
BOCA-UK::CGP_donor_1691208	19	NA	NA	0	0	124	0	0	0	0	0	NA	NA	NA	NA	NA	NA	NA	NA	NA	NA	NA	0	0	0	0	0	0	Whitelist	BOCA-UK		NA	NA	NA	NA	NA	1	No	BOCA-UK	CGP_donor_1691208	BOCA	0.94	1.69	Bone-Osteosarc	NA	0	0	nonsynonymous_SNV,17_7577568_A_C,CN:1	2
BOCA-UK::CGP_donor_1691208	20	NA	NA	0	0	124	0	0	0	0	0	NA	NA	NA	NA	NA	NA	NA	NA	NA	NA	NA	0	0	0	0	0	0	Whitelist	BOCA-UK		NA	NA	NA	NA	NA	1	No	BOCA-UK	CGP_donor_1691208	BOCA	0.94	1.69	Bone-Osteosarc	NA	0	0	nonsynonymous_SNV,17_7577568_A_C,CN:1	2
BOCA-UK::CGP_donor_1691208	21	NA	NA	0	0	124	0	0	0	0	0	NA	NA	NA	NA	NA	NA	NA	NA	NA	NA	NA	0	0	0	0	0	0	Whitelist	BOCA-UK		NA	NA	NA	NA	NA	1	No	BOCA-UK	CGP_donor_1691208	BOCA	0.94	1.69	Bone-Osteosarc	NA	0	0	nonsynonymous_SNV,17_7577568_A_C,CN:1	2
BOCA-UK::CGP_donor_1691208	22	NA	NA	0	0	124	0	0	0	0	0	NA	NA	NA	NA	NA	NA	NA	NA	NA	NA	NA	0	0	0	0	0	0	Whitelist	BOCA-UK		NA	NA	NA	NA	NA	1	No	BOCA-UK	CGP_donor_1691208	BOCA	0.94	1.69	Bone-Osteosarc	NA	0	0	nonsynonymous_SNV,17_7577568_A_C,CN:1	2
[truncated: 54,235 more rows]
[truncated: 23 more columns]
