# Supplementary material for: Comprehensive analysis of chromothripsis in 2,658 human cancers using whole-genome sequencing
Source: Nat Genet. 2020 Feb 5;52(3):331–41. doi: 10.1038/s41588-019-0576-7 (PMC7058534; doi:10.1038/s41588-019-0576-7)
Supplement: Supplementary file 5 — Summary of datasets used in this paper. [file 41588_2019_576_MOESM5_ESM.xlsx]

## Sheet: Table description
Supplementary Table 3. Summary of datasets used in the paper. Files are listed with a synapse ID (accession number), which refers to data organised on the Synapse platform (https://www.synapse.org/). In addition, every file has been mirrored at the International Cancer Genome Consortium Data Co-ordination Center (ICGC DCC), with the URL and filename reported in the table. The final column indicat…

## Sheet: Supplementary Table 3
SynapseID	Type	Synapse Path	Description	DCC_URL	DCC_Filename	Open/Controlled
syn10003873	File	Analysis Themes/PCAWG 3 Integration of transcriptome and genome/Fusion transcripts/pcawg-3.gene.fusions.V1.tsv.gz	Gene fusions	http://dcc.icgc.org/releases/PCAWG/transcriptome/fusion/	gene.fusions.V1.tsv.gz	Open
syn10389158	File	Analysis Themes/Molecular_subtypes_and_classification/Clinical Subtypes/pcawg_donor_clinical_August2016_v9.tsv	Donor clinical information	http://dcc.icgc.org/releases/PCAWG/clinical_and_histology/	pcawg_donor_clinical_August2016_v9.xlsx	Open
syn10389164	File	Analysis Themes/Molecular_subtypes_and_classification/Clinical Subtypes/pcawg_specimen_histology_August2016_v9.tsv	Specimen histology and tumour subtypes	http://dcc.icgc.org/releases/PCAWG/clinical_and_histology/	pcawg_specimen_histology_August2016_v9.xlsx	Open
syn5553985	File	Analysis Themes/PCAWG 3 Integration of transcriptome and genome/Gene expression/tophat_star_fpkm.v2_aliquot_gl.tsv.gz	Gene expression	http://dcc.icgc.org/releases/PCAWG/transcriptome/gene_expression/	tophat_star_fpkm.v2_aliquot_gl.tsv.gz	Open
syn5553991	File	Analysis Themes/PCAWG 3 Integration of transcriptome and genome/Gene expression/tophat_star_fpkm_uq.v2_aliquot_gl.tsv.gz	Gene expression	http://dcc.icgc.org/releases/PCAWG/transcriptome/gene_expression/	tophat_star_fpkm_uq.v2_aliquot_gl.tsv.gz	Open
syn7357330	File	Analysis Themes/PCAWG-1 Novel somatic mutation calling methods/PCAWG Final Consensus Calls/final_consensus_12oct_passonly_snv_indel.tgz	Consensus TCGA somatic SNV, indel (VCF)	http://dcc.icgc.org/releases/PCAWG/consensus_snv_indel/	final_consensus_snv_indel_tcga.controlled.tgz	Controlled
syn7357330	File	Analysis Themes/PCAWG-1 Novel somatic mutation calling methods/PCAWG Final Consensus Calls/final_consensus_12oct_passonly_snv_indel.tgz	Consensus ICGC somatic SNV, indel (VCF)	http://dcc.icgc.org/releases/PCAWG/consensus_snv_indel/	final_consensus_snv_indel_icgc.controlled.tgz	Controlled
syn7357330	File	Analysis Themes/PCAWG-1 Novel somatic mutation calling methods/PCAWG Final Consensus Calls/final_consensus_12oct_passonly_snv_indel.tgz	Consensus ICGC somatic SNV, indel (VCF)	http://dcc.icgc.org/releases/PCAWG/consensus_snv_indel/	final_consensus_snv_indel_passonly_icgc.public.tgz	Open
syn7364923	File	Analysis Themes/PCAWG-1 Novel somatic mutation calling methods/PCAWG Final Consensus Calls/October_2016_whitelist_2583.snv_mnv_indel.maf.gz	Consensus TCGA somatic SNV, MNV, Indel (MAF)	http://dcc.icgc.org/releases/PCAWG/consensus_snv_indel/	final_consensus_passonly.snv_mnv_indel.tcga.controlled.maf.gz	Controlled
syn7364923	File	Analysis Themes/PCAWG-1 Novel somatic mutation calling methods/PCAWG Final Consensus Calls/October_2016_whitelist_2583.snv_mnv_indel.maf.gz	Consensus ICGC somatic SNV, MNV, indel (MAF)	http://dcc.icgc.org/releases/PCAWG/consensus_snv_indel/	final_consensus_passonly.snv_mnv_indel.icgc.public.maf.gz	Open
syn7511424	File	APOBEC_analysis/APOBEC_final_consensus_12aug_passonly_whitelist_31aug_snv_indel_v3/MAF_Aug31_2016_sorted_A3A_A3B_comparePlus.txt		http://dcc.icgc.org/releases/PCAWG/APOBEC_mutagenesis/	MAF_Aug31_2016_sorted_A3A_A3B_comparePlus.icgc.controlled.txt.gz	Controlled
syn7511424	File	APOBEC_analysis/APOBEC_final_consensus_12aug_passonly_whitelist_31aug_snv_indel_v3/MAF_Aug31_2016_sorted_A3A_A3B_comparePlus.txt		http://dcc.icgc.org/releases/PCAWG/APOBEC_mutagenesis/	MAF_Aug31_2016_sorted_A3A_A3B_comparePlus.tcga.controlled.txt.gz	Controlled
syn7596712	File	Analysis Themes/PCAWG 6 - Patterns of structural variations, signatures, genomic correlations, retrotransposones and mobile_elements/PCAWG6_sv_merge/pcawg_consensus_1.6.161116.somatic_svs.tar.gz	Consensus ICGC SVs (BED)	http://dcc.icgc.org/releases/PCAWG/consensus_sv/	final_consensus_sv_bedpe_passonly.icgc.public.tgz	Open
syn7596712	File	Analysis Themes/PCAWG 6 - Patterns of structural variations, signatures, genomic correlations, retrotransposones and mobile_elements/PCAWG6_sv_merge/pcawg_consensus_1.6.161116.somatic_svs.tar.gz	Consensus ICGC SVs (VCF)	http://dcc.icgc.org/releases/PCAWG/consensus_sv/	final_consensus_sv_vcfs_passonly.icgc.controlled.tgz	Controlled
syn7596712	File	Analysis Themes/PCAWG 6 - Patterns of structural variations, signatures, genomic correlations, retrotransposones and mobile_elements/PCAWG6_sv_merge/pcawg_consensus_1.6.161116.somatic_svs.tar.gz	Consensus TCGA SVs (BED)	http://dcc.icgc.org/releases/PCAWG/consensus_sv/	final_consensus_sv_bedpe_passonly.tcga.public.tgz	Open
syn7596712	File	Analysis Themes/PCAWG 6 - Patterns of structural variations, signatures, genomic correlations, retrotransposones and mobile_elements/PCAWG6_sv_merge/pcawg_consensus_1.6.161116.somatic_svs.tar.gz	Consensus TCGA SVs (VCF)	http://dcc.icgc.org/releases/PCAWG/consensus_sv/	final_consensus_sv_vcfs_passonly.tcga.controlled.tgz	Controlled
syn8042988	File	Analysis Themes/Evolution_and_heterogeneity/20170119_final_consensus_copynumber/consensus.20170119.somatic.cna.tar.gz	Consensus CNA (ICGC)	http://dcc.icgc.org/releases/PCAWG/consensus_cnv/	consensus.20170119.somatic.cna.icgc.public.tar.gz	Open
syn8042988	File	Analysis Themes/Evolution_and_heterogeneity/20170119_final_consensus_copynumber/consensus.20170119.somatic.cna.tar.gz	Consensus CNA (TCGA)	http://dcc.icgc.org/releases/PCAWG/consensus_cnv/	consensus.20170119.somatic.cna.tcga.public.tar.gz	Open
syn8042992	File	Analysis Themes/Evolution_and_heterogeneity/20170119_final_consensus_copynumber_pcawg11_annotated/consensus.20170119.somatic.cna.annotated.tar.gz	Annotated consensus CNA	https://dcc.icgc.org/releases/PCAWG/consensus_cnv	consensus.20170119.somatic.cna.annotated.tar.gz	Open
syn8105922	File	Analysis Themes/PCAWG 3 Integration of transcriptome and genome/GTEx Comparison/Gene expression/GTEx.tophat2.gene.fpkm.tsv.gz	Gene expression	http://dcc.icgc.org/releases/PCAWG/transcriptome/gene_expression/	GTEx.tophat2.gene.fpkm.tsv.gz	Open
syn8272483	File	Analysis Themes/Evolution_and_heterogeneity/20170119_final_consensus_copynumber/consensus.20170217.purity.ploidy.txt.gz	Purity ploidy calls	http://dcc.icgc.org/releases/PCAWG/consensus_cnv/	consensus.20170217.purity.ploidy.txt.gz	Open
Synapse access: https://www.synapse.org/#!Synapse:syn2351328 (the “syn” numbers that follow refer to Synapse data set IDs)
